# Supplementary material for: Presence of a Mitovirus Is Associated with Alteration of the Mitochondrial Proteome, as Revealed by Protein–Protein Interaction (PPI) and Co-Expression Network Models in Chenopodium quinoa Plants
Source: Biology (Basel). 2022 Jan 8;11(1):95. doi: 10.3390/biology11010095 (PMC8773257; doi:10.3390/biology11010095)
Supplement: Supplementary file 1 [file biology-11-00095-s001.zip › Table S1.xlsx]

## Sheet: Table S1
Table S1. Protein identified in mitochondria enriched fractions from leaves of Chenopodium quinoa, -CqMV1 and +CqMV1. For each identified protein, Chenopodium quinoa Protein RefSeq NCBI code, Chenopodium quinoa Protein Name, MW, pI, Identification frequency of (IF) and normalized SpC are reported. In addition, homologuos proteins in Arabidopsis thaliana are shown (by STRING).
				Spectral Count (SpC)
Chenopodium quinoa annotations				+CqMV1												-CqMV1												Identification Frequency (IF)		Av. SpC			Arabidopsis thaliana homology
Accession	Protein Name	MW [kDa]	calc. pI	REG A 1	REG A 2	REG B 1	REG B 2	REG C 1	REG C 2	IPSPA 1	IPSPA 2	IPSPB 1	IPSPB 2	IPSPC 1	IPSPC 2	mit 25A 1	mit 25A 2	mit 25B 1	mit 25B 2	mit 25C 1	mit 25C 2	mit 78A 1	mit 78A 2	mit 78B 1	mit 78B 2	mit 78C 1	mit 78C 2	+CqMV1	-CqMV1	+CqMV1	-CqMV1	Total	Gene Name	Identity (%)	Bitscore (String)
XP_021747433.1	ATP synthase subunit beta, mitochondrial	59.1	6.55	111.853	127.146	122.795	126.81	137.703	133.246	124.407	120.275	118.386	122.396	117.575	119.564	136.415	135.663	117.069	120.759	118.695	107.381	127.472	133.722	119.472	128.599	111.733	109.746	12	12	123.513	122.227	122.87	AT5G08680	83.5	892.9
XP_021747689.1	serine hydroxymethyltransferase, mitochondrial	56.9	8.13	114.559	117.992	108.517	112.108	131.537	118.657	116.834	114.107	111.87	119.23	111.22	123.835	149.147	138.432	136.745	139.263	146.999	145.011	122.492	120.552	116.214	117.513	103.22	110.791	12	12	116.705	128.865	122.785	SHM1	87.3	905.2
XP_021749986.1	glycine dehydrogenase (decarboxylating), mitochondrial	113.8	7.03	98.3226	97.6483	100.901	93.7294	103.791	98.2327	111.425	101.771	107.525	97.0724	111.22	109.957	116.407	118.128	109.199	100.308	118.695	116.559	110.542	118.526	110.783	121.948	105.349	100.339	12	12	102.633	112.232	107.432	GLDP1	87.6	1773.4
XP_021767103.1	bifunctional L-3-cyanoalanine synthase/cysteine synthase, mitochondrial	39.6	8.7	97.4205	87.4766	66.633	75.3511	84.2661	108.931	67.0715	93.5469	107.525	116.065	104.865	109.957	123.683	111.668	95.4263	101.282	121.434	124.819	101.579	101.304	109.697	128.599	97.8997	97.2034	12	12	93.259	109.55	101.404	CYSC1	76	533.5
XP_021728965.1	ADP,ATP carrier protein 1, mitochondrial-like	41.7	9.76	106.441	111.889	114.228	110.27	124.344	121.575	93.0347	81.211	83.6306	87.5762	85.7983	83.2681	99.1282	95.0564	114.118	112.968	102.26	100.039	87.6369	85.0957	85.8029	84.2547	80.8737	80.4803	12	12	100.272	93.9762	97.1242	AAC2	80.4	600.9
XP_021769275.1	aminomethyltransferase, mitochondrial	44.4	8.54	64.045	58.9959	62.8254	65.243	66.7963	65.1643	74.6441	81.211	83.6306	79.1351	78.3836	69.3901	62.7509	79.3675	80.6697	82.7785	67.5646	67.9164	73.6946	85.0957	71.6834	70.9513	83.002	80.4803	12	12	70.7887	75.4962	73.1425	AT1G11860	84.6	721.1
XP_021774583.1	putative aconitate hydratase, cytoplasmic	97.9	6.48	65.8491	72.2191	56.1621	54.216	64.741	69.0547	64.9079	65.7912	58.6501	63.3081	68.8504	67.255	50.0188	62.7557	59.0266	53.5626	54.7821	52.314	54.773	53.6913	56.4778	58.7565	57.4629	55.3955	12	12	64.2504	55.7514	60.0009	ACO3	86.2	1612
XP_021757006.1	dihydrolipoyl dehydrogenase, mitochondrial	53.9	7.21	58.6327	60.013	51.4026	56.9728	59.6028	53.493	62.7443	59.6233	51.0473	52.7567	51.9026	53.377	58.2037	59.0642	63.9455	61.3535	62.9995	63.3275	58.7565	58.7565	46.7028	46.5618	52.1423	53.3051	12	12	55.964	57.0932	56.5286	mtLPD1	82.9	820.8
XP_021764638.1	peroxisomal (S)-2-hydroxy-acid oxidase isoform X1	40.4	9.13	52.3184	44.7555	42.8355	47.7836	42.133	47.6574	51.9264	51.3994	44.5306	43.2605	50.8434	49.1068	40.9245	46.1439	57.059	59.4058	54.7821	52.314	57.7607	56.7304	68.4251	67.6254	61.7194	55.3955	12	12	47.3792	56.5238	51.9515	GOX1	89.4	646.7
XP_021768154.1	glycine cleavage system H protein, mitochondrial	17.5	5.03	49.6123	53.91	44.7393	46.8647	50.3541	59.3287	47.5992	46.2594	45.6167	47.4811	46.6065	40.5665	70.9358	58.1413	57.059	54.5365	59.3473	60.5741	42.8226	42.5478	49.9612	43.2359	45.7575	42.8531	12	12	48.2449	52.3143	50.2796	AT1G32470	75.6	250
XP_021725179.1	chaperonin CPN60, mitochondrial-like	61.5	5.8	38.7878	39.6696	39.9798	44.1079	47.2712	46.6848	49.7628	55.5113	40.1861	42.2054	42.3695	49.1068	50.9283	47.9896	46.2375	49.6671	47.4779	54.1496	56.7648	57.7435	44.5306	48.779	48.9499	49.1243	12	12	44.6369	50.1952	47.4161	HSP60	83.3	906.4
XP_021776224.1	heat shock 70 kDa protein, mitochondrial	72.6	5.59	49.6123	44.7555	46.6431	42.2701	43.1607	44.7396	47.5992	46.2594	46.7028	44.3157	41.3103	52.3094	39.1056	43.3752	45.2537	46.7455	40.1736	44.0539	49.7937	42.5478	49.9612	42.1273	45.7575	45.9887	12	12	45.8065	44.5737	45.1901	MTHSC70-2	84.9	1039.6
YP_009380136.1	ribulose-1,5-bisphosphate carboxylase/oxygenase large subunit (chloroplast)	52.6	6.68	32.4735	41.704	39.9798	39.5134	38.0225	39.8766	42.1902	40.0915	38.0139	33.7643	37.0733	36.2963	44.5622	55.3727	64.9293	65.249	42.9127	45.8895	54.773	46.6	41.2723	42.1273	45.7575	39.7175	12	12	38.2499	49.0969	43.6734	RBCL	93.4	927.2
XP_021773798.1	malate dehydrogenase, mitochondrial-like	36.1	8.34	35.1796	42.7211	34.2684	31.2431	41.1054	34.041	42.1902	39.0635	38.0139	41.1503	43.4287	42.7016	34.5585	35.0693	33.4484	32.1376	34.6954	36.7116	43.8184	49.6391	44.5306	49.8876	39.3727	43.8983	12	12	38.7589	39.814	39.2864	mMDH1	75.9	513.1
XP_021775142.1	NADH dehydrogenase [ubiquinone] iron-sulfur protein 1, mitochondrial-like	81.6	6.46	41.4939	38.6525	27.6051	38.5944	40.0778	41.8218	42.1902	38.0355	40.1861	40.0951	42.3695	45.9042	35.4679	36.9151	31.4808	28.2421	48.3909	46.8073	33.8597	35.4565	41.2723	36.5843	27.6673	32.4011	12	12	39.7522	36.2121	37.9821	EMB1467	76.8	1162.5
XP_021758206.1	superoxide dismutase [Mn], mitochondrial-like	25.9	7.65	39.6898	31.5323	35.2203	33.9999	34.9396	32.0958	34.6176	40.0915	35.8417	40.0951	34.9548	37.3639	35.4679	36.9151	36.3997	37.0069	41.0866	38.5472	29.8762	34.4435	31.4973	33.2584	30.8597	26.13	12	12	35.8702	34.2907	35.0804	MSD1	77.3	381.3
XP_021747997.1	pyruvate dehydrogenase E1 component subunit alpha-1, mitochondrial-like	43.9	8.24	25.2572	30.5151	29.5089	28.4864	35.9672	35.0136	42.1902	38.0355	39.1	36.9297	41.3103	42.7016	27.283	35.0693	26.562	25.3205	29.2171	26.6159	35.8514	38.4957	43.4445	38.8015	38.3086	40.7627	12	12	35.418	33.811	34.6145	At1g59900	77.3	629.4
XP_021746153.1	mitochondrial outer membrane protein porin of 36 kDa	29.6	7.12	32.4735	34.5838	29.5089	33.081	33.912	33.0684	33.5358	26.7277	34.7556	34.8195	34.9548	36.2963	35.4679	30.455	37.3835	33.1114	35.6084	33.9582	27.8845	31.4044	33.6695	31.0412	32.988	34.4915	12	12	33.1431	33.1219	33.1325	VDAC1	71.7	399.1
XP_021751150.1	ATP synthase subunit O, mitochondrial-like	27.3	9.45	27.0613	29.4979	28.557	24.8107	29.8014	35.0136	28.1268	27.7557	27.1528	32.7092	27.5402	29.8911	30.9207	31.3778	32.4646	32.1376	31.0432	30.2871	26.8886	28.3652	40.1861	37.6929	34.0521	35.5367	12	12	28.9931	32.5794	30.7863	ATP5	52.1	242.7
XP_021725019.1	mitochondrial-processing peptidase subunit alpha-like	54.7	6.01	33.3756	36.6181	27.6051	27.5675	29.8014	29.178	27.045	22.6157	34.7556	31.654	28.5994	28.8236	37.2868	37.838	32.4646	31.1637	31.9563	33.9582	32.8638	33.4304	26.0667	24.3895	22.3467	30.3107	12	12	29.8033	31.173	30.4881	AT1G51980	63.9	616.3
XP_021769039.1	ribulose bisphosphate carboxylase/oxygenase activase, chloroplastic isoform X1	51.7	6.02	26.1592	29.4979	27.6051	26.6485	27.7461	26.2602	33.5358	27.7557	26.0667	24.2681	28.5994	24.5534	28.1924	28.6092	37.3835	37.0069	31.0432	28.4515	28.8803	36.4696	24.9806	27.7153	26.6032	27.1752	12	12	27.3914	30.2092	28.8003	RCA	77.9	737.6
XP_021725382.1	probable ATP synthase 24 kDa subunit, mitochondrial	27.8	8.79	27.0613	31.5323	24.7494	26.6485	24.6632	26.2602	25.9632	28.7836	22.8084	23.213	27.5402	27.756	28.1924	33.2236	30.4971	30.1898	38.3475	33.9582	29.8762	36.4696	21.7222	26.6067	27.6673	17.7684	12	12	26.4149	29.5433	27.9791	MGP1	66.9	302.8
XP_021770313.1	methylcrotonoyl-CoA carboxylase subunit alpha, mitochondrial-like isoform X1	81.8	6.51	24.3551	25.4293	27.6051	27.5675	32.8843	33.0684	27.045	28.7836	31.4973	26.3784	31.7771	36.2963	27.283	28.6092	20.6593	23.3728	27.3911	26.6159	25.8927	25.3261	24.9806	23.2809	25.5391	26.13	12	12	29.3906	25.4234	27.407	MCCA	70.3	1017.7
XP_021754463.1	catalase-like	56.8	7.36	29.7674	31.5323	11.4228	11.9459	16.4422	15.5616	35.6994	38.0355	28.2389	30.5989	37.0733	33.0937	23.6453	23.9948	30.4971	27.2682	31.0432	28.4515	21.9092	21.2739	32.5834	28.824	20.2184	28.2204	12	12	26.6177	26.4941	26.5559	CAT	87	822
XP_021733645.1	aldehyde dehydrogenase family 2 member B4, mitochondrial-like isoform X1	58.7	7.72	25.2572	23.3949	20.9418	21.1351	21.5803	24.315	24.8814	24.6717	26.0667	25.3232	25.4217	26.6885	26.3736	25.8406	23.6106	23.3728	21.9129	24.7803	22.9051	24.313	28.2389	27.7153	25.5391	25.0848	12	12	24.1398	24.9739	24.5569	ALDH2B4	79.3	874
XP_021744471.1	elongation factor Tu, mitochondrial-like	49.6	6.81	24.3551	27.4636	19.9899	22.9729	23.6356	22.3698	27.045	28.7836	22.8084	23.213	24.3625	28.8236	28.1924	28.6092	25.5782	25.3205	24.652	22.9447	22.9051	20.2609	24.9806	21.0637	23.4108	24.0396	12	12	24.6519	24.3298	24.4909	AT4G02930	84.5	766.5
XP_021775926.1	adenylate kinase 4	26.6	7.02	20.747	19.3262	18.0861	17.4594	17.4698	18.4794	27.045	29.8116	28.2389	30.5989	25.4217	32.0262	20.0075	23.0719	21.6431	22.3989	21.9129	19.2736	19.9175	21.2739	26.0667	26.6067	31.9238	25.0848	12	12	23.7259	23.2651	23.4955	At5g63400	81.7	409.5
XP_021762497.1	isocitrate dehydrogenase [NAD] regulatory subunit 1, mitochondrial-like isoform X1	41.3	8.51	25.2572	23.3949	22.8456	20.2161	16.4422	23.3424	28.1268	29.8116	23.8945	20.0476	26.4809	22.4183	29.1019	24.9177	18.6918	17.5296	25.565	27.5337	36.8473	38.4957	22.8084	17.7378	9.57715	11.4972	12	12	23.5232	23.3586	23.4409	IDH1	80.3	592
XP_021763137.1	CBS domain-containing protein CBSX3, mitochondrial-like	22.4	8.02	20.747	23.3949	19.038	25.7296	24.6632	22.3698	22.7178	22.6157	29.325	26.3784	25.4217	23.4859	24.5547	22.1491	23.6106	25.3205	20.9998	22.9447	21.9092	20.2609	15.2056	17.7378	24.4749	20.904	12	12	23.8239	21.6727	22.7483	CBSX3	75.2	310.1
XP_021768183.1	mitochondrial carnitine/acylcarnitine carrier-like protein	30.1	9.13	21.649	21.3606	21.8937	24.8107	23.6356	22.3698	25.9632	25.6997	18.4639	20.0476	22.244	20.2833	20.0075	25.8406	26.562	21.425	26.478	22.027	21.9092	21.2739	19.55	19.955	20.2184	16.7232	12	12	22.3684	21.8308	22.0996	BOU	79	472.6
XP_021750564.1	succinate--CoA ligase [ADP-forming] subunit alpha-2, mitochondrial-like	35.2	8.82	22.551	25.4293	19.038	18.3783	19.5251	19.452	21.636	22.6157	24.9806	23.213	26.4809	27.756	20.0075	20.3033	16.7242	17.5296	19.1738	19.2736	22.9051	23.3	26.0667	25.4981	23.4108	22.9944	12	12	22.588	21.4323	22.0101	AT5G23250	87	555.1
XP_021760136.1	isocitrate dehydrogenase [NAD] catalytic subunit 5, mitochondrial-like	39.6	7.44	23.4531	17.2919	18.0861	16.5405	18.4974	18.4794	24.8814	25.6997	24.9806	28.4886	26.4809	27.756	19.0981	18.4576	17.708	22.3989	17.3477	17.438	21.9092	17.2217	23.8945	21.0637	26.6032	22.9944	12	12	22.553	20.5112	21.5321	IDH-V	81.5	612.8
XP_021767752.1	ADP,ATP carrier protein-like	42	9.73	20.747	14.2404	15.2304	14.7026	22.608	18.4794	30.2904	25.6997	23.8945	26.3784	27.5402	28.8236	19.0981	19.3804	18.6918	19.4773	20.0868	18.3558	21.9092	24.313	28.2389	0	26.6032	29.2656	12	11	22.3862	20.4517	21.4189	AAC3	76.8	590.5
XP_021748009.1	NAD-dependent malic enzyme 59 kDa isoform, mitochondrial-like	66.9	7.49	26.1592	24.4121	18.0861	18.3783	14.3869	8.75341	27.045	26.7277	23.8945	22.1578	22.244	24.5534	24.5547	24.9177	23.6106	25.3205	21.9129	22.027	15.934	15.1957	14.1195	11.0861	20.2184	19.8588	12	12	21.3999	19.8963	20.6481	NAD-ME2	76.4	956.8
XP_021715217.1	ATP synthase subunit d, mitochondrial	19.8	5.17	19.8449	19.3262	17.1342	19.2972	21.5803	18.4794	19.4724	20.5597	19.55	17.9373	18.007	21.3508	23.6453	24.9177	23.6106	24.3466	24.652	24.7803	23.901	21.2739	17.3778	17.7378	17.026	16.7232	12	12	19.3783	21.666	20.5222	ATPQ	83.9	286.2
XP_021756461.1	NAD-dependent malic enzyme 65 kDa isoform, mitochondrial	69.2	5.78	29.7674	23.3949	15.2304	14.7026	13.3593	14.589	23.7996	25.6997	23.8945	23.213	22.244	22.4183	26.3736	26.7634	24.5944	20.4512	25.565	25.6981	13.9422	16.2087	9.77501	9.97752	13.8337	12.5424	12	12	21.0261	18.8104	19.9182	NAD-ME1	82.1	1030.8
XP_021713842.1	succinate--CoA ligase [ADP-forming] subunit beta, mitochondrial	45.4	5.72	20.747	17.2919	19.038	15.6216	18.4974	19.452	18.3906	17.4758	22.8084	21.1027	19.0663	19.2157	17.2792	16.6118	19.6755	16.5557	18.2607	18.3558	19.9175	23.3	20.6361	22.1723	21.2826	21.9492	12	12	19.0589	19.6664	19.3627	AT2G20420	82.1	675.6
XP_021766859.1	dihydrolipoyllysine-residue succinyltransferase component of 2-oxoglutarate dehydrogenase complex 1, mitochondrial-like	51.4	9.25	18.9429	18.3091	23.7975	22.9729	19.5251	21.3972	17.3088	17.4758	18.4639	22.1578	21.1848	18.1482	12.7321	22.1491	21.6431	22.3989	19.1738	20.1914	15.934	16.2087	17.3778	17.7378	19.1543	18.8136	12	12	19.9737	18.6262	19.2999	AT4G26910	67.8	505.4
XP_021763322.1	NADH dehydrogenase [ubiquinone] 1 alpha subcomplex subunit 9, mitochondrial-like	49.2	9.28	18.0408	17.2919	18.0861	18.3783	19.5251	20.4246	21.636	21.5877	17.3778	21.1027	19.0663	21.3508	17.2792	13.8432	14.7566	14.608	16.4346	19.2736	18.9216	20.2609	28.2389	26.6067	18.0902	17.7684	12	12	19.489	18.8402	19.1646	AT2G20360	75.7	606.3
XP_021775106.1	probable mitochondrial-processing peptidase subunit beta, mitochondrial	58.3	6.89	17.1388	16.2747	16.1823	17.4594	16.4422	19.452	19.4724	17.4758	15.2056	22.1578	18.007	17.0806	18.1887	18.4576	19.6755	25.3205	17.3477	21.1092	16.9298	19.2478	13.0333	14.412	24.4749	18.8136	12	12	17.6957	18.9175	18.3066	MPPBETA	78.8	730.3
YP_009380115.1	AtpA (chloroplast)	55.5	5.35	18.9429	18.3091	30.4608	33.081	23.6356	20.4246	9.73619	5.13994	18.4639	16.8822	10.5924	12.8105	10.9132	8.3059	20.6593	19.4773	10.0434	10.0957	14.9381	15.1957	26.0667	24.3895	26.6032	27.1752	12	12	18.2066	17.8219	18.0143	ATPA	92.1	880.6
XP_021775339.1	glycerate dehydrogenase HPR, peroxisomal	42	7.01	9.92246	13.2232	3.8076	4.59458	7.19344	6.80821	27.045	27.7557	20.6361	15.827	20.1255	24.5534	17.2792	16.6118	15.7404	14.608	21.9129	20.1914	18.9216	20.2609	27.1528	31.0412	20.2184	19.8588	12	12	15.1244	20.3164	17.7204	HPR	90.4	701.4
XP_021714547.1	gamma carbonic anhydrase 1, mitochondrial-like	29.8	6.65	17.1388	19.3262	16.1823	16.5405	20.5527	19.452	20.5542	20.5597	20.6361	18.9924	19.0663	21.3508	14.5509	16.6118	16.7242	13.6341	13.6955	16.5202	10.9546	15.1957	15.2056	17.7378	18.0902	20.904	12	12	19.196	15.8187	17.5074	GAMMACA1	82.4	461.5
XP_021759832.1	2-oxoglutarate dehydrogenase, mitochondrial-like	116.4	7.08	22.551	23.3949	14.2785	11.9459	15.4145	19.452	17.3088	19.5318	14.1195	17.9373	12.7109	14.9456	24.5547	17.5347	19.6755	18.5034	20.9998	21.1092	14.9381	13.1696	13.0333	13.3034	12.7695	10.452	12	12	16.9659	16.6703	16.8181	AT3G55410	84.2	1793.9
XP_021756222.1	dihydrolipoyllysine-residue acetyltransferase component 2 of pyruvate dehydrogenase complex, mitochondrial-like isoform X1	79.6	7.9	21.649	19.3262	17.1342	21.1351	18.4974	18.4794	17.3088	12.3358	14.1195	12.6616	14.8293	16.0131	20.0075	20.3033	17.708	16.5557	22.8259	17.438	14.9381	15.1957	15.2056	13.3034	13.8337	12.5424	12	12	16.9575	16.6548	16.8061	AT1G54220	67.1	627.9
XP_021770553.1	formate dehydrogenase, mitochondrial-like	42.1	6.61	16.2368	17.2919	18.0861	15.6216	18.4974	18.4794	20.5542	17.4758	17.3778	22.1578	16.9478	17.0806	12.7321	16.6118	15.7404	13.6341	16.4346	16.5202	15.934	18.2348	15.2056	14.412	14.8978	12.5424	12	12	17.9839	15.2416	16.6128	FDH	78.2	617.1
XP_021744645.1	NADH dehydrogenase [ubiquinone] flavoprotein 1, mitochondrial	54.4	7.9	14.4327	15.2576	17.1342	14.7026	20.5527	16.5342	17.3088	17.4758	18.4639	18.9924	18.007	20.2833	15.4604	15.6889	14.7566	13.6341	12.7825	14.6846	16.9298	13.1696	17.3778	17.7378	15.9619	18.8136	12	12	17.4288	15.5831	16.506	CI51	91.1	890.6
XP_021751396.1	mitochondrial outer membrane protein porin 2-like	29.4	9.04	16.2368	19.3262	15.2304	14.7026	16.4422	16.5342	21.636	13.3638	14.1195	16.8822	22.244	16.0131	15.4604	16.6118	14.7566	13.6341	15.5216	13.7668	15.934	17.2217	17.3778	15.5206	15.9619	20.904	12	12	16.8942	16.0559	16.4751	VDAC2	60.6	373.2
XP_021742493.1	succinate dehydrogenase [ubiquinone] flavoprotein subunit, mitochondrial	70	6.42	14.4327	14.2404	15.2304	16.5405	16.4422	14.589	18.3906	16.4478	16.2917	13.7168	16.9478	12.8105	12.7321	13.8432	16.7242	17.5296	16.4346	17.438	16.9298	18.2348	15.2056	14.412	17.026	15.678	12	12	15.5067	16.0157	15.7612	SDH1-1	89.3	1159.4
XP_021768096.1	ATP synthase subunit delta', mitochondrial-like	21.2	6.95	12.6286	12.206	14.2785	11.9459	19.5251	13.6164	15.1452	12.3358	14.1195	18.9924	13.7701	16.0131	15.4604	12.9203	16.7242	17.5296	17.3477	17.438	17.9257	16.2087	18.4639	16.6292	17.026	16.7232	12	12	14.5481	16.6997	15.6239	AT5G47030	68.6	263.1
XP_021763948.1	chlorophyll a-b binding protein, chloroplastic	28.3	5.43	19.8449	17.2919	37.1241	29.4053	17.4698	18.4794	3.2454	2.05597	18.4639	13.7168	13.7701	14.9456	3.63773	3.69151	10.8215	12.6602	8.21732	8.26011	14.9381	14.1826	19.55	16.6292	14.8978	16.7232	12	12	17.1511	12.0174	14.5843	CAB1	87.7	482.6
XP_021760806.1	carbonic anhydrase, chloroplastic	36.7	7.37	11.7265	12.206	10.4709	13.7837	11.304	12.6438	15.1452	11.3079	15.2056	14.7719	13.7701	17.0806	14.5509	15.6889	16.7242	16.5557	13.6955	12.8491	14.9381	15.1957	17.3778	18.8464	15.9619	15.678	12	12	13.2847	15.6719	14.4783	CA1	77.6	457.2
XP_021763559.1	ribulose bisphosphate carboxylase small chain 3, chloroplastic-like	20.1	8.41	8.11838	7.12019	9.51901	10.1081	7.19344	7.78081	15.1452	18.5038	15.2056	11.6065	13.7701	11.7429	13.6415	14.766	16.7242	16.5557	13.6955	10.0957	22.9051	25.3261	18.4639	19.955	10.6413	11.4972	12	12	11.3178	16.1889	13.7534	RBCS1A	71.8	276.9
XP_021757305.1	malate dehydrogenase, glyoxysomal	37.8	7.99	9.92246	11.1889	4.7595	4.59458	14.3869	11.6712	20.5542	16.4478	11.9472	12.6616	15.8886	17.0806	13.6415	14.766	10.8215	16.5557	15.5216	18.3558	10.9546	12.1565	16.2917	17.7378	18.0902	13.5876	12	12	12.592	14.8734	13.7327	PMDH1	80.5	568.2
XP_021771271.1	alanine--glyoxylate aminotransferase 2 homolog 1, mitochondrial-like	52	8.35	12.6286	16.2747	15.2304	11.9459	18.4974	16.5342	11.8998	15.4198	15.2056	15.827	13.7701	12.8105	14.5509	9.22878	13.7729	13.6341	14.6086	12.8491	13.9422	14.1826	6.51667	8.86891	12.7695	13.5876	12	12	14.6703	12.376	13.5232	AGT2	80.9	797.7
XP_021753726.1	aspartate aminotransferase, mitochondrial-like	47.9	7.37	15.3347	16.2747	15.2304	10.1081	11.304	12.6438	12.9816	11.3079	10.8611	13.7168	12.7109	14.9456	15.4604	16.6118	12.7891	10.7125	17.3477	17.438	11.9505	10.1304	11.9472	9.97752	12.7695	12.5424	12	12	13.1183	13.3064	13.2124	ASP1	79.2	711.8
XP_021762479.1	mitochondrial phosphate carrier protein 3, mitochondrial-like	39.2	9.03	14.4327	11.1889	12.3747	11.9459	16.4422	12.6438	12.9816	11.3079	11.9472	12.6616	13.7701	13.878	9.09433	14.766	9.83777	13.6341	10.0434	10.0957	13.9422	12.1565	15.2056	13.3034	13.8337	11.4972	12	12	12.9645	12.2842	12.6243	PHT3;1	78.7	580.9
XP_021757474.1	uncharacterized protein LOC110722512	59.3	5.78	10.8245	14.2404	12.3747	12.8648	14.3869	12.6438	16.227	17.4758	11.9472	14.7719	11.6516	9.60786	11.8226	11.9974	10.8215	12.6602	11.8695	11.9313	12.9464	12.1565	13.0333	9.97752	12.7695	10.452	12	12	13.2514	11.8698	12.5606	AT4G23895	60.5	589.7
YP_009380137.1	AtpB (chloroplast)	53.7	5.33	15.3347	14.2404	33.3165	34.9188	17.4698	20.4246	0	5.13994	9.77501	7.38594	6.35543	0	4.54717	5.53727	14.7566	11.6864	5.47821	4.58895	0	8.10435	17.3778	16.6292	15.9619	19.8588	10	11	13.6968	10.3772	12.037	PB	94.4	916
XP_021735184.1	chlorophyll a-b binding protein 5, chloroplastic	28.5	5.96	15.3347	18.3091	30.4608	24.8107	18.4974	15.5616	3.2454	3.08396	15.2056	13.7168	7.41466	9.60786	1.81887	3.69151	10.8215	10.7125	2.73911	4.58895	8.96286	10.1304	16.2917	14.412	12.7695	15.678	12	12	14.604	9.38475	11.9944	LHCB2.1	89.4	493
XP_021736061.1	cytochrome b-c1 complex subunit Rieske-4, mitochondrial-like	29.6	8.62	10.8245	13.2232	14.2785	10.1081	13.3593	11.6712	10.818	15.4198	13.0333	10.5513	16.9478	12.8105	10.9132	9.22878	12.7891	11.6864	10.9564	11.0135	12.9464	11.1435	8.6889	11.0861	12.7695	10.452	12	12	12.7538	11.1395	11.9466	AT5G13430	74.5	397.9
XP_021718990.1	cytochrome c1-2, heme protein, mitochondrial-like	33.8	6.54	12.6286	14.2404	8.56711	11.027	9.24871	7.78081	17.3088	14.3918	13.0333	9.49621	14.8293	11.7429	9.09433	12.9203	10.8215	13.6341	10.9564	9.1779	13.9422	12.1565	13.0333	11.0861	13.8337	8.36159	12	12	12.0246	11.5848	11.8047	AT3G27240	84.8	524.2
XP_021741242.1	glutamate dehydrogenase B	44.6	6.55	16.2368	16.2747	15.2304	13.7837	17.4698	15.5616	8.65439	9.25189	9.77501	9.49621	14.8293	10.6754	14.5509	15.6889	6.88644	8.76479	9.13036	11.9313	8.96286	9.11739	13.0333	12.1948	7.44889	8.36159	12	12	13.1033	10.506	11.8046	GDH1	88.1	758.8
XP_021741216.1	mitochondrial dicarboxylate/tricarboxylate transporter DTC-like	31.9	9.58	10.8245	13.2232	14.2785	14.7026	12.3316	12.6438	12.9816	10.2799	11.9472	11.6065	10.5924	11.7429	10.9132	12.9203	8.85399	13.6341	10.9564	8.26011	10.9546	11.1435	11.9472	12.1948	11.7054	9.40678	12	12	12.2629	11.0742	11.6685	AT5G19760	83.5	508.4
XP_021746742.1	glutamate--glyoxylate aminotransferase 2	53.2	6.7	7.21634	6.10302	1.9038	0	5.13817	3.8904	19.4724	20.5597	9.77501	10.5513	15.8886	11.7429	8.1849	7.38302	10.8215	12.6602	14.6086	11.0135	11.9505	11.1435	20.6361	24.3895	15.9619	17.7684	11	12	9.35348	13.8768	11.6151	AOAT2	83.9	847
XP_021772243.1	prohibitin-1, mitochondrial-like	32	9.61	9.92246	12.206	11.4228	7.35132	10.2763	6.80821	16.227	17.4758	8.6889	11.6065	14.8293	11.7429	13.6415	11.9974	8.85399	11.6864	11.8695	14.6846	15.934	12.1565	9.77501	7.7603	11.7054	9.40678	12	12	11.5465	11.6226	11.5845	PHB1	83.3	454.1
XP_021757019.1	probable mitochondrial-processing peptidase subunit beta, mitochondrial	56.9	7.69	10.8245	9.15453	13.3266	9.18915	8.22108	10.6986	10.818	12.3358	11.9472	14.7719	8.4739	7.47278	10.0038	12.9203	5.90266	10.7125	10.0434	10.0957	14.9381	12.1565	14.1195	12.1948	12.7695	12.5424	12	12	10.6028	11.5333	11.068	MPPBETA	60.2	542
XP_021751496.1	serine--glyoxylate aminotransferase-like	44	8.46	8.11838	8.13736	3.8076	4.59458	7.19344	6.80821	17.3088	15.4198	11.9472	8.44108	12.7109	14.9456	9.09433	9.22878	6.88644	7.79092	10.9564	11.9313	9.95873	10.1304	15.2056	17.7378	9.57715	11.4972	12	12	9.95274	10.8329	10.3928	AGT	84	717.6
XP_021738011.1	cytochrome b-c1 complex subunit 7-2-like	14.8	8.16	10.8245	14.2404	10.4709	11.027	12.3316	11.6712	11.8998	10.2799	8.6889	7.38594	10.5924	9.60786	9.09433	11.0745	8.85399	10.7125	10.0434	11.0135	11.9505	9.11739	7.60278	9.97752	7.44889	8.36159	12	12	10.7517	9.60424	10.178	AT5G25450	77.7	189.5
XP_021751527.1	citrate synthase, mitochondrial-like	52.5	7.94	9.92246	12.206	10.4709	11.9459	8.22108	7.78081	12.9816	10.2799	15.2056	12.6616	11.6516	8.54032	13.6415	11.0745	4.91888	6.81706	9.13036	9.1779	9.95873	8.10435	7.60278	6.65168	10.6413	10.452	12	12	10.989	9.01425	10.0016	ATCS	83.5	818.1
XP_021776244.1	methylmalonate-semialdehyde dehydrogenase [acylating], mitochondrial-like	57.1	7.66	10.8245	8.13736	8.56711	11.9459	9.24871	6.80821	14.0634	14.3918	11.9472	10.5513	11.6516	11.7429	9.09433	6.46014	6.88644	7.79092	6.39125	10.0957	13.9422	10.1304	10.8611	9.97752	8.51302	8.36159	12	12	10.8233	9.04206	9.9327	ALDH6B2	79.6	828.6
XP_021756289.1	arginase 1, mitochondrial-like	37.1	6.34	14.4327	17.2919	11.4228	14.7026	12.3316	14.589	11.8998	10.2799	9.77501	9.49621	8.4739	8.54032	11.8226	11.0745	8.85399	6.81706	13.6955	11.9313	4.97937	2.02609	4.34445	6.65168	4.25651	7.31639	12	12	11.9363	7.81412	9.87522	ARGAH1	84.6	580.9
XP_021745512.1	uncharacterized protein LOC110711444	9.1	7.42	9.02042	12.206	9.51901	5.51349	9.24871	6.80821	11.8998	10.2799	11.9472	11.6065	9.53314	12.8105	10.9132	8.3059	5.90266	5.84319	10.9564	8.26011	10.9546	11.1435	11.9472	11.0861	10.6413	8.36159	12	12	10.0327	9.52632	9.77953	AT4G20150	82.3	136
XP_021761501.1	ATP synthase subunit gamma, mitochondrial-like	35.3	8.66	7.21634	8.13736	9.51901	9.18915	12.3316	9.72601	7.57259	8.2239	9.77501	11.6065	10.5924	11.7429	10.0038	7.38302	9.83777	10.7125	9.13036	11.0135	10.9546	8.10435	6.51667	9.97752	9.57715	12.5424	12	12	9.63607	9.64613	9.6411	ATP3	76.7	471.9
XP_021775803.1	pyruvate dehydrogenase E1 component subunit beta-1, mitochondrial isoform X1	39.5	5.77	11.7265	10.1717	10.4709	6.43241	5.13817	9.72601	6.49079	10.2799	11.9472	7.38594	8.4739	7.47278	9.09433	10.1517	10.8215	11.6864	10.0434	9.1779	9.95873	9.11739	8.6889	8.86891	9.57715	10.452	12	12	8.80969	9.80319	9.30644	MAB1	85	589
XP_021775096.1	probable NADH dehydrogenase [ubiquinone] 1 alpha subcomplex subunit 5, mitochondrial	19.6	4.75	7.21634	6.10302	7.61521	6.43241	7.19344	5.83561	11.8998	11.3079	13.0333	13.7168	13.7701	9.60786	7.27547	6.46014	6.88644	7.79092	7.30429	8.26011	9.95873	11.1435	7.60278	9.97752	12.7695	11.4972	12	12	9.47764	8.91055	9.1941	AT5G52840	80.1	267.7
XP_021775846.1	gamma carbonic anhydrase-like 2, mitochondrial	28.8	8.46	4.51021	9.15453	7.61521	4.59458	8.22108	8.75341	9.73619	12.3358	10.8611	7.38594	11.6516	11.7429	8.1849	9.22878	4.91888	4.86933	6.39125	7.34232	10.9546	10.1304	8.6889	9.97752	10.6413	12.5424	12	12	8.88022	8.65588	8.76805	GAMMACAL2	81.2	271.9
XP_021759815.1	serine hydroxymethyltransferase 2, mitochondrial-like	57.7	8.13	45.1021	0	0	0	0	0	0	0	0	0	0	0	0	62.7557	0	0	0	0	0	0	0	0	50.014	51.2147	1	3	3.75851	13.6654	8.71194	SHM2	84	869
XP_021734666.1	peroxisomal and mitochondrial division factor 2-like	26.6	4.77	9.92246	6.10302	8.56711	8.27024	5.13817	8.75341	10.818	10.2799	8.6889	10.5513	8.4739	8.54032	10.0038	10.1517	7.87021	5.84319	10.0434	10.0957	6.97111	10.1304	7.60278	9.97752	7.44889	8.36159	12	12	8.67556	8.70835	8.69196	At5g55860	37.5
XP_021733985.1	glycine-rich RNA-binding protein 3, mitochondrial-like	21.1	8.59	8.11838	9.15453	9.51901	7.35132	8.22108	9.72601	7.57259	8.2239	7.60278	11.6065	11.6516	9.60786	8.1849	9.22878	7.87021	7.79092	8.21732	7.34232	8.96286	8.10435	7.60278	8.86891	9.57715	8.36159	12	12	9.02963	8.34267	8.68615	GR-RBP3	64.7	165.6
XP_021741405.1	hexokinase-1	53.7	6.09	9.92246	8.13736	6.6633	5.51349	7.19344	6.80821	12.9816	12.3358	10.8611	11.6065	11.6516	9.60786	10.0038	8.3059	8.85399	9.73865	9.13036	6.42453	10.9546	7.09131	3.25834	5.54307	8.51302	7.31639	12	12	9.44023	7.92783	8.68403	HXK1	74.3	748.4
XP_021761078.1	peroxiredoxin-2F, mitochondrial-like isoform X1	20.8	8.24	8.11838	9.15453	11.4228	9.18915	9.24871	6.80821	11.8998	10.2799	9.77501	8.44108	8.4739	7.47278	6.36603	7.38302	8.85399	9.73865	7.30429	7.34232	6.97111	9.11739	6.51667	5.54307	9.57715	9.40678	12	12	9.19035	7.84337	8.51686	PRXIIF	75	275.8
XP_021726994.1	aldehyde dehydrogenase family 2 member B7, mitochondrial-like isoform X1	57.9	7.2	12.6286	12.206	8.56711	9.18915	10.2763	9.72601	6.49079	9.25189	5.43056	6.33081	6.35543	5.3377	9.09433	8.3059	6.88644	7.79092	7.30429	8.26011	9.95873	8.10435	7.60278	9.97752	9.57715	6.27119	12	12	8.48254	8.26114	8.37184	ALDH2B7	78.5	874
XP_021770408.1	outer envelope pore protein 16-3, chloroplastic/mitochondrial-like	17.3	9.5	8.11838	10.1717	8.56711	8.27024	9.24871	9.72601	7.57259	9.25189	7.60278	9.49621	5.29619	6.40524	10.9132	7.38302	5.90266	6.81706	7.30429	7.34232	11.9505	9.11739	8.6889	7.7603	9.57715	7.31639	12	12	8.31059	8.33943	8.32501	OEP16-3	72.7	239.2
XP_021735172.1	heat shock protein 90-6, mitochondrial-like isoform X1	88.4	5.36	5.41225	7.12019	6.6633	5.51349	6.16581	7.78081	8.65439	9.25189	11.9472	9.49621	12.7109	13.878	4.54717	7.38302	3.93511	5.84319	5.47821	5.50674	9.95873	8.10435	9.77501	11.0861	10.6413	10.452	12	12	8.7162	7.72591	8.22106	Hsp89.1	70.6	1099.7
XP_021729636.1	NADH dehydrogenase [ubiquinone] iron-sulfur protein 4, mitochondrial-like	17.3	9.73	8.11838	7.12019	8.56711	7.35132	9.24871	9.72601	10.818	5.13994	7.60278	8.44108	8.4739	8.54032	7.27547	8.3059	7.87021	7.79092	5.47821	9.1779	7.96699	8.10435	8.6889	9.97752	8.51302	6.27119	12	12	8.26231	7.95172	8.10701	At5g67590	75	206.5
XP_021716194.1	uncharacterized protein LOC110684096	6.9	10.62	8.11838	10.1717	6.6633	7.35132	5.13817	6.80821	8.65439	8.2239	5.43056	6.33081	8.4739	8.54032	8.1849	7.38302	9.83777	8.76479	8.21732	9.1779	5.97524	7.09131	6.51667	5.54307	8.51302	8.36159	12	12	7.49208	7.79722	7.64465	AT3G46430	75.9	95.5
XP_021753484.1	NADH dehydrogenase [ubiquinone] 1 beta subcomplex subunit 9-like	13.9	8.65	5.41225	8.13736	9.51901	7.35132	8.22108	8.75341	8.65439	6.16792	6.51667	8.44108	6.35543	5.3377	10.9132	11.0745	8.85399	9.73865	9.13036	8.26011	5.97524	5.06522	6.51667	4.43446	5.32064	5.22599	12	12	7.40564	7.54242	7.47403	CIB22	75	194.5
XP_021716755.1	uncharacterized protein At2g27730, mitochondrial-like	12.3	9.42	7.21634	7.12019	5.7114	5.51349	6.16581	6.80821	9.73619	10.2799	8.6889	9.49621	10.5924	7.47278	4.54717	7.38302	9.83777	7.79092	8.21732	7.34232	7.96699	6.07826	5.43056	5.54307	6.38477	6.27119	12	12	7.90015	6.89945	7.3998	AT2G27730	60.7	115.5
XP_021722511.1	methylcrotonoyl-CoA carboxylase beta chain, mitochondrial-like	62.7	8.56	9.92246	10.1717	7.61521	6.43241	12.3316	7.78081	10.818	11.3079	7.60278	10.5513	6.35543	8.54032	8.1849	6.46014	4.91888	4.86933	7.30429	8.26011	5.97524	7.09131	2.17222	4.43446	3.19238	5.22599	12	12	9.11916	5.6741	7.39663	MCCB	77.8	894
XP_021762591.1	stomatin-like protein 2, mitochondrial	45.6	9.06	7.21634	6.10302	0.951901	3.67566	7.19344	2.9178	9.73619	10.2799	16.2917	12.6616	9.53314	7.47278	5.4566	7.38302	4.91888	1.94773	8.21732	9.1779	6.97111	6.07826	7.60278	8.86891	5.32064	6.27119	12	12	7.83612	6.51786	7.17699	AT4G27585	44.9	264.2
XP_021736100.1	prohibitin-3, mitochondrial-like	30.8	9.01	6.31429	6.10302	5.7114	5.51349	7.19344	7.78081	8.65439	7.19591	8.6889	6.33081	8.4739	7.47278	5.4566	3.69151	4.91888	4.86933	7.30429	7.34232	8.96286	7.09131	9.77501	9.97752	6.38477	7.31639	12	12	7.11943	6.92423	7.02183	PHB3	73.6	381.3
XP_021728002.1	oxygen-evolving enhancer protein 2, chloroplastic	29.3	7.36	8.11838	9.15453	19.038	20.2161	11.304	8.75341	2.1636	0	4.34445	3.1654	2.11848	2.13508	4.54717	3.69151	6.88644	6.81706	4.56518	1.83558	2.98762	3.03913	7.60278	8.86891	12.7695	12.5424	11	12	7.54262	6.34611	6.94436	PSBP-1	72.9	387.1
XP_021769058.1	uncharacterized protein At2g39795, mitochondrial-like	29.1	4.64	8.11838	10.1717	3.8076	6.43241	8.22108	6.80821	7.57259	8.2239	5.43056	9.49621	7.41466	7.47278	6.36603	7.38302	5.90266	5.84319	6.39125	7.34232	5.97524	5.06522	6.51667	5.54307	6.38477	8.36159	12	12	7.43084	6.42292	6.92688	AT3G55605	53.2	191.4
XP_021774521.1	elongation factor 2-like	93.6	6.2	5.41225	5.08585	5.7114	8.27024	7.19344	8.75341	5.409	6.16792	3.25834	7.38594	7.41466	5.3377	7.27547	5.53727	4.91888	3.89546	4.56518	4.58895	7.96699	11.1435	10.8611	9.97752	6.38477	7.31639	12	12	6.28335	7.03596	6.65965	LOS1	92.2	1588.5
XP_021776485.1	succinate dehydrogenase [ubiquinone] iron-sulfur subunit 2, mitochondrial-like	31	8.44	11.7265	9.15453	9.51901	7.35132	7.19344	5.83561	2.1636	5.13994	6.51667	2.11027	5.29619	5.3377	9.09433	7.38302	7.87021	7.79092	8.21732	7.34232	4.97937	10.1304	3.25834	6.65168	4.25651	5.22599	12	12	6.4454	6.85004	6.64772	SDH2-2	85.7	436
XP_021764564.1	NADH-cytochrome b5 reductase-like protein isoform X1	36.1	8.92	8.11838	4.06868	7.61521	6.43241	7.19344	7.78081	8.65439	5.13994	7.60278	6.33081	8.4739	8.54032	5.4566	4.61439	4.91888	4.86933	7.30429	5.50674	7.96699	9.11739	4.34445	6.65168	5.32064	7.31639	12	12	7.16259	6.11565	6.63912	AT5G20080	72.5	504.2
XP_021764874.1	cytochrome b-c1 complex subunit 9-like	8.1	9.19	6.31429	6.10302	5.7114	6.43241	7.19344	3.8904	5.409	6.16792	6.51667	5.27567	5.29619	6.40524	8.1849	6.46014	6.88644	6.81706	7.30429	6.42453	8.96286	9.11739	5.43056	7.7603	8.51302	5.22599	12	12	5.89297	7.25729	6.57513	AT3G52730	76.1	112.5
XP_021761871.1	alanine aminotransferase 2-like	58.4	5.99	8.11838	9.15453	6.6633	5.51349	9.24871	7.78081	7.57259	6.16792	5.43056	8.44108	5.29619	5.3377	4.54717	9.22878	6.88644	4.86933	6.39125	6.42453	5.97524	6.07826	6.51667	7.7603	3.19238	4.18079	12	12	7.06044	6.00426	6.53235	AlaAT1	82.2	822
XP_021753465.1	uncharacterized protein LOC110718853	6.3	10.17	6.31429	8.13736	7.61521	8.27024	8.22108	7.78081	5.409	5.13994	5.43056	6.33081	6.35543	5.3377	8.1849	7.38302	6.88644	7.79092	7.30429	5.50674	7.96699	8.10435	4.34445	5.54307	3.19238	4.18079	12	12	6.6952	6.36569	6.53045	AT5G15320	65.5	62.4
XP_021742104.1	uncharacterized protein LOC110708308	46.7	8.05	5.41225	4.06868	3.8076	1.83783	4.11054	5.83561	7.57259	6.16792	10.8611	10.5513	9.53314	8.54032	6.36603	3.69151	7.87021	5.84319	5.47821	6.42453	7.96699	6.07826	5.43056	7.7603	5.32064	7.31639	12	12	6.52491	6.29557	6.41024	AT5G63620	73.5	598.2
XP_021713818.1	gamma aminobutyrate transaminase 3, chloroplastic-like	55.5	7.52	9.92246	11.1889	7.61521	5.51349	8.22108	7.78081	6.49079	5.13994	8.6889	5.27567	8.4739	5.3377	7.27547	5.53727	4.91888	3.89546	6.39125	5.50674	5.97524	6.07826	6.51667	3.32584	2.12826	2.0904	12	12	7.47073	4.96998	6.22036	POP2	82.3	773.9
XP_021776289.1	isocitrate dehydrogenase [NAD] regulatory subunit 1, mitochondrial-like	39.9	7.03	0	9.15453	0	0	5.13817	7.78081	11.8998	0	17.3778	12.6616	0	0	16.3698	0	0	0	8.21732	10.0957	10.9546	12.1565	15.2056	9.97752	0	0	6	7	5.33439	6.91475	6.12457	IDH2	80	584.3
XP_021739036.1	uncharacterized protein LOC110705463	23.4	9.5	10.8245	6.10302	5.7114	5.51349	3.0829	5.83561	7.57259	9.25189	6.51667	5.27567	8.4739	9.60786	10.0038	8.3059	2.95133	2.9216	5.47821	6.42453	6.97111	9.11739	3.25834	5.54307	0	2.0904	12	11	6.98079	5.25547	6.11813	AT5G11770	75.2	339.7
XP_021734356.1	acyl carrier protein 2, mitochondrial-like	14.4	5.87	6.31429	6.10302	3.8076	3.67566	5.13817	3.8904	7.57259	6.16792	6.51667	6.33081	5.29619	8.54032	6.36603	6.46014	5.90266	5.84319	7.30429	7.34232	6.97111	5.06522	6.51667	4.43446	6.38477	8.36159	12	12	5.77947	6.4127	6.09609	mtACP2	75.4	179.5
XP_021729006.1	uncharacterized protein LOC110696048	8.8	8.79	7.21634	6.10302	7.61521	7.35132	5.13817	6.80821	5.409	6.16792	4.34445	5.27567	5.29619	6.40524	7.27547	6.46014	7.87021	5.84319	7.30429	7.34232	4.97937	5.06522	4.34445	4.43446	7.44889	4.18079	12	12	6.09423	6.04573	6.06998	AT1G01170	71.2	119.8
YP_009380126.1	PsbC (chloroplast)	51.9	7.18	7.21634	9.15453	11.4228	12.8648	8.22108	8.75341	1.0818	0	6.51667	6.33081	4.23695	3.20262	2.7283	1.84576	4.91888	4.86933	1.82607	1.83558	6.97111	4.05217	10.8611	8.86891	7.44889	9.40678	11	12	6.58349	5.46941	6.02645	PSBC	97.7	969.1
XP_021767142.1	chlorophyll a-b binding protein CP26, chloroplastic-like	30.9	5.5	9.92246	11.1889	14.2785	12.8648	9.24871	7.78081	0	0	5.43056	5.27567	2.11848	2.13508	1.81887	0.922878	6.88644	5.84319	2.73911	1.83558	1.99175	6.07826	9.77501	9.97752	7.44889	8.36159	10	12	6.687	5.30659	5.99679	LHCB5	77.5	435.3
XP_021744588.1	10 kDa chaperonin, mitochondrial-like	10.6	7.58	3.60817	5.08585	6.6633	6.43241	5.13817	5.83561	5.409	5.13994	6.51667	8.44108	8.4739	1.06754	6.36603	5.53727	3.93511	4.86933	4.56518	3.67116	8.96286	8.10435	4.34445	6.65168	8.51302	7.31639	12	12	5.65097	6.06974	5.86035	CPN10	75.3	151.4
XP_021738721.1	fructose-bisphosphate aldolase 1, chloroplastic	42.6	7.75	4.51021	2.03434	6.6633	8.27024	2.05527	2.9178	6.49079	8.2239	6.51667	7.38594	3.17771	3.20262	6.36603	6.46014	6.88644	8.76479	2.73911	3.67116	7.96699	9.11739	3.25834	2.21723	8.51302	10.452	12	12	5.12073	6.36772	5.74423	FBA2	86	678.7
XP_021772034.1	oxygen-evolving enhancer protein 1, chloroplastic	35.1	5.96	12.6286	8.13736	22.8456	17.4594	12.3316	14.589	1.0818	0	2.17222	1.05513	1.05924	2.13508	0.909433	0.922878	5.90266	3.89546	0	0.91779	1.99175	2.02609	7.60278	4.43446	6.38477	7.31639	11	11	7.95792	3.52537	5.74165	PSBO2	77.3	512.3
XP_021762782.1	uncharacterized protein LOC110700278	18.4	8.65	3.60817	4.06868	3.8076	4.59458	5.13817	3.8904	5.409	6.16792	6.51667	6.33081	6.35543	7.47278	5.4566	4.61439	5.90266	4.86933	4.56518	6.42453	5.97524	6.07826	8.6889	7.7603	6.38477	6.27119	12	12	5.28002	6.08261	5.68131	AT3G07480	65.6	209.1
XP_021770260.1	NADH dehydrogenase [ubiquinone] flavoprotein 2, mitochondrial-like	28.7	8.27	8.11838	7.12019	5.7114	4.59458	6.16581	5.83561	2.1636	3.08396	4.34445	5.27567	4.23695	3.20262	6.36603	11.0745	4.91888	5.84319	8.21732	7.34232	6.97111	3.03913	7.60278	6.65168	3.19238	5.22599	12	12	4.98777	6.37045	5.67911	AT4G02580	82.7	437.2
XP_021763865.1	dihydroorotate dehydrogenase (quinone), mitochondrial-like	50.4	8.87	5.41225	1.01717	3.8076	7.35132	5.13817	3.8904	7.57259	5.13994	5.43056	8.44108	6.35543	8.54032	2.7283	0.922878	3.93511	6.81706	5.47821	4.58895	3.98349	8.10435	6.51667	5.54307	8.51302	9.40678	12	12	5.67474	5.54482	5.60978	PYRD	77.3	706.4
XP_021734208.1	isovaleryl-CoA dehydrogenase, mitochondrial-like	44.9	7.3	6.31429	7.12019	8.56711	6.43241	4.11054	6.80821	5.409	5.13994	2.17222	4.22054	6.35543	6.40524	5.4566	6.46014	3.93511	3.89546	6.39125	9.1779	3.98349	2.02609	6.51667	7.7603	7.44889	2.0904	12	12	5.75459	5.42852	5.59156	IVD	83.9	708
XP_021761666.1	probable aldehyde dehydrogenase	61.5	7.56	7.21634	7.12019	3.8076	5.51349	3.0829	8.75341	4.3272	7.19591	10.8611	8.44108	12.7109	10.6754	5.4566	4.61439	4.91888	2.9216	4.56518	3.67116	3.98349	3.03913	1.08611	2.21723	2.12826	4.18079	12	12	7.47546	3.56523	5.52035	ALDH12A1	76.6	880.6
XP_021770956.1	uncharacterized protein LOC110735116	14.5	9.39	6.31429	7.12019	4.7595	5.51349	6.16581	5.83561	5.409	5.13994	4.34445	4.22054	5.29619	5.3377	6.36603	6.46014	5.90266	5.84319	5.47821	6.42453	4.97937	7.09131	5.43056	4.43446	3.19238	4.18079	12	12	5.45473	5.48197	5.46835	AT5G08060	66.4	167.5
XP_021772639.1	CBS domain-containing protein CBSCBSPB3-like	58.3	6.62	7.21634	5.08585	2.8557	1.83783	4.11054	4.863	7.57259	6.16792	7.60278	10.5513	5.29619	6.40524	5.4566	3.69151	5.90266	2.9216	5.47821	10.0957	6.97111	7.09131	0	0	6.38477	7.31639	12	10	5.79711	5.10915	5.45313	AT3G52950	74.5	705.7
XP_021752891.1	NADH dehydrogenase [ubiquinone] 1 alpha subcomplex subunit 6-like	15.1	9.23	5.41225	7.12019	2.8557	6.43241	5.13817	5.83561	5.409	5.13994	6.51667	4.22054	6.35543	5.3377	4.54717	4.61439	4.91888	3.89546	4.56518	4.58895	4.97937	5.06522	4.34445	5.54307	5.32064	4.18079	12	12	5.48113	4.71363	5.09738	AT3G12260	69	185.3
YP_009380156.1	PsbB (chloroplast)	56.1	6.65	2.70613	3.05151	23.7975	22.9729	14.3869	11.6712	0	0	2.17222	4.22054	0	1.06754	0	0	0	0	0	0	2.98762	2.02609	7.60278	8.86891	8.51302	6.27119	9	6	7.17054	3.02247	5.0965	PSBB	96.5	1044.6
YP_009380110.1	PsbA (chloroplast)	38.9	5.25	4.51021	10.1717	10.4709	11.027	10.2763	9.72601	0	0	4.34445	4.22054	2.11848	2.13508	0	0.922878	4.91888	6.81706	2.73911	3.67116	1.99175	3.03913	6.51667	7.7603	6.38477	6.27119	10	11	5.75006	4.25274	5.0014	PSBA	99.7	713.8
YP_009380125.1	PsbD (chloroplast)	39.5	5.74	7.21634	8.13736	8.56711	10.1081	8.22108	6.80821	2.1636	1.02799	5.43056	5.27567	4.23695	2.13508	2.7283	1.84576	7.87021	6.81706	2.73911	3.67116	3.98349	4.05217	2.17222	2.21723	4.25651	6.27119	12	12	5.77733	4.05203	4.91468	PSBD	99.2	724.9
XP_021736753.1	cytochrome c oxidase subunit 5b-1, mitochondrial-like isoform X1	19.5	5.82	5.41225	4.06868	3.8076	1.83783	3.0829	1.9452	5.409	7.19591	6.51667	6.33081	5.29619	7.47278	4.54717	2.76863	3.93511	3.89546	3.65214	3.67116	4.97937	8.10435	4.34445	4.43446	7.44889	7.31639	12	12	4.86465	4.9248	4.89472	AT3G15640	61.1	203.4
XP_021751200.1	chlorophyll a-b binding protein CP24, chloroplastic	27.7	7.39	7.21634	8.13736	8.56711	10.1081	7.19344	6.80821	0	0	6.51667	6.33081	2.11848	3.20262	0	0	4.91888	3.89546	0	0	3.98349	5.06522	7.60278	8.86891	8.51302	8.36159	10	8	5.51659	4.26745	4.89202	LHCB6	87.1	385.6
XP_021727993.1	mitochondrial import receptor subunit TOM20-like	22.8	5.82	5.41225	5.08585	2.8557	5.51349	3.0829	3.8904	5.409	6.16792	5.43056	4.22054	4.23695	4.27016	5.4566	5.53727	4.91888	5.84319	4.56518	5.50674	3.98349	4.05217	6.51667	5.54307	5.32064	4.18079	12	12	4.63131	5.11872	4.87502	TOM20-2	62.1	206.5
XP_021722280.1	fumarate hydratase 1, mitochondrial-like	53.5	7.87	5.41225	1.01717	0.951901	2.75675	0	0.972601	3.2454	4.11195	3.25834	4.22054	6.35543	2.13508	13.6415	11.0745	1.96755	0.973865	14.6086	11.0135	5.97524	6.07826	4.34445	3.32584	5.32064	3.13559	11	12	2.86978	6.78829	4.82904	FUM1	86.7	850.1
XP_021739560.1	NADH-ubiquinone oxidoreductase 20.9 kDa subunit-like	11.3	9.52	3.60817	6.10302	7.61521	7.35132	7.19344	5.83561	5.409	7.19591	3.25834	2.11027	3.17771	4.27016	2.7283	5.53727	3.93511	3.89546	2.73911	5.50674	4.97937	5.06522	5.43056	5.54307	2.12826	2.0904	12	12	5.26068	4.13157	4.69612	AT4G16450	86.1	177.6
XP_021775503.1	L-ascorbate peroxidase 3-like	31.3	7.39	0.902042	3.05151	0.951901	0.918915	3.0829	0.972601	8.65439	9.25189	5.43056	7.38594	8.4739	8.54032	2.7283	0	1.96755	0.973865	0.913036	0	8.96286	7.09131	8.6889	8.86891	7.44889	7.31639	12	10	4.80141	4.58	4.6907	APX3	82.6	474.9
XP_021728964.1	glutamine synthetase, chloroplastic	47.2	6.2	0.902042	3.05151	4.7595	4.59458	3.0829	2.9178	5.409	8.2239	0	1.05513	3.17771	2.13508	4.54717	3.69151	10.8215	12.6602	4.56518	7.34232	7.96699	7.09131	2.17222	2.21723	5.32064	4.18079	11	12	3.27576	6.0481	4.66193	GS2	83.1	746.9
XP_021718442.1	cytochrome c oxidase subunit 6a, mitochondrial-like	11.8	9.06	3.60817	5.08585	4.7595	5.51349	6.16581	2.9178	6.49079	6.16792	5.43056	2.11027	5.29619	6.40524	5.4566	3.69151	4.91888	5.84319	4.56518	4.58895	4.97937	4.05217	2.17222	0	5.32064	5.22599	12	11	4.99597	4.23456	4.61526	AT4G37830	63.7	125.9
XP_021720822.1	ATP-dependent zinc metalloprotease FTSH 10, mitochondrial-like	90.9	7.06	6.31429	5.08585	1.9038	0.918915	5.13817	5.83561	4.3272	3.08396	5.43056	4.22054	4.23695	4.27016	6.36603	5.53727	3.93511	4.86933	8.21732	6.42453	4.97937	3.03913	3.25834	2.21723	4.25651	5.22599	12	12	4.2305	4.86051	4.54551	ftsh10	78.4	1165.2
XP_021755187.1	acyl carrier protein 1, mitochondrial-like	14.5	5.29	3.60817	2.03434	4.7595	2.75675	3.0829	3.8904	6.49079	6.16792	3.25834	5.27567	3.17771	4.27016	2.7283	3.69151	3.93511	6.81706	3.65214	4.58895	6.97111	5.06522	7.60278	6.65168	3.19238	5.22599	12	12	4.06439	5.01019	4.53729	MTACP-1	64.3	163.7
XP_021748535.1	NADH dehydrogenase [ubiquinone] 1 alpha subcomplex subunit 2-like	11.1	9.11	4.51021	4.06868	4.7595	4.59458	4.11054	4.863	1.0818	4.11195	5.43056	5.27567	5.29619	3.20262	6.36603	4.61439	5.90266	4.86933	5.47821	5.50674	3.98349	4.05217	5.43056	5.54307	2.12826	3.13559	12	12	4.27544	4.75088	4.51316	AT5G47890	72	145.2
XP_021742164.1	peptidyl-prolyl cis-trans isomerase CYP19-3-like	18.9	8.32	3.60817	5.08585	4.7595	4.59458	5.13817	3.8904	5.409	3.08396	5.43056	6.33081	6.35543	5.3377	3.63773	3.69151	3.93511	3.89546	3.65214	3.67116	3.98349	4.05217	4.34445	5.54307	3.19238	5.22599	12	12	4.91868	4.06872	4.4937	ROC2	85.8	305.8
XP_021756188.1	photosystem I reaction center subunit II, chloroplastic	23	9.61	5.41225	7.12019	10.4709	11.027	8.22108	8.75341	0	0	3.25834	2.11027	2.11848	2.13508	1.81887	1.84576	5.90266	5.84319	2.73911	2.75337	1.99175	3.03913	5.43056	4.43446	6.38477	4.18079	10	12	5.05225	3.8637	4.45797	PSAD-2	76.3	299.3
XP_021773785.1	multiple organellar RNA editing factor 8, chloroplastic/mitochondrial-like isoform X1	44.5	9.19	2.70613	4.06868	2.8557	3.67566	4.11054	3.8904	8.65439	6.16792	4.34445	5.27567	7.41466	6.40524	2.7283	2.76863	2.95133	3.89546	3.65214	1.83558	4.97937	5.06522	3.25834	4.43446	6.38477	4.18079	12	12	4.96412	3.84453	4.40433	RIP1	79.1	264.6
XP_021744297.1	elongation factor 1-alpha	49.3	9.07	2.70613	4.06868	3.8076	3.67566	4.11054	3.8904	5.409	3.08396	4.34445	4.22054	6.35543	5.3377	0.909433	1.84576	4.91888	5.84319	1.82607	2.75337	6.97111	6.07826	6.51667	6.65168	5.32064	4.18079	12	12	4.25084	4.48466	4.36775	At1g07940	93.9	864
XP_021728586.1	uncharacterized protein LOC110695668	38	5	5.41225	4.06868	3.8076	4.59458	5.13817	5.83561	4.3272	4.11195	4.34445	5.27567	4.23695	3.20262	5.4566	1.84576	3.93511	3.89546	4.56518	3.67116	3.98349	5.06522	5.43056	4.43446	2.12826	4.18079	12	12	4.52964	4.04934	4.28949	AT5G40510	50	348.2
XP_021762612.1	NADH dehydrogenase [ubiquinone] 1 alpha subcomplex subunit 13-B	16.2	9.73	5.41225	4.06868	4.7595	6.43241	3.0829	4.863	3.2454	4.11195	4.34445	4.22054	2.11848	3.20262	5.4566	4.61439	2.95133	4.86933	4.56518	4.58895	3.98349	4.05217	3.25834	4.43446	3.19238	4.18079	12	12	4.15518	4.17895	4.16707	AT2G33220	86.7	261.2
XP_021716453.1	chaperonin CPN60-like 2, mitochondrial	60.6	5.99	4.51021	2.03434	2.8557	2.75675	3.0829	1.9452	5.409	2.05597	6.51667	4.22054	5.29619	3.20262	3.63773	6.46014	3.93511	3.89546	6.39125	6.42453	0.995873	5.06522	3.25834	4.43446	4.25651	6.27119	12	12	3.65717	4.58548	4.12133	HSP60-3A	78.6	854
XP_021764229.1	uncharacterized protein LOC110728864	8.5	10.29	3.60817	4.06868	2.8557	1.83783	2.05527	4.863	3.2454	3.08396	5.43056	3.1654	4.23695	2.13508	8.1849	5.53727	3.93511	2.9216	3.65214	3.67116	3.98349	5.06522	5.43056	6.65168	3.19238	4.18079	12	12	3.38217	4.70053	4.04135	AT5G24165	60.5	85.9
XP_021760413.1	MICOS complex subunit Mic10-like	10	6.6	3.60817	4.06868	3.8076	3.67566	4.11054	3.8904	4.3272	4.11195	4.34445	4.22054	4.23695	4.27016	3.63773	3.69151	3.93511	3.89546	3.65214	3.67116	3.98349	4.05217	4.34445	4.43446	4.25651	4.18079	12	12	4.05602	3.97792	4.01697	AT1G72170	71.6	123.6
XP_021768098.1	ATP synthase subunit epsilon, mitochondrial	8	8.88	5.41225	4.06868	4.7595	3.67566	3.0829	2.9178	5.409	4.11195	3.25834	3.1654	4.23695	4.27016	5.4566	4.61439	2.95133	3.89546	4.56518	2.75337	3.98349	5.06522	3.25834	3.32584	4.25651	3.13559	12	12	4.03072	3.93844	3.98458	AT1G51650	80.3	115.9
XP_021714810.1	uncharacterized protein LOC110682782	10.7	6.55	3.60817	5.08585	3.8076	2.75675	6.16581	6.80821	4.3272	4.11195	6.51667	4.22054	5.29619	3.20262	3.63773	3.69151	1.96755	2.9216	3.65214	2.75337	2.98762	4.05217	3.25834	4.43446	2.12826	3.13559	12	12	4.65896	3.21836	3.93866	AT1G67350	73.8	148.3
XP_021749042.1	glycine-rich RNA-binding protein 4, mitochondrial-like	15.7	6.76	3.60817	4.06868	2.8557	2.75675	2.05527	4.863	8.65439	8.2239	3.25834	6.33081	8.4739	6.40524	0.909433	2.76863	0	0	1.82607	2.75337	1.99175	4.05217	2.17222	3.32584	4.25651	7.31639	12	10	5.12951	2.61437	3.87194	GR-RBP2	58.4	136.3
XP_021734020.1	glyceraldehyde-3-phosphate dehydrogenase A, chloroplastic-like	42.9	7.14	0	0	0	0	0	0	7.57259	7.19591	3.25834	0	0	6.40524	0	2.76863	8.85399	5.84319	0	2.75337	9.95873	11.1435	4.34445	4.43446	8.51302	9.40678	4	10	2.03601	5.66834	3.85217	GAPA-2	86.1	686.4
XP_021771044.1	chlorophyll a-b binding protein 6A, chloroplastic-like	26.3	6.54	3.60817	4.06868	8.56711	12.8648	6.16581	8.75341	0	1.02799	3.25834	2.11027	4.23695	2.13508	1.81887	0	3.93511	3.89546	0	0	2.98762	3.03913	4.34445	4.43446	5.32064	4.18079	11	9	4.73305	2.82971	3.78138	LHCA1	87.6	433.7
XP_021724927.1	mitochondrial outer membrane protein porin 4-like	29.4	8.09	3.60817	3.05151	1.9038	3.67566	0	2.9178	3.2454	4.11195	3.25834	3.1654	2.11848	5.3377	4.54717	5.53727	1.96755	3.89546	5.47821	4.58895	4.97937	3.03913	4.34445	1.10861	8.51302	6.27119	11	12	3.03285	4.52253	3.77769	VDAC4	60	336.3
XP_021751911.1	MICOS complex subunit MIC60-like	71	5.25	5.41225	4.06868	4.7595	3.67566	4.11054	3.8904	5.409	4.11195	4.34445	3.1654	4.23695	3.20262	3.63773	3.69151	2.95133	3.89546	3.65214	3.67116	1.99175	4.05217	0	1.10861	3.19238	2.0904	12	11	4.19895	2.82789	3.51342	AT4G39690	41.9	362.5
XP_021763373.1	photosystem I reaction center subunit IV, chloroplastic	13.8	9.94	4.51021	3.05151	7.61521	9.18915	5.13817	2.9178	0	0	2.17222	4.22054	4.23695	3.20262	1.81887	0	2.95133	1.94773	0.913036	1.83558	2.98762	4.05217	4.34445	4.43446	5.32064	7.31639	10	11	3.85453	3.16019	3.50736	PSAE-2	87.5	121.3
XP_021767792.1	chlorophyll a-b binding protein CP29.2, chloroplastic-like	31.1	5.69	4.51021	5.08585	15.2304	12.8648	11.304	4.863	0	0	0	0	0	0	0	0	2.95133	2.9216	0	0	0	2.02609	2.17222	4.43446	7.44889	7.31639	6	7	4.48819	2.43925	3.46372	LHCB4.2	80.8	468.4
XP_021752091.1	probable NADH dehydrogenase [ubiquinone] 1 alpha subcomplex subunit 12	18.3	9.04	2.70613	4.06868	3.8076	2.75675	6.16581	2.9178	3.2454	2.05597	2.17222	1.05513	1.05924	5.3377	3.63773	3.69151	3.93511	3.89546	4.56518	3.67116	2.98762	4.05217	4.34445	7.7603	3.19238	0	12	11	3.11237	3.81109	3.46173	AT3G03100	72.3	262.3
XP_021757354.1	phosphoglycerate kinase, chloroplastic	50.8	6.9	2.70613	1.01717	3.8076	1.83783	3.0829	3.8904	6.49079	3.08396	2.17222	1.05513	0	1.06754	0	4.61439	9.83777	7.79092	2.73911	2.75337	4.97937	7.09131	1.08611	0	4.25651	3.13559	11	10	2.51764	4.0237	3.27067	PGK1	81.9	736.1
XP_021737901.1	uncharacterized protein LOC110704429 isoform X1	45.6	9.94	5.41225	2.03434	0	1.83783	1.02763	1.9452	3.2454	3.08396	4.34445	6.33081	3.17771	3.20262	1.81887	3.69151	2.95133	3.89546	4.56518	5.50674	1.99175	1.01304	1.08611	4.43446	4.25651	5.22599	11	12	2.97018	3.36975	3.16996	AT2G40800	63.3	374.4
XP_021746528.1	uncharacterized protein LOC110712380	59.1	7.09	2.70613	3.05151	1.9038	1.83783	2.05527	1.9452	4.3272	6.16792	3.25834	3.1654	3.17771	4.27016	1.81887	2.76863	1.96755	1.94773	4.56518	4.58895	1.99175	2.02609	5.43056	5.54307	2.12826	3.13559	12	12	3.15554	3.15935	3.15745	APUM9	42.86
YP_009380129.1	PsaB (chloroplast)	82.3	7.4	5.41225	8.13736	8.56711	9.18915	8.22108	9.72601	0	0	0	0	0	0	0	0	1.96755	1.94773	0	0	0	3.03913	4.34445	4.43446	5.32064	5.22599	6	7	4.10441	2.19	3.1472	PSAB	97.8	1523.1
XP_021754959.1	dihydrolipoyllysine-residue acetyltransferase component 1 of pyruvate dehydrogenase complex, mitochondrial-like	67.6	5.69	3.60817	3.05151	1.9038	0.918915	2.05527	3.8904	3.2454	5.13994	6.51667	4.22054	3.17771	5.3377	1.81887	3.69151	2.95133	0.973865	2.73911	0.91779	4.97937	2.02609	3.25834	3.32584	3.19238	2.0904	12	12	3.58884	2.66374	3.12629	LTA3	65.3	671.4
XP_021773810.1	succinate dehydrogenase subunit 5, mitochondrial-like	26	9.16	1.80408	3.05151	1.9038	1.83783	2.05527	3.8904	2.1636	3.08396	2.17222	4.22054	3.17771	4.27016	3.63773	3.69151	1.96755	1.94773	2.73911	1.83558	2.98762	4.05217	5.43056	5.54307	3.19238	3.13559	12	12	2.80259	3.34672	3.07465	SDH5	54.8	247.7
XP_021743695.1	probable L-ascorbate peroxidase 6, chloroplastic isoform X1	46.6	8.47	4.51021	2.03434	1.9038	2.75675	2.05527	1.9452	1.0818	2.05597	2.17222	3.1654	2.11848	1.06754	7.27547	6.46014	3.93511	4.86933	5.47821	3.67116	2.98762	2.02609	2.17222	2.21723	2.12826	2.0904	12	12	2.23892	3.77594	3.00743	TAPX	76	560.5
XP_021732518.1	sorting and assembly machinery component 50 homolog	60.1	5.4	5.41225	4.06868	1.9038	2.75675	1.02763	2.9178	2.1636	4.11195	3.25834	2.11027	3.17771	2.13508	3.63773	4.61439	3.93511	2.9216	5.47821	2.75337	1.99175	2.02609	1.08611	2.21723	4.25651	2.0904	12	12	2.92032	3.08404	3.00218	AT5G05520	59.1	589.3
XP_021772411.1	lon protease homolog 1, mitochondrial-like	107.4	5.49	3.60817	4.06868	3.8076	3.67566	6.16581	2.9178	2.1636	2.05597	1.08611	3.1654	2.11848	2.13508	2.7283	5.53727	1.96755	2.9216	6.39125	6.42453	0.995873	1.01304	2.17222	1.10861	1.06413	2.0904	12	12	3.0807	2.8679	2.9743	LON1	78.6	1334.3
XP_021720352.1	mitochondrial import receptor subunit TOM40-1-like	34.1	6.87	1.80408	4.06868	3.8076	4.59458	5.13817	2.9178	3.2454	2.05597	3.25834	3.1654	3.17771	0	7.27547	4.61439	2.95133	2.9216	3.65214	1.83558	0.995873	3.03913	1.08611	1.10861	2.12826	2.0904	11	12	3.10281	2.80824	2.95553	TOM40	69.3	427.2
XP_021732191.1	photosystem I chlorophyll a/b-binding protein 3-1, chloroplastic-like	29.5	7.47	2.70613	3.05151	10.4709	11.9459	6.16581	5.83561	0	0	3.25834	3.1654	2.11848	0	1.81887	0.922878	2.95133	2.9216	1.82607	1.83558	1.99175	0	0	2.21723	1.06413	4.18079	9	10	4.05984	1.81085	2.93535	LHCA3	88	496.5
XP_021768341.1	ATP-dependent Clp protease proteolytic subunit 4, chloroplastic-like	33.5	5.85	1.80408	1.01717	0.951901	1.83783	1.02763	0	4.3272	4.11195	3.25834	3.1654	5.29619	3.20262	3.63773	0	0.983777	0.973865	3.65214	2.75337	7.96699	7.09131	4.34445	3.32584	3.19238	2.0904	11	11	2.50003	3.33435	2.91719	CLPP4	82.3	364
XP_021760074.1	uncharacterized protein LOC110724885	9.9	8.53	3.60817	4.06868	3.8076	2.75675	3.0829	3.8904	2.1636	2.05597	3.25834	2.11027	3.17771	2.13508	2.7283	1.84576	2.95133	2.9216	2.73911	3.67116	2.98762	3.03913	2.17222	2.21723	4.25651	2.0904	12	12	3.00962	2.8017	2.90566	AT3G48140	79.5	142.1
XP_021754513.1	uncharacterized protein LOC110719837	20.3	9.74	3.60817	1.01717	2.8557	1.83783	2.05527	1.9452	3.2454	4.11195	3.25834	4.22054	2.11848	2.13508	3.63773	3.69151	3.93511	3.89546	3.65214	2.75337	2.98762	2.02609	2.17222	2.21723	2.12826	4.18079	12	12	2.70076	3.10646	2.90361	AT1G55160	44	100.9
XP_021763572.1	40S ribosomal protein S7-like	22	9.74	1.80408	2.03434	0.951901	1.83783	2.05527	1.9452	2.1636	1.02799	5.43056	4.22054	4.23695	4.27016	1.81887	1.84576	2.95133	3.89546	0.913036	1.83558	2.98762	4.05217	4.34445	5.54307	3.19238	4.18079	12	12	2.66487	3.13004	2.89746	AT3G02560	75.4	292.4
XP_021774469.1	reactive oxygen species modulator 1-like	7.3	9.54	2.70613	5.08585	1.9038	2.75675	2.05527	1.9452	4.3272	4.11195	2.17222	2.11027	2.11848	2.13508	4.54717	1.84576	2.95133	2.9216	4.56518	4.58895	3.98349	2.02609	2.17222	2.21723	2.12826	2.0904	12	12	2.78568	3.00314	2.89441	AT3G07910	75.7	79.3
XP_021718999.1	succinate dehydrogenase subunit 7A, mitochondrial-like	10.7	10.14	5.41225	2.03434	2.8557	3.67566	2.05527	2.9178	2.1636	1.02799	4.34445	3.1654	2.11848	2.13508	2.7283	3.69151	3.93511	4.86933	2.73911	4.58895	1.99175	2.02609	1.08611	2.21723	3.19238	2.0904	12	12	2.8255	2.92969	2.87759	AT3G47833	52.2	95.9
XP_021715639.1	succinate dehydrogenase subunit 6, mitochondrial-like	15.6	7.43	2.70613	4.06868	3.8076	2.75675	4.11054	3.8904	3.2454	3.08396	2.17222	3.1654	3.17771	3.20262	3.63773	2.76863	1.96755	2.9216	2.73911	2.75337	1.99175	1.01304	2.17222	1.10861	3.19238	3.13559	12	12	3.28228	2.45013	2.86621	SDH6	69.5	206.1
XP_021755318.1	prostaglandin E synthase 2-like	36.4	8.79	2.70613	2.03434	2.8557	2.75675	2.05527	1.9452	3.2454	5.13994	3.25834	3.1654	3.17771	3.20262	1.81887	1.84576	2.95133	1.94773	5.47821	1.83558	0.995873	2.02609	2.17222	4.43446	3.19238	4.18079	12	12	2.9619	2.73994	2.85092	AT5G42150	64.1	395.6
XP_021744274.1	uncharacterized protein LOC110710301	8.3	9.32	2.70613	3.05151	3.8076	4.59458	1.02763	0.972601	4.3272	4.11195	2.17222	3.1654	2.11848	4.27016	3.63773	1.84576	1.96755	2.9216	2.73911	3.67116	1.99175	1.01304	2.17222	0	5.32064	4.18079	12	11	3.02712	2.62178	2.82445	AT2G31490	87.3	143.3
XP_021748424.1	uncharacterized protein LOC110714237	9	10.01	1.80408	1.01717	1.9038	2.75675	1.02763	0.972601	1.0818	3.08396	3.25834	3.1654	3.17771	4.27016	3.63773	3.69151	2.95133	2.9216	2.73911	2.75337	3.98349	2.02609	3.25834	1.10861	4.25651	3.13559	12	12	2.29328	3.03861	2.66595	AT4G00585	75	136.3
XP_021759261.1	mitochondrial uncoupling protein 1-like	32.4	9.54	2.70613	6.10302	2.8557	5.51349	5.13817	4.863	0	4.11195	4.34445	3.1654	3.17771	3.20262	0	0	1.96755	3.89546	0.913036	1.83558	0.995873	1.01304	0	1.10861	3.19238	3.13559	11	9	3.76514	1.50476	2.63495	PUMP1	84.1	520
XP_021767949.1	mitochondrial import inner membrane translocase subunit Tim13-like	9.5	5.36	0.902042	1.01717	3.8076	1.83783	4.11054	2.9178	3.2454	4.11195	2.17222	1.05513	4.23695	4.27016	1.81887	1.84576	1.96755	1.94773	1.82607	1.83558	2.98762	2.02609	4.34445	4.43446	2.12826	2.0904	12	12	2.80707	2.43774	2.6224	TIM13	65.52
YP_009380159.1	PsbH (chloroplast)	7.8	8.62	3.60817	3.05151	5.7114	5.51349	3.0829	1.9452	0	1.02799	2.17222	3.1654	2.11848	2.13508	1.81887	0.922878	2.95133	2.9216	1.82607	1.83558	1.99175	2.02609	2.17222	2.21723	4.25651	4.18079	11	12	2.79432	2.42674	2.61053	PSBH	91.8	127.9
XP_021754467.1	elongation factor Ts, mitochondrial-like isoform X1	44.1	6.8	2.70613	3.05151	1.9038	1.83783	2.05527	3.8904	1.0818	3.08396	4.34445	3.1654	2.11848	4.27016	2.7283	1.84576	1.96755	1.94773	0.913036	2.75337	1.99175	2.02609	3.25834	2.21723	3.19238	4.18079	12	12	2.79243	2.41853	2.60548	AT4G11120	60.3	436
XP_021772307.1	uncharacterized protein LOC110736402 isoform X1	37.6	6.15	3.60817	1.01717	3.8076	2.75675	2.05527	3.8904	2.1636	4.11195	0	3.1654	2.11848	5.3377	3.63773	2.76863	1.96755	0	1.82607	1.83558	1.99175	1.01304	3.25834	2.21723	4.25651	3.13559	11	11	2.83604	2.32567	2.58085	AR192	76.2	230.3
XP_021715208.1	5-methyltetrahydropteroyltriglutamate--homocysteine methyltransferase	85.4	6.47	2.70613	3.05151	0.951901	1.83783	4.11054	1.9452	2.1636	2.05597	2.17222	3.1654	2.11848	3.20262	3.63773	3.69151	0.983777	1.94773	1.82607	1.83558	2.98762	2.02609	2.17222	2.21723	2.12826	2.0904	12	12	2.45678	2.29535	2.37607	ATMS1	89.2	1364.7
XP_021727941.1	NADH dehydrogenase [ubiquinone] 1 beta subcomplex subunit 7-like	11.4	7.78	0.902042	0	2.8557	0.918915	0	1.9452	4.3272	4.11195	3.25834	2.11027	1.05924	1.06754	5.4566	5.53727	4.91888	1.94773	4.56518	4.58895	2.98762	1.01304	0	0	1.06413	2.0904	10	10	1.8797	2.84748	2.36359	AT2G02050	70.9	146.7
XP_021757358.1	thiosulfate/3-mercaptopyruvate sulfurtransferase 2	41.7	6.46	2.70613	1.01717	0	0	0	0.972601	2.1636	5.13994	4.34445	5.27567	3.17771	4.27016	1.81887	1.84576	1.96755	0.973865	0.913036	1.83558	3.98349	3.03913	0	1.10861	5.32064	4.18079	9	11	2.42229	2.24894	2.33561	MST1	69	533.1
YP_009380147.1	PsbE (chloroplast)	9.4	4.94	3.60817	3.05151	3.8076	6.43241	3.0829	4.863	0	1.02799	2.17222	2.11027	2.11848	2.13508	0	0.922878	1.96755	2.9216	0	1.83558	1.99175	2.02609	2.17222	2.21723	2.12826	3.13559	11	10	2.86747	1.77656	2.32202	PSBE	98.8	169.9
XP_021736286.1	solanesyl diphosphate synthase 3, chloroplastic/mitochondrial-like	47.1	6.6	3.60817	5.08585	2.8557	3.67566	2.05527	4.863	2.1636	2.05597	1.08611	2.11027	0	2.13508	2.7283	2.76863	1.96755	1.94773	1.82607	1.83558	1.99175	1.01304	2.17222	2.21723	2.12826	1.0452	11	12	2.64122	1.97013	2.30568	GPS1	62.3	490.7
XP_021746604.1	uncharacterized protein LOC110712442	7.6	7.43	2.70613	2.03434	3.8076	1.83783	2.05527	3.8904	4.3272	2.05597	1.08611	3.1654	2.11848	2.13508	0	2.76863	0.983777	1.94773	0.913036	3.67116	1.99175	2.02609	2.17222	2.21723	2.12826	2.0904	12	11	2.60165	1.90919	2.25542	AT1G67785	69.8	87.4
XP_021753092.1	photosystem I reaction center subunit III, chloroplastic-like	25.7	9.44	3.60817	3.05151	4.7595	6.43241	4.11054	3.8904	0	0	2.17222	3.1654	1.05924	0	0	0	2.95133	1.94773	0	0	0	0	1.08611	3.32584	6.38477	5.22599	9	6	2.68745	1.74348	2.21547	PSAF	67.4	302.8
XP_021723329.1	NADH dehydrogenase [ubiquinone] 1 alpha subcomplex subunit 1	7.5	7.46	1.80408	2.03434	2.8557	2.75675	4.11054	2.9178	3.2454	2.05597	3.25834	3.1654	2.11848	3.20262	1.81887	1.84576	0.983777	1.94773	1.82607	1.83558	2.98762	3.03913	2.17222	0	1.06413	0	12	10	2.79379	1.62674	2.21026	AT3G08610	82.8	109.8
XP_021757250.1	folylpolyglutamate synthase-like	59.7	6.33	1.80408	1.01717	0.951901	1.83783	2.05527	0.972601	2.1636	2.05597	2.17222	1.05513	2.11848	2.13508	5.4566	3.69151	1.96755	2.9216	1.82607	1.83558	1.99175	2.02609	3.25834	2.21723	2.12826	2.0904	12	12	1.69495	2.61758	2.15626	DFB	61.8	650.6
XP_021745568.1	pentatricopeptide repeat-containing protein At1g80270, mitochondrial-like	69.8	6.86	4.51021	0	0	3.67566	2.05527	1.9452	3.2454	3.08396	2.17222	3.1654	2.11848	4.27016	1.81887	1.84576	2.95133	2.9216	3.65214	2.75337	0	0	1.08611	0	2.12826	2.0904	10	9	2.52016	1.77065	2.14541	AT1G15480	55.5	566.6
XP_021739084.1	chlorophyll a-b binding protein, chloroplastic-like	29.1	7.83	3.60817	3.05151	4.7595	4.59458	3.0829	3.8904	0	0	3.25834	2.11027	0	0	0	0	1.96755	1.94773	0	0	0	2.02609	4.34445	3.32584	4.25651	4.18079	8	7	2.36297	1.83741	2.10019	LHCA2	81.2	452.6
XP_021739501.1	chaperone protein ClpB4, mitochondrial-like	110.1	6.51	1.80408	2.03434	1.9038	2.75675	2.05527	1.9452	2.1636	4.11195	4.34445	3.1654	2.11848	3.20262	0	0	1.96755	0.973865	0.913036	0	1.99175	3.03913	2.17222	2.21723	2.12826	3.13559	12	9	2.63383	1.54489	2.08936	CLPB4	71.7	1275
XP_021752041.1	electron transfer flavoprotein subunit beta, mitochondrial-like isoform X1	27.5	8.19	3.60817	3.05151	2.8557	1.83783	3.0829	1.9452	2.1636	3.08396	2.17222	2.11027	3.17771	2.13508	1.81887	1.84576	1.96755	0	0	1.83558	1.99175	3.03913	1.08611	1.10861	2.12826	2.0904	12	10	2.60201	1.576	2.08901	ETFBETA	79	391.7
XP_021755754.1	reactive Intermediate Deaminase A, chloroplastic-like	20	8.54	1.80408	2.03434	1.9038	1.83783	2.05527	1.9452	2.1636	2.05597	2.17222	2.11027	2.11848	2.13508	1.81887	0.922878	1.96755	1.94773	1.82607	2.75337	2.98762	2.02609	2.17222	2.21723	2.12826	2.0904	12	12	2.02801	2.07152	2.04977	AT3G20390	68.6	237.7
XP_021774429.1	annexin D3-like isoform X1	38.9	6.29	1.80408	1.01717	1.9038	1.83783	1.02763	0.972601	3.2454	4.11195	2.17222	3.1654	1.05924	2.13508	1.81887	0.922878	1.96755	2.9216	1.82607	1.83558	0.995873	2.02609	2.17222	3.32584	2.12826	2.0904	12	12	2.0377	2.0026	2.02015	ANNAT3	52.9	374.8
XP_021719243.1	reticulon-4-interacting protein 1, mitochondrial-like	41.7	8.29	0.902042	0	1.9038	2.75675	1.02763	0	2.1636	4.11195	2.17222	2.11027	2.11848	4.27016	1.81887	1.84576	2.95133	1.94773	1.82607	0	2.98762	2.02609	2.17222	2.21723	2.12826	2.0904	10	11	1.96141	2.00096	1.98119	AT3G15090	70.1	499.6
YP_009380130.1	PsaA (chloroplast)	83.1	7.18	1.80408	1.01717	8.56711	6.43241	4.11054	2.9178	0	0	2.17222	2.11027	1.05924	2.13508	0	0	0.983777	0.973865	0	0	0	0	1.08611	4.43446	4.25651	3.13559	10	6	2.69383	1.23919	1.96651	PSAA	97.5	1529.6
XP_021770809.1	mitochondrial import receptor subunit TOM9-2-like	10.9	9.19	1.80408	1.01717	1.9038	1.83783	2.05527	1.9452	2.1636	2.05597	2.17222	2.11027	2.11848	2.13508	1.81887	1.84576	1.96755	1.94773	1.82607	1.83558	1.99175	2.02609	2.17222	2.21723	2.12826	2.0904	12	12	1.94325	1.98896	1.9661	TOM22-V	53.8	89.7
XP_021714409.1	uncharacterized protein LOC110682385	7.7	9.63	3.60817	4.06868	3.8076	2.75675	3.0829	1.9452	2.1636	2.05597	0	0	0	0	0.909433	3.69151	2.95133	2.9216	3.65214	3.67116	0	0	2.17222	3.32584	0	0	8	8	1.95741	1.94127	1.94934	AT4G21105	78.5	111.3
XP_021775524.1	proline--tRNA ligase, chloroplastic/mitochondrial-like	61.6	7.91	0.902042	1.01717	1.9038	0.918915	2.05527	1.9452	3.2454	2.05597	2.17222	3.1654	4.23695	3.20262	0	0.922878	1.96755	1.94773	2.73911	0.91779	1.99175	3.03913	1.08611	1.10861	1.06413	3.13559	12	11	2.23508	1.66003	1.94756	OVA6	77.1	862.8
XP_021725814.1	ATPase family AAA domain-containing protein 3-like	71.2	9.29	0	0	4.7595	3.67566	3.0829	2.9178	2.1636	3.08396	2.17222	0	4.23695	4.27016	0.909433	0	1.96755	1.94773	0	1.83558	0	3.03913	0	3.32584	1.06413	2.0904	9	8	2.53023	1.34832	1.93927	AT3G03060	78.3	714.9
XP_021715801.1	28S ribosomal protein S9, mitochondrial-like	44.6	6.83	1.80408	2.03434	0.951901	0.918915	1.02763	1.9452	1.0818	2.05597	3.25834	2.11027	4.23695	2.13508	1.81887	1.84576	0.983777	0.973865	1.82607	1.83558	2.98762	4.05217	2.17222	3.32584	1.06413	0	12	11	1.96337	1.90716	1.93527	AT3G49080	80.6	351.7
XP_021766997.1	pentatricopeptide repeat-containing protein At4g35850, mitochondrial-like isoform X2	49.8	7.46	1.80408	2.03434	0.951901	0.918915	0	2.9178	5.409	3.08396	4.34445	1.05513	2.11848	1.06754	1.81887	1.84576	1.96755	0	1.82607	3.67116	0.995873	1.01304	1.08611	0	2.12826	4.18079	11	10	2.14213	1.71112	1.92663	AT4G35850	62.2	426
XP_021732850.1	ornithine aminotransferase, mitochondrial-like	54.2	6.92	2.70613	3.05151	1.9038	1.83783	3.0829	1.9452	3.2454	4.11195	4.34445	3.1654	4.23695	4.27016	0	1.84576	1.96755	0.973865	0.913036	0.91779	0	0	0	0	0	1.0452	12	6	3.15847	0.6386	1.89854	DELTA-OAT	69.5	699.9
XP_021722972.1	uncharacterized protein LOC110690444	31.8	9.22	0	1.01717	1.9038	1.83783	3.0829	2.9178	1.0818	4.11195	2.17222	1.05513	1.05924	4.27016	3.63773	1.84576	0	0.973865	1.82607	1.83558	0.995873	1.01304	2.17222	2.21723	2.12826	2.0904	11	11	2.0425	1.728	1.88525	AT4G20760	71.1	383.3
XP_021736329.1	NADH dehydrogenase [ubiquinone] 1 beta subcomplex subunit 10-B-like	12.6	7.11	1.80408	2.03434	0.951901	0.918915	1.02763	2.9178	2.1636	1.02799	3.25834	1.05513	2.11848	2.13508	2.7283	3.69151	0	0.973865	1.82607	4.58895	1.99175	2.02609	2.17222	2.21723	0	1.0452	12	10	1.78444	1.93843	1.86144	AT3G18410	77.4	183.3
XP_021726966.1	guanine nucleotide-binding protein subunit beta-like protein	35.9	6.93	0.902042	4.06868	2.8557	2.75675	3.0829	0.972601	1.0818	2.05597	2.17222	2.11027	2.11848	1.06754	0	0	0.983777	1.94773	0	1.83558	3.98349	4.05217	1.08611	2.21723	2.12826	1.0452	12	9	2.10375	1.60663	1.85519	ATARCA	86	447.6
XP_021750864.1	electron transfer flavoprotein subunit alpha, mitochondrial-like	38	7.49	1.80408	1.01717	0	1.83783	0	1.9452	1.0818	0	4.34445	1.05513	1.05924	0	5.4566	4.61439	2.95133	1.94773	1.82607	1.83558	1.99175	4.05217	2.17222	1.10861	0	1.0452	8	11	1.17874	2.4168	1.79777	ETFALPHA	70.9	477.2
XP_021742480.1	mitochondrial Rho GTPase 1-like	71.6	5.74	3.60817	1.01717	0.951901	2.75675	3.0829	1.9452	1.0818	2.05597	0	0	1.05924	1.06754	3.63773	3.69151	2.95133	1.94773	1.82607	2.75337	0.995873	2.02609	2.17222	1.10861	1.06413	0	10	11	1.55222	2.01456	1.78339	MIRO1	68.4	893.3
XP_021718021.1	ATPase family AAA domain-containing protein 3-like	71.9	8.5	0	3.05151	0	0	4.11054	3.8904	2.1636	0	0	3.1654	3.17771	3.20262	0	0	0	0	1.82607	0	4.97937	3.03913	5.43056	4.43446	0	0	7	5	1.89682	1.64247	1.76964	AT2G18330	64.5	629.8
XP_021746953.1	oxygen-evolving enhancer protein 3, chloroplastic	25	9.7	2.70613	3.05151	7.61521	8.27024	3.0829	1.9452	0	0	0	0	0	0	0	0	2.95133	0	0	0	0	0	1.08611	0	3.19238	8.36159	6	4	2.2226	1.29928	1.76094	PSBQ-2	73.2	298.5
XP_021735370.1	NADH dehydrogenase [ubiquinone] 1 beta subcomplex subunit 2-like	7.7	8.94	0.902042	4.06868	1.9038	1.83783	2.05527	1.9452	1.0818	3.08396	2.17222	2.11027	2.11848	2.13508	1.81887	0.922878	0.983777	1.94773	0.913036	1.83558	1.99175	2.02609	0	0	3.19238	1.0452	12	10	2.11789	1.38977	1.75383	AT1G76200	79.4	133.3
XP_021743149.1	peroxiredoxin-2E-1, chloroplastic-like	24	8.38	1.80408	1.01717	1.9038	0.918915	2.05527	0.972601	0	0	2.17222	0	0	1.06754	3.63773	3.69151	3.93511	1.94773	3.65214	4.58895	0.995873	1.01304	2.17222	1.10861	1.06413	2.0904	8	12	0.992634	2.49145	1.74204	AT3G52960	65.8	254.6
XP_021751806.1	pyruvate dehydrogenase (acetyl-transferring) kinase, mitochondrial-like	41.7	6.86	0.902042	1.01717	2.8557	0.918915	3.0829	0	2.1636	3.08396	2.17222	3.1654	2.11848	3.20262	2.7283	0.922878	0.983777	0.973865	0.913036	0.91779	2.98762	1.01304	0	2.21723	1.06413	2.0904	11	11	2.05692	1.40101	1.72896	PDK	82.2	614.8
XP_021718443.1	cysteine desulfurase, mitochondrial-like	50.4	8.28	0.902042	0	0	0.918915	0	1.9452	5.409	2.05597	2.17222	1.05513	2.11848	2.13508	1.81887	3.69151	1.96755	1.94773	3.65214	6.42453	0	2.02609	0	0	1.06413	0	9	8	1.55934	1.88271	1.72102	NFS1	76.9	677.6
XP_021750114.1	ubiquinone biosynthesis protein COQ9-B, mitochondrial-like	34.9	6.16	2.70613	2.03434	0.951901	0	2.05527	0	3.2454	3.08396	2.17222	2.11027	2.11848	2.13508	0	0	0.983777	0	1.82607	1.83558	0.995873	2.02609	3.25834	3.32584	1.06413	1.0452	10	9	1.88442	1.36341	1.62391	AT1G19140	72.4	315.1
XP_021757818.1	peroxisomal acyl-coenzyme A oxidase 1-like	74.8	7.81	0.902042	1.01717	0	0	0	0	1.0818	1.02799	2.17222	2.11027	2.11848	2.13508	1.81887	2.76863	1.96755	1.94773	1.82607	1.83558	0.995873	1.01304	3.25834	4.43446	2.12826	2.0904	8	12	1.04709	2.17373	1.61041	ACX1	78.1	1075.1
XP_021758723.1	chlorophyll a-b binding protein 3, chloroplastic	28.5	5.15	0	2.03434	5.7114	9.18915	2.05527	2.9178	0	1.02799	0	1.05513	1.05924	1.06754	0	0	0.983777	1.94773	0	0	0.995873	1.01304	1.08611	2.21723	2.12826	1.0452	9	8	2.17649	0.951435	1.56396	LHCB3	87.8	494.2
XP_021719284.1	30S ribosomal protein S20, chloroplastic	20	10.49	0	0	0	0	0	0	1.0818	2.05597	4.34445	3.1654	2.11848	3.20262	0	0	3.93511	0.973865	0	0	1.99175	1.01304	2.17222	2.21723	4.25651	4.18079	6	8	1.33073	1.72838	1.52955	PRPS20	53.2	141.4
XP_021732916.1	ATP-dependent zinc metalloprotease FTSH 2, chloroplastic	73.7	6.37	0	1.01717	4.7595	5.51349	1.02763	0.972601	0	0	2.17222	3.1654	0	0	0	0	0	0.973865	0	0	0	0	2.17222	4.43446	5.32064	4.18079	7	5	1.55234	1.4235	1.48792	VAR2	86.5	1122.8
XP_021728060.1	photosystem I reaction center subunit N, chloroplastic-like	17.9	8.34	0	2.03434	2.8557	2.75675	3.0829	3.8904	0	0	2.17222	1.05513	2.11848	0	0.909433	0.922878	0.983777	0	0	0	0	3.03913	3.25834	3.32584	2.12826	1.0452	8	8	1.66383	1.30107	1.48245	PSAN	61.3	149.4
XP_021757975.1	uncharacterized protein LOC110723011	31.5	9.39	0.902042	2.03434	0.951901	0	0	0	2.1636	2.05597	3.25834	3.1654	3.17771	2.13508	0	0	0.983777	0	1.82607	1.83558	0.995873	1.01304	3.25834	1.10861	2.12826	2.0904	9	9	1.6537	1.27	1.46185	FTSH1	38.3
XP_021765357.1	hexokinase-2-like	51.4	5.97	0	2.03434	0.951901	0.918915	0	0.972601	2.1636	2.05597	1.08611	2.11027	2.11848	2.13508	0	0	0.983777	0.973865	1.82607	1.83558	1.99175	2.02609	2.17222	2.21723	2.12826	2.0904	10	10	1.37894	1.52044	1.44969	HXK2	51.6	454.9
XP_021746969.1	L-galactono-1,4-lactone dehydrogenase, mitochondrial-like	67.8	7.71	1.80408	0	0	0.918915	1.02763	0	0	0	2.17222	0	1.05924	1.06754	2.7283	1.84576	2.95133	0.973865	1.82607	2.75337	3.98349	3.03913	2.17222	2.21723	2.12826	0	6	11	0.670803	2.21825	1.44453	GLDH	79.1	896
XP_021717755.1	glyceraldehyde-3-phosphate dehydrogenase B, chloroplastic	48.1	6.98	0	2.03434	2.8557	1.83783	2.05527	0	0	0	0	4.22054	3.17771	0	4.54717	0	7.87021	4.86933	0	0	0	0	0	0	0	0	6	3	1.34845	1.44056	1.3945	GAPB	84.3	749.2
XP_021776189.1	cytochrome c-like	12.2	9.32	0.902042	2.03434	1.9038	0.918915	2.05527	0.972601	2.1636	2.05597	2.17222	2.11027	2.11848	3.20262	0	0	0	0	0	0	2.98762	2.02609	2.17222	1.10861	0	2.0904	12	5	1.88418	0.865412	1.37479	CYTC-1	86.6	202.6
XP_021734381.1	photosystem I reaction center subunit XI, chloroplastic-like	22.9	9.77	1.80408	2.03434	3.8076	3.67566	2.05527	1.9452	0	0	1.08611	2.11027	0	0	0	0	1.96755	1.94773	0	0	1.99175	0	0	1.10861	4.25651	3.13559	8	6	1.54321	1.20065	1.37193	PSAL	79.1	347.4
XP_021730226.1	transketolase, chloroplastic	79.8	6.51	0.902042	0	0	0	0	0	0	0	0	0	0	0	4.54717	4.61439	5.90266	7.79092	1.82607	1.83558	1.99175	3.03913	0	0	0	0	1	8	0.0751702	2.62897	1.35207	AT3G60750	87.3	1225.3
XP_021732968.1	zinc finger CCHC domain-containing protein 10-like	23.1	10.52	0	1.01717	1.9038	0	2.05527	0.972601	2.1636	1.02799	3.25834	1.05513	3.17771	1.06754	0.909433	0.922878	0.983777	0	0.913036	0	0	1.01304	2.17222	2.21723	3.19238	2.0904	10	9	1.47493	1.2012	1.33806	XRN3	45.45
XP_021751662.1	LYR motif-containing protein 4B-like	10.2	9.99	1.80408	0	0	1.83783	0	0.972601	2.1636	1.02799	0	0	2.11848	2.13508	0.909433	1.84576	1.96755	1.94773	1.82607	1.83558	0.995873	2.02609	2.17222	2.21723	1.06413	1.0452	7	12	1.00497	1.65441	1.32969	AT5G61220	60	97.4
XP_021748287.1	photosystem II 10 kDa polypeptide, chloroplastic	14.4	9.36	1.80408	2.03434	3.8076	3.67566	1.02763	0.972601	0	0	1.08611	2.11027	0	0	0	0	0	0	0	0	0	0	4.34445	3.32584	3.19238	4.18079	8	4	1.37653	1.25362	1.31507	PSBR	77.3	204.1
XP_021731594.1	NADH dehydrogenase [ubiquinone] iron-sulfur protein 8, mitochondrial-like	25.7	5.41	0	1.01717	0	0	0	0.972601	2.1636	3.08396	3.25834	2.11027	2.11848	2.13508	1.81887	0.922878	0	0	0	0	2.98762	2.02609	3.25834	0	2.12826	1.0452	8	7	1.40496	1.18227	1.29361	AT1G79010	85.2	295.4
XP_021740930.1	uncharacterized protein LOC110707225	12.5	9.31	1.80408	1.01717	1.9038	1.83783	1.02763	0.972601	2.1636	1.02799	1.08611	1.05513	0	2.13508	0.909433	0.922878	1.96755	0.973865	0.913036	1.83558	0.995873	2.02609	2.17222	1.10861	0	1.0452	11	11	1.33592	1.2392	1.28756	AT3G57785	62.6	149.4
XP_021720337.1	acylpyruvase FAHD1, mitochondrial-like	23.3	5.05	0	0	0	1.83783	0	0.972601	1.0818	0	0	0	2.11848	0	1.81887	3.69151	3.93511	3.89546	0.913036	0.91779	2.98762	2.02609	2.17222	1.10861	1.06413	0	4	11	0.500892	2.0442	1.27255	AT4G15940	67.4	292.7
XP_021741204.1	lipoamide acyltransferase component of branched-chain alpha-keto acid dehydrogenase complex, mitochondrial-like	54.7	6.79	1.80408	2.03434	0	0	1.02763	1.9452	2.1636	2.05597	2.17222	2.11027	3.17771	3.20262	0.909433	1.84576	0.983777	0	0.913036	0	0.995873	1.01304	0	0	0	1.0452	10	7	1.8078	0.642176	1.22499	BCE2	61.8	525.4
XP_021734004.1	mitochondrial import receptor subunit TOM5 homolog	6.1	7.43	1.80408	0	1.9038	1.83783	2.05527	1.9452	1.0818	4.11195	0	0	2.11848	2.13508	1.81887	1.84576	0	1.94773	1.82607	2.75337	0	0	0	0	0	0	9	5	1.58279	0.849316	1.21605	TOM5	46.3	68.6
XP_021719453.1	pentatricopeptide repeat-containing protein At1g55890, mitochondrial-like	49.3	8.59	0	2.03434	0.951901	0.918915	1.02763	1.9452	2.1636	2.05597	2.17222	2.11027	1.05924	2.13508	0	0.922878	0	0	0	0	0.995873	2.02609	2.17222	1.10861	1.06413	2.0904	11	7	1.54786	0.865017	1.20644	AT1G55890	43.5	144.8
XP_021732432.1	probable aquaporin PIP1-4	30.6	8.81	1.80408	0	9.51901	11.027	1.02763	2.9178	0	0	0	0	0	0	0	0	0.983777	0	0	0	0	0	1.08611	0	0	0	5	2	2.19129	0.172491	1.18189	PIP1;4	87.8	506.1
XP_021733441.1	uncharacterized protein LOC110700244 isoform X2	24.2	5.44	1.80408	1.01717	1.9038	0.918915	0	0.972601	0	1.02799	2.17222	2.11027	0	0	1.81887	0.922878	1.96755	1.94773	1.82607	1.83558	0	0	1.08611	1.10861	2.12826	1.0452	8	10	0.993921	1.30724	1.15058	AT4G12760	49.7	158.7
XP_021719124.1	NADH dehydrogenase [ubiquinone] 1 beta subcomplex subunit 3-A-like	7.7	9.83	1.80408	1.01717	0	0.918915	1.02763	0.972601	0	2.05597	2.17222	1.05513	0	2.13508	1.81887	1.84576	1.96755	0.973865	2.73911	2.75337	0	0	0	0	1.06413	1.0452	9	8	1.09657	1.18399	1.14028	AT2G02510	77.6	105.9
XP_021748308.1	uncharacterized protein LOC110714145	10.5	10.01	2.70613	2.03434	0	0.918915	1.02763	0	1.0818	3.08396	0	0	0	1.06754	1.81887	3.69151	1.96755	2.9216	1.82607	1.83558	0	1.01304	0	0	0	0	7	7	0.99336	1.25619	1.12477	AT1G72020	60.8	107.5
XP_021745963.1	traB domain-containing protein-like	46.1	6.64	0	2.03434	0.951901	0.918915	0	0.972601	2.1636	2.05597	2.17222	1.05513	1.05924	2.13508	0	0.922878	0	0.973865	0.913036	0.91779	0.995873	2.02609	2.17222	1.10861	1.06413	0	10	9	1.29325	0.924541	1.1089	AT1G05270	66.3	405.2
XP_021755200.1	cytochrome b-c1 complex subunit 8-like	8.4	9.6	1.80408	2.03434	1.9038	1.83783	2.05527	1.9452	0	0	0	0	1.05924	0	1.81887	1.84576	1.96755	1.94773	1.82607	1.83558	0	1.01304	0	0	0	0	7	7	1.05331	1.02122	1.03727	AT5G05370	68.1	111.3
XP_021759264.1	mitochondrial import inner membrane translocase subunit Tim9-like	10.9	6.54	1.80408	1.01717	1.9038	1.83783	0	0	1.0818	0	1.08611	2.11027	1.05924	2.13508	0	0.922878	1.96755	0.973865	1.82607	0.91779	0.995873	1.01304	0	0	0	2.0904	9	8	1.16962	0.892289	1.03095	TIM9	80.6	157.1
XP_021717015.1	uncharacterized protein LOC110684883 isoform X1	182.2	5.58	0	0	0.951901	1.83783	1.02763	0.972601	0	3.08396	0	0	0	1.06754	1.81887	0.922878	1.96755	1.94773	0.913036	0.91779	2.98762	1.01304	1.08611	1.10861	0	1.0452	6	11	0.745122	1.3107	1.02791	AT4G14920	44.8	731.5
XP_021722218.1	ethanolamine-phosphate cytidylyltransferase-like	46.6	7.09	1.80408	0	0	0	2.05527	0	1.0818	1.02799	1.08611	0	1.05924	2.13508	0.909433	0	1.96755	1.94773	1.82607	0.91779	0.995873	2.02609	0	1.10861	1.06413	1.0452	7	10	0.854131	1.15071	1.00242	PECT1	77	655.2
XP_021719771.1	mitochondrial pyruvate carrier 4	12.1	9.52	0.902042	1.01717	0	0	1.02763	1.9452	1.0818	2.05597	2.17222	0	3.17771	2.13508	3.63773	2.76863	0	0	0	0	0	1.01304	0	0	0	1.0452	9	4	1.2929	0.705384	0.999144	AT4G22310	86.1	208
XP_021773827.1	beta-galactosidase 14-like	95	7.61	0.902042	0	0	0	0	0.972601	1.0818	0	1.08611	2.11027	0	1.06754	1.81887	1.84576	0	1.94773	1.82607	0	2.98762	2.02609	1.08611	1.10861	1.06413	1.0452	6	10	0.601697	1.39635	0.999023	BGAL13	53.1	952.6
XP_021744755.1	outer envelope pore protein 16, chloroplastic	14.7	8.97	0	0	0	0	0	0	2.1636	2.05597	2.17222	2.11027	2.11848	2.13508	0	0	1.96755	1.94773	0	0	1.99175	1.01304	0	0	2.12826	2.0904	6	6	1.06297	0.928227	0.995598	OEP16-1	58	170.2
XP_021765505.1	uncharacterized protein LOC110730033	45.7	6.07	0	0	0	0	1.02763	0	2.1636	1.02799	3.25834	1.05513	4.23695	0	1.81887	0	0	0	0.913036	0	0.995873	4.05217	0	1.10861	0	1.0452	6	6	1.06414	0.827814	0.945975	VIII-1	33.33
XP_021741642.1	uncharacterized protein LOC110707880	45.8	7.59	0	0	0	0	0	0.972601	2.1636	1.02799	2.17222	2.11027	2.11848	2.13508	0	0.922878	0	0	0	0	0.995873	0	2.17222	2.21723	1.06413	2.0904	7	6	1.05835	0.788561	0.923457	AT4G32440	38.3	208.8
XP_021766874.1	ATP synthase gamma chain, chloroplastic	39.8	5.68	0	0	8.56711	7.35132	2.05527	0.972601	0	0	0	0	0	0	0	0	0	0	0	0	0	0	0	0	0	3.13559	4	1	1.57886	0.2613	0.920079	ATPC1	82.3	493.4
XP_021715820.1	uncharacterized protein LOC110683734 isoform X1	26.7	9.45	1.80408	2.03434	0.951901	1.83783	2.05527	1.9452	0	0	0	1.05513	0	0	2.7283	0.922878	0	2.9216	0.913036	1.83558	0	0	0	0	0	1.0452	7	6	0.973647	0.863882	0.918765	AT2G35790	61.6	283.5
XP_021728032.1	ultraviolet-B receptor UVR8-like	47.5	8.12	0.902042	1.01717	0	1.83783	1.02763	1.9452	0	1.02799	2.17222	2.11027	1.05924	0	0	0.922878	0.983777	0.973865	2.73911	0	0.995873	2.02609	0	0	0	0	9	6	1.09163	0.720132	0.905883	RUG3	66.4	567.8
XP_021765757.1	chlorophyll a-b binding protein CP29.1, chloroplastic-like	31.3	5.39	0	0	6.6633	3.67566	0	0	0	0	2.17222	2.11027	1.05924	0	0	0	0	0	0	0.91779	1.99175	0	0	0	0	3.13559	5	3	1.30672	0.503761	0.905243	LHCB4.1	75.3	435.3
XP_021725001.1	60S ribosomal protein L5	34.4	9.41	0.902042	1.01717	0.951901	0	0	1.9452	1.0818	0	0	0	1.05924	0	1.81887	0.922878	0	0	0	1.83558	1.99175	3.03913	2.17222	1.10861	0	1.0452	6	8	0.579779	1.16119	0.870483	RPL5A	82.3	476.5
XP_021725338.1	mitochondrial import inner membrane translocase subunit TIM50-like	41.2	8.69	0.902042	1.01717	0.951901	2.75675	1.02763	0.972601	0	2.05597	0	0	0	0	0.909433	0.922878	0	0	0	0.91779	0.995873	3.03913	2.17222	2.21723	0	0	7	7	0.807006	0.931213	0.869109	TIM50	60.7	359.4
XP_021724979.1	mitochondrial outer membrane import complex protein METAXIN-like	36.9	5.35	0.902042	0	1.9038	0	2.05527	0.972601	0	0	0	1.05513	1.05924	0	2.7283	2.76863	0	0	0	0	0.995873	1.01304	0	2.21723	0	3.13559	6	6	0.662341	1.07156	0.866948	AT2G19080	48.1	302
XP_021730776.1	thioredoxin O2, mitochondrial-like isoform X1	23.6	8.9	0.902042	1.01717	0	0	1.02763	1.9452	1.0818	1.02799	1.08611	2.11027	2.11848	2.13508	0	0	0	0	0	0	0.995873	1.01304	0	0	2.12826	2.0904	10	4	1.20431	0.518964	0.861639	TO1	39.2	130.6
XP_021727316.1	probable ribosomal protein S11, mitochondrial	25.8	10.35	0	2.03434	0	1.83783	1.02763	0.972601	0	1.02799	1.08611	0	0	0	1.81887	0.922878	0	0.973865	2.73911	2.75337	0	0	2.17222	1.10861	0	0	6	7	0.665542	1.04074	0.853143	NFD3	53.5	183
XP_021755681.1	uncharacterized protein LOC110720901	10.1	9.47	0.902042	1.01717	0	0	0	1.9452	2.1636	1.02799	1.08611	1.05513	1.05924	0	1.81887	0	0	0	1.82607	0	1.99175	1.01304	1.08611	2.21723	0	0	8	6	0.854707	0.829422	0.842065	AT1G65032	62.8	112.5
XP_021731713.1	peptidyl-prolyl cis-trans isomerase CYP40-like	40.6	6.35	0	0	1.9038	0	0	0	1.0818	2.05597	2.17222	0	2.11848	2.13508	0	1.84576	0	0	0.913036	0	1.99175	2.02609	0	0	1.06413	0	6	5	0.955613	0.653396	0.804504	SQN	77.9	578.6
XP_021764293.1	40S ribosomal protein S15-4-like	17.3	10.43	0	0	0	1.83783	2.05527	0	0	0	0	1.05513	1.05924	0	0	0.922878	1.96755	1.94773	0	0	1.99175	2.02609	1.08611	1.10861	1.06413	1.0452	4	9	0.500623	1.09667	0.798647	AT5G09510	85.3	261.2
XP_021744590.1	ferredoxin-dependent glutamate synthase, chloroplastic	176.6	6.11	0	0	0	0	0	0	2.1636	1.02799	1.08611	0	0	0	0	0.922878	1.96755	2.9216	0	0.91779	1.99175	4.05217	0	0	1.06413	1.0452	3	8	0.356475	1.24026	0.798365	GLU1	81.1	2683.7
XP_021735915.1	uncharacterized protein LOC110702499	30.1	9.52	1.80408	1.01717	0	1.83783	1.02763	1.9452	0	0	0	0	0	0	1.81887	1.84576	1.96755	0.973865	1.82607	1.83558	0.995873	0	0	0	0	0	5	7	0.635993	0.93863	0.787312	AT3G12650	41.6	104
XP_021734455.1	cytochrome c oxidase subunit 5C	7	9.25	0	0	3.8076	1.83783	0	0	1.0818	0	1.08611	0	0	0	1.81887	0.922878	3.93511	1.94773	0	0	0	0	0	1.10861	1.06413	0	4	6	0.651112	0.899777	0.775444	AT2G47380	77.8	108.2
XP_021764467.1	3-hydroxyisobutyryl-CoA hydrolase-like protein 3, mitochondrial isoform X3	47.3	5.97	0.902042	0	0	1.83783	0	0.972601	0	0	2.17222	0	0	0	1.81887	0	0.983777	0	2.73911	2.75337	0	0	2.17222	1.10861	1.06413	0	4	7	0.490391	1.05334	0.771866	AT4G13360	71	563.1
XP_021730022.1	uncharacterized protein LOC110696995	10	8.7	0	0	0	0.918915	0	0	1.0818	0	0	0	2.11848	2.13508	0	0.922878	1.96755	0	1.82607	0	0	1.01304	2.17222	2.21723	1.06413	1.0452	4	8	0.521189	1.01903	0.770108	AT4G30010	54.5	101.7
XP_021771143.1	nifU-like protein 4, mitochondrial	30.5	5.06	2.70613	0	0.951901	0	1.02763	0.972601	0	1.02799	1.08611	3.1654	0	0	1.81887	1.84576	0	0	0.913036	1.83558	0	0	1.08611	0	0	0	7	5	0.911481	0.624946	0.768213	NFU4	79.9	349.7
XP_021751891.1	NADH dehydrogenase [ubiquinone] iron-sulfur protein 6, mitochondrial-like	17	8.69	0	0	0.951901	0.918915	0	1.9452	2.1636	2.05597	1.08611	1.05513	2.11848	1.06754	1.81887	1.84576	0	0	0	0	0	0	0	0	1.06413	0	9	3	1.11357	0.394062	0.753817	AT3G03070	63.6	141.4
XP_021733939.1	SNAP25 homologous protein SNAP33-like	34.7	6.58	1.80408	1.01717	1.9038	0.918915	1.02763	0	0	0	2.17222	2.11027	2.11848	2.13508	0	1.84576	0.983777	0	0	0	0	0	0	0	0	0	9	2	1.2673	0.235794	0.751549	SNAP33	53.5	292
XP_021715644.1	protein BOLA4, chloroplastic/mitochondrial-like	19.8	9.58	0.902042	0	0.951901	0.918915	2.05527	0.972601	2.1636	0	1.08611	0	2.11848	0	0.909433	0	1.96755	1.94773	0.913036	0.91779	0	0	0	0	0	0	8	5	0.930743	0.554629	0.742686	AT5G17560	70	135.2
XP_021762502.1	uncharacterized protein LOC110727243	25.7	9.09	0	2.03434	0	0	1.02763	0.972601	2.1636	1.02799	2.17222	0	2.11848	0	0	0	0.983777	0.973865	0.913036	0	0.995873	1.01304	0	0	1.06413	0	7	6	0.959738	0.49531	0.727524	SWC2	40
XP_021734320.1	mitochondrial proton/calcium exchanger protein-like	85.3	5.63	0	2.03434	1.9038	0.918915	1.02763	1.9452	1.0818	1.02799	1.08611	0	0	1.06754	0	0	0.983777	0	0	0	0	1.01304	1.08611	2.21723	0	0	9	4	1.00778	0.44168	0.724729	LETM2	55.6	651.4
XP_021731997.1	photosystem I reaction center subunit VI, chloroplastic-like	15.3	9.95	0	0	4.7595	5.51349	3.0829	3.8904	0	0	0	0	0	0	0	0	0	0	0	0	0	0	0	0	0	0	4	0	1.43719	0	0.718596	PSAH2	81.4	235.3
XP_021723209.1	40S ribosomal protein S26-1-like	14.3	10.54	0.902042	0	0	0	0	1.9452	0	0	1.08611	1.05513	1.05924	0	0.909433	0.922878	0.983777	1.94773	0.913036	0	0	1.01304	1.08611	0	1.06413	2.0904	5	9	0.503977	0.910878	0.707428	AT2G40590	87.6	201.1
XP_021714796.1	elongation factor 1-gamma 2-like	47.2	6.04	0.902042	0	1.9038	0.918915	0	1.9452	2.1636	0	0	0	0	1.06754	0.909433	0	2.95133	1.94773	0.913036	0	0	0	1.08611	0	0	0	6	5	0.741758	0.650637	0.696197	AT1G57720	81.5	615.9
XP_021755595.1	uncharacterized protein At1g32220, chloroplastic-like	30	9.5	0.902042	0	0.951901	0.918915	1.02763	1.9452	1.0818	0	0	0	0	0	1.81887	0.922878	0	0	0.913036	1.83558	0.995873	0	1.08611	2.21723	0	0	6	7	0.568958	0.815798	0.692378	AT5G10730	75.4	433
XP_021775262.1	monothiol glutaredoxin-S15, mitochondrial-like	19.1	6.8	0.902042	0	0.951901	0	2.05527	0	1.0818	2.05597	0	0	0	0	3.63773	0.922878	0	1.94773	0	1.83558	0	1.01304	0	0	0	0	5	5	0.587249	0.779747	0.683498	GRX4	68.3	220.3
XP_021768299.1	phosphoribulokinase, chloroplastic-like	45.5	5.92	0	0	0	0	0	0	0	0	2.17222	2.11027	1.05924	0	0	1.84576	1.96755	1.94773	0	1.83558	1.99175	1.01304	0	0	0	0	3	6	0.445144	0.883451	0.664298	PRK	77.9	636
XP_021776222.1	uncharacterized protein LOC110740045	141.7	6.4	1.80408	2.03434	0	0	1.02763	0	0	0	0	2.11027	0	0	0	0.922878	0.983777	0.973865	1.82607	1.83558	0	0	0	0	0	2.0904	4	6	0.581361	0.719381	0.650371	AT5G64420	56.2	1219.1
XP_021756582.1	folate synthesis bifunctional protein, mitochondrial-like	56.2	7.09	0.902042	2.03434	0.951901	0.918915	1.02763	0.972601	0	0	0	0	0	2.13508	1.81887	0.922878	0	0	1.82607	1.83558	0	0	0	0	0	0	7	4	0.745209	0.533616	0.639413	AT4G30000	66.5	672.2
XP_021766528.1	40S ribosomal protein S14-2	16.2	10.59	0.902042	0	0	0.918915	2.05527	0.972601	0	0	0	0	0	0	0	0	0	0	0.913036	0.91779	0.995873	0	1.08611	2.21723	2.12826	2.0904	4	7	0.404069	0.862391	0.63323	AT3G11510	96	286.2
XP_021772358.1	pentatricopeptide repeat-containing protein At1g10270-like	74.6	8.81	0	1.01717	1.9038	0.918915	1.02763	0.972601	0	2.05597	1.08611	0	0	0	0	0	0	1.94773	0	0	0.995873	0	1.08611	1.10861	0	1.0452	7	5	0.748517	0.515294	0.631906	At1g10270	57.6	268.1
XP_021774558.1	probable aquaporin TIP1-1	25.8	6.13	0	0	0	1.83783	1.02763	0.972601	0	0	1.08611	1.05513	1.05924	1.06754	0	0	0.983777	0	0	0	0.995873	1.01304	2.17222	1.10861	0	0	7	5	0.675508	0.522794	0.599151	TIP1	75.6	368.6
XP_021732410.1	sedoheptulose-1,7-bisphosphatase, chloroplastic-like	42.2	6.43	0	0	0	0	0	0	3.2454	2.05597	0	0	0	0	0	0	0.983777	0.973865	0	0	3.98349	2.02609	0	0	1.06413	0	2	5	0.441781	0.752613	0.597197	SBPASE	78.7	607.8
XP_021759854.1	LOW QUALITY PROTEIN: ferredoxin--NADP reductase, chloroplastic-like	41.2	8.13	0	0	5.7114	5.51349	1.02763	0.972601	0	0	0	0	0	0	0	0	0	0	0	0	0	0	0	0	1.06413	0	4	1	1.10209	0.0886773	0.595386	FNR1	80.6	600.9
XP_021730105.1	V-type proton ATPase subunit C-like	42.6	6.47	0	0	0	0	0	0	1.0818	0	2.17222	1.05513	2.11848	1.06754	0	0	0	0	0	0	0.995873	0	2.17222	2.21723	1.06413	0	5	4	0.624598	0.537454	0.581026	DET3	78.6	604.7
XP_021770580.1	uncharacterized protein LOC110734744	48.5	5.15	0.902042	1.01717	1.9038	0.918915	0	0.972601	0	0	0	0	0	0	1.81887	0	0	0.973865	0	0.91779	0.995873	2.02609	0	1.10861	0	0	5	6	0.476211	0.653425	0.564818	AT3G18240	57.1	439.5
XP_021727308.1	2-methoxy-6-polyprenyl-1,4-benzoquinol methylase, mitochondrial-like	32	6.89	1.80408	1.01717	0.951901	0	2.05527	1.9452	0	0	0	0	0	0	0	0	0.983777	0.973865	1.82607	1.83558	0	0	0	0	0	0	5	4	0.647802	0.468274	0.558038	AT5G57300	74.4	439.1
XP_021722341.1	60S ribosomal protein L18-3-like	20.8	10.87	0.902042	1.01717	0.951901	1.83783	1.02763	0.972601	0	0	0	0	0	0	0	0	1.96755	1.94773	1.82607	0.91779	0	0	0	0	0	0	6	4	0.559098	0.554929	0.557014	AT5G27850	86	314.7
XP_021768859.1	uncharacterized protein LOC110733143	60.9	8.18	0.902042	0	0	0	0	0.972601	0	0	2.17222	3.1654	0	0	0	0	0	0	0.913036	0.91779	0	1.01304	0	0	2.12826	1.0452	4	5	0.601023	0.501444	0.551233	AT2G42450	55.2	587.8
XP_021716441.1	photosystem I reaction center subunit psaK, chloroplastic-like	13.2	10.27	0.902042	0	5.7114	5.51349	0	0.972601	0	0	0	0	0	0	0	0	0	0	0	0	0	0	0	0	0	0	4	0	1.09163	0	0.545814	PSAK	83.2	201.4
XP_021762173.1	leucine aminopeptidase 1-like	60.9	6.87	0	1.01717	0	0	2.05527	1.9452	0	0	0	1.05513	1.05924	0	0.909433	0	0	0.973865	0.913036	0.91779	0	0	1.08611	1.10861	0	0	5	6	0.594335	0.492404	0.543369	LAP1	74.7	766.5
XP_021719844.1	ankyrin repeat domain-containing protein 2B-like	36.9	4.53	0.902042	0	0	0	2.05527	0.972601	0	0	0	1.05513	1.05924	0	0	0	0.983777	2.9216	0	0	1.99175	1.01304	0	0	0	0	5	4	0.50369	0.575847	0.539769	AKR2	44.1	141
XP_021760940.1	petal death protein-like	32.8	7.15	0	0	1.9038	0.918915	1.02763	0	0	0	0	0	0	0	0	0	0.983777	1.94773	0	0	0.995873	2.02609	0	0	0	3.13559	3	5	0.320863	0.757422	0.539142	AT1G21440	62.5	380.6
XP_021761693.1	uncharacterized protein LOC110726521 isoform X1	182	5.44	0.902042	2.03434	1.9038	0	2.05527	1.9452	0	0	0	0	0	0	0	0	0	0	0	0	0	0	0	2.21723	1.06413	0	5	2	0.736721	0.273446	0.505084	AT3G47890	50.8	1409.8
XP_021761911.1	metal tolerance protein C4-like	50.5	7.44	0	0	0	0	0	0	1.0818	1.02799	0	0	1.05924	1.06754	0	0	0	0	1.82607	1.83558	0.995873	0	1.08611	0	2.12826	0	4	5	0.353047	0.655991	0.504519	AT1G51610	74.1	610.9
XP_021720177.1	ubiquitin-NEDD8-like protein RUB2	17.4	6.06	0	0	0	0.918915	0	1.9452	0	0	0	0	0	2.13508	0	1.84576	0	0.973865	0	0	0	2.02609	1.08611	0	1.06413	0	3	5	0.4166	0.582996	0.499798	RUB1	98.7	291.2
XP_021740689.1	tetraspanin-7-like	30.6	7.69	0	0	0.951901	0	0	0	1.0818	0	0	0	1.05924	0	0.909433	0.922878	0	2.9216	0	0	0.995873	1.01304	0	0	1.06413	1.0452	3	7	0.257745	0.739346	0.498545	TET7	36.5	154.5
XP_021756998.1	uncharacterized protein LOC110722070 isoform X1	79.5	7.24	1.80408	0	0	0	0	0.972601	0	0	2.17222	1.05513	0	1.06754	0	0.922878	0	0	0	1.83558	0.995873	0	0	0	1.06413	0	5	4	0.589299	0.401538	0.495418	ECT7	43.1	460.3
XP_021725387.1	S-adenosylmethionine carrier 1, chloroplastic/mitochondrial-like isoform X1	34.6	9.47	0	1.01717	0	0	0	0	1.0818	1.02799	0	0	0	0	1.81887	1.84576	0	0	0.913036	0	1.99175	2.02609	0	0	0	0	3	5	0.26058	0.716291	0.488435	SAMC1	76.6	483.4
XP_021749644.1	uncharacterized protein LOC110715378	40.3	4.94	0	0	0	0	0	0.972601	0	0	1.08611	1.05513	1.05924	1.06754	0	0	0	0	0	0	0	0	1.08611	2.21723	2.12826	1.0452	5	4	0.436719	0.539733	0.488226	RPL5	85.2	139.4
XP_021737460.1	nuclear transcription factor Y subunit C-1-like	27.3	6.39	0	0	0	0	0	0	1.0818	0	0	1.05513	1.05924	0	0	0	0	0.973865	0	0	0.995873	3.03913	1.08611	1.10861	0	1.0452	3	6	0.266348	0.6874	0.476874	NF-YC1	77.3	278.5
XP_021768016.1	probable enoyl-CoA hydratase 2, mitochondrial	32.9	8.51	0	0	0	1.83783	0	0	2.1636	0	1.08611	1.05513	2.11848	1.06754	0	0	0	0	0	0	0	0	0	0	1.06413	1.0452	6	2	0.777391	0.175777	0.476584	AT4G16800	65.5	362.5
XP_021720773.1	uncharacterized protein LOC110688340	16.4	10.08	0.902042	0	0	0.918915	0	0.972601	0	0	0	0	0	0	1.81887	1.84576	0	0	0.913036	0.91779	0.995873	1.01304	1.08611	0	0	0	3	7	0.232797	0.715873	0.474335	AT5G58990	81.6	144.8
XP_021728218.1	uncharacterized protein C6C3.02c-like	14.5	9.33	1.80408	0	0	0	0	0	0	1.02799	0	0	0	0	0.909433	1.84576	0.983777	0	2.73911	1.83558	0	0	0	0	0	0	2	5	0.236006	0.692804	0.464405	AT5G09570	58.6	127.5
XP_021731818.1	SNF1-related protein kinase regulatory subunit gamma-like PV42a	41.6	6.89	0	1.01717	0	0.918915	1.02763	0	1.0818	1.02799	0	0	0	1.06754	0.909433	0	0	0.973865	0	0.91779	0	0	1.08611	0	0	1.0452	6	5	0.511754	0.411033	0.461394	AT1G15330	54.7	392.9
XP_021724172.1	pentatricopeptide repeat-containing protein At5g65560-like	103.5	7.68	0	0	0	0.918915	0	0	0	0	0	1.05513	0	1.06754	0.909433	0.922878	0	0	0	0.91779	0.995873	0	0	1.10861	2.12826	1.0452	3	7	0.253466	0.669003	0.461235	AT5G65560	40.4	161
XP_021737427.1	mitochondrial import inner membrane translocase subunit TIM8-like	8.6	7.75	0	1.01717	0.951901	0.918915	1.02763	0.972601	0	0	0	0	0	1.06754	0	0.922878	0.983777	1.94773	0	0	0	0	0	1.10861	0	0	6	4	0.496313	0.413583	0.454948	TIM8	78.6	114
XP_021716734.1	5'-nucleotidase domain-containing protein 4-like isoform X1	68.8	7.83	0	1.01717	0	0	2.05527	0	0	0	0	1.05513	0	0	0.909433	1.84576	0	0.973865	0.913036	0.91779	0	0	0	0	1.06413	0	3	6	0.343965	0.552001	0.447983	AT1G75210	67.9	812
XP_021736301.1	LOW QUALITY PROTEIN: glyceraldehyde-3-phosphate dehydrogenase-like	39.1	6.95	0	0	0	0.918915	0	1.9452	0	0	0	1.05513	0	1.06754	1.81887	0	0.983777	1.94773	0	0	0.995873	0	0	0	0	0	4	4	0.415566	0.478854	0.44721	GAPC2	91.9	619.4
XP_021733533.1	elongation factor TuB, chloroplastic-like	53.4	6.49	0	1.01717	0	0	0	0	1.0818	0	0	0	0	0	4.54717	0	1.96755	0	0	0	0	2.02609	0	0	0	0	2	3	0.174914	0.711734	0.443324	RABE1b	88.9	739.6
XP_021760316.1	mitochondrial inner membrane protein OXA1-like isoform X1	48.3	9.42	0.902042	0	0	0	0	0.972601	0	0	0	0	1.05924	1.06754	1.81887	0.922878	0.983777	1.94773	0	0.91779	0	0	0	0	0	0	4	5	0.333452	0.549253	0.441353	OXA1L	49.2	387.5
XP_021744887.1	AMP deaminase-like	96.9	7.08	0	0	0	0	0	0	2.1636	2.05597	0	0	2.11848	2.13508	0	0	0	0	0	0	0	0	0	0	1.06413	1.0452	4	2	0.706094	0.175777	0.440936	FAC1	75.1	1260
XP_021756802.1	ureide permease 1-like isoform X1	43.7	9.19	0.902042	1.01717	0	0	0	0	0	0	0	0	1.05924	0	0	0	0.983777	0	0	0	0	1.01304	1.08611	1.10861	2.12826	1.0452	3	6	0.248204	0.61375	0.430977	UPS2	69.6	535.4
XP_021770834.1	peroxisomal fatty acid beta-oxidation multifunctional protein MFP2-like	78.9	9.13	0	0	0	0	1.02763	0.972601	1.0818	1.02799	1.08611	0	1.05924	1.06754	0.909433	0	0	0	0	0	0.995873	0	1.08611	0	0	0	7	3	0.610243	0.249285	0.429764	MFP2	77.8	1148.7
XP_021738963.1	eukaryotic initiation factor 4A-9-like	46.8	5.48	0	1.01717	0.951901	0	0	0	1.0818	0	1.08611	0	0	1.06754	0	0	0	1.94773	0	0	0	2.02609	1.08611	0	0	0	5	3	0.43371	0.421661	0.427685	EIF4A-2	89.6	743.8
XP_021737067.1	solute carrier family 25 member 44-like	33.9	9.64	0	1.01717	0	0	0	0	0	2.05597	1.08611	0	0	0	0.909433	0	0	0	0	0.91779	0.995873	2.02609	1.08611	0	0	0	3	5	0.346605	0.494608	0.420606	AT5G15640	78.5	491.9
XP_021776419.1	early nodulin-93-like	12.5	9.17	0	0	0.951901	0.918915	0	0	0	0	0	0	1.05924	0	0.909433	0	0	0	0	0	3.98349	0	0	2.21723	0	0	3	3	0.244171	0.592513	0.418342	AT5G25940	36.4	60.8
XP_021769688.1	protein SCO1 homolog 1, mitochondrial-like	36.9	8.65	0.902042	0	0	0.918915	0	0	1.0818	0	0	0	0	0	1.81887	0	0.983777	0	0	0	0	0	0	0	2.12826	2.0904	3	4	0.241896	0.585108	0.413502	HCC1	74.9	367.1
XP_021734367.1	probable protein phosphatase 2C 33	51.5	5.48	0.902042	0	0	0.918915	0	0	0	2.05597	2.17222	0	0	0	0	0	0.983777	0	0.913036	0.91779	0	0	0	0	0	1.0452	4	4	0.504096	0.32165	0.412873	AT3G02750	59.8	582.8
XP_021720774.1	mitochondrial import inner membrane translocase subunit TIM10-like	14.6	8.59	0	0	0	0	1.02763	0	1.0818	1.02799	0	0	1.05924	0	0.909433	0	0	0	0.913036	1.83558	0.995873	1.01304	0	0	0	0	4	5	0.349722	0.472247	0.410984	TIM10	52.4	107.1
XP_021723045.1	ATP synthase delta chain, chloroplastic-like	27.7	6.09	0	0	1.9038	1.83783	2.05527	1.9452	0	0	0	0	0	0	0	0	0	0	0	0	0	0	0	0	1.06413	1.0452	4	2	0.645175	0.175777	0.410476	ATPD	61.3	229.9
XP_021746481.1	uncharacterized protein LOC110712344	44.2	8.44	0.902042	1.01717	0.951901	0.918915	0	0.972601	0	0	1.08611	0	0	1.06754	0	0.922878	1.96755	0	0	0	0	0	0	0	0	0	7	2	0.576357	0.240869	0.408613	AT2G28310	79	646.4
XP_021763874.1	peroxisomal (S)-2-hydroxy-acid oxidase GLO1-like isoform X1	44.7	8.22	0	0	0	0	0	0	0	0	0	0	0	0	0	0	0	0	0	0	0	0	9.77501	0	0	0	0	1	0	0.814584	0.407292	GOX1	73.8	577.8
XP_021713870.1	uncharacterized protein LOC110681981	36.9	8.29	0.902042	0	0	0.918915	2.05527	0.972601	0	0	0	0	0	0	0.909433	0.922878	0.983777	0.973865	0	0	0	0	1.08611	0	0	0	4	5	0.404069	0.406339	0.405204	AT1G31130	35	142.9
XP_021719867.1	succinate dehydrogenase [ubiquinone] cytochrome b subunit, mitochondrial-like	27.5	9.55	1.80408	2.03434	0	0	1.02763	0.972601	1.0818	0	0	0	0	0	0	1.84576	0	0	0	0.91779	0	0	0	0	0	0	5	2	0.576705	0.230295	0.4035	SDH3-1	41.3	84
XP_021769441.1	formin-like protein 6	150.4	7.47	0	0	0	0	0	0	1.0818	0	2.17222	1.05513	1.05924	0	0	0	0	0	0	0	0	1.01304	2.17222	0	1.06413	0	4	3	0.447366	0.354116	0.400741	AT2G25050	50.5	954.1
XP_021743720.1	photosystem II 22 kDa protein, chloroplastic-like	29	8.72	0	0	2.8557	3.67566	0	0.972601	0	0	0	0	0	0	0	0	0	0	0	0	0	0	0	0	0	2.0904	3	1	0.62533	0.1742	0.399765	NPQ4	74.4	373.6
XP_021774031.1	chaperone protein dnaJ GFA2, mitochondrial-like	50.7	8.7	0	0	0	0	0	0	2.1636	1.02799	1.08611	1.05513	2.11848	2.13508	0	0	0	0	0	0	0	0	0	0	0	0	6	0	0.798866	0	0.399433	GFA2	57.1	473.8
XP_021724458.1	putative pentatricopeptide repeat-containing protein At5g09950	117.1	6.61	0	0	0	0	0	0	0	0	1.08611	2.11027	2.11848	1.06754	0	0	0	0	0	0	0	0	1.08611	0	0	2.0904	4	2	0.531866	0.264709	0.398288	MEF7	61.2	1189.5
XP_021766683.1	uncharacterized protein LOC110731160	64.3	7.84	0.902042	1.01717	0	1.83783	1.02763	0	0	0	0	0	0	0	0	0	0.983777	1.94773	0.913036	0.91779	0	0	0	0	0	0	4	4	0.398723	0.396861	0.397792	ABC1K7	30.61
XP_021735421.1	ATP-dependent Clp protease proteolytic subunit 2, mitochondrial-like	27.1	7.9	0.902042	0	0	0	0	0	0	0	1.08611	1.05513	0	0	1.81887	0.922878	0	0	1.82607	0.91779	0.995873	0	0	0	0	0	3	5	0.253607	0.540123	0.396865	NCLPP7	79.1	377.9
XP_021747011.1	chaperone protein dnaJ 13-like isoform X1	59.5	8.87	1.80408	1.01717	1.9038	0.918915	0	0	0	0	0	0	0	0	1.81887	0	0	0	0	0	1.99175	0	0	0	0	0	4	2	0.470331	0.317551	0.393941	OWL1	66.5	709.1
XP_021715549.1	internal alternative NAD(P)H-ubiquinone oxidoreductase A1, mitochondrial-like	54.9	9.09	1.80408	0	0.951901	0	0	0	1.0818	0	0	0	0	0	1.81887	1.84576	0	0	0.913036	0.91779	0	0	0	0	0	0	3	4	0.319815	0.457954	0.388885	NDA2	80.6	756.1
XP_021733854.1	geranylgeranyl diphosphate reductase, chloroplastic-like	50.8	8.82	0	0	1.9038	1.83783	0	0	0	0	0	0	0	0	0	0	0	0	0	0	0	0	1.08611	1.10861	2.12826	1.0452	2	4	0.311803	0.447348	0.379575	AT1G74470	80.9	761.1
YP_009380155.1	ClpP (chloroplast)	22	4.79	0	0	0	0	0	0	1.0818	0	0	0	0	0	0	0	1.96755	0.973865	0	0	1.99175	2.02609	0	0	0	1.0452	1	5	0.0901499	0.667038	0.378594	PCLPP	88.3	361.3
XP_021737027.1	uncharacterized protein LOC110703539	44.4	7.42	0	0	0.951901	1.83783	0	0	0	0	1.08611	0	0	0	0.909433	0	0	0	0.913036	0	0	0	2.17222	1.10861	0	0	3	4	0.322987	0.425276	0.374131	CYTB	93.6	764.2
XP_021756545.1	plastocyanin, chloroplastic	17	5.22	0	0	2.8557	1.83783	1.02763	0	0	0	0	0	0	0	0	0	0	0	0	0	0	0	0	0	2.12826	1.0452	3	2	0.476764	0.264454	0.370609	DRT112	70.2	225.3
XP_021722227.1	uncharacterized protein LOC110689748	13	10.29	0	0	0.951901	1.83783	0	0.972601	0	0	0	0	1.05924	1.06754	0	0	0	0.973865	0	0.91779	0	0	0	0	1.06413	0	5	3	0.490759	0.246315	0.368537	AT5G55125	71.6	100.1
XP_021730411.1	MDIS1-interacting receptor like kinase 2-like, partial	30.7	4.63	0.902042	0	0	0.918915	0	0	1.0818	0	1.08611	0	0	0	0	0	0.983777	0.973865	0.913036	0.91779	0	0	0	0	1.06413	0	4	5	0.332406	0.404383	0.368394	RLP34	48.81
XP_021724837.1	elongation factor G-2, mitochondrial-like	83.5	6.76	0.902042	1.01717	0.951901	0	3.0829	0.972601	0	0	0	0	0	0	0	0	0.983777	0	0.913036	0	0	0	0	0	0	0	5	2	0.577218	0.158068	0.367643	AT2G45030	81	1224.9
XP_021733468.1	FRIGIDA-like protein 3	62.7	5.34	1.80408	0	0	1.83783	0	0	0	0	0	0	0	2.13508	0	0	0	0.973865	0.913036	0	0.995873	0	0	0	0	0	3	3	0.481416	0.240231	0.360824	AT5G48385	48.1	405.2
XP_021750120.1	auxin-binding protein ABP19a-like	21.6	7.4	0	0	1.9038	3.67566	0	0	0	0	0	0	0	0	0	0	1.96755	0	0	0	0	0	0	0	0	1.0452	2	2	0.464955	0.251063	0.358009	GER3	64.1	279.3
XP_021715042.1	proline-rich protein PRCC-like	40.9	5.34	0	3.05151	0	0	0	0	1.0818	0	0	0	2.11848	0	0	0	0	0	0	0	0.995873	0	0	0	0	1.0452	3	2	0.520982	0.170089	0.345536	AT2G19270	49.5	159.8
XP_021719517.1	uncharacterized aarF domain-containing protein kinase 2-like isoform X1	71.5	9.8	0.902042	0	0	0	0	0	0	0	0	2.11027	1.05924	0	0	0	0.983777	0	0	0	0.995873	0	0	1.10861	0	1.0452	3	4	0.339296	0.344455	0.341875	AT1G11390	64.2	806.6
XP_021771015.1	isocitrate dehydrogenase [NADP]-like	46.1	6.57	0	0	0	0	0	0	0	0	0	0	0	0	0	0	2.95133	1.94773	0	0	0	0	1.08611	2.21723	0	0	0	4	0	0.683533	0.341767	cICDH	87	746.1
XP_021760178.1	uncharacterized protein LOC110725006	33.8	6.16	0.902042	0	0	0	1.02763	0	0	0	0	0	0	1.06754	0.909433	0	0	0	0	0	0.995873	0	1.08611	1.10861	0	1.0452	3	5	0.249768	0.428769	0.339269	PRXIIA	41.38
XP_021719764.1	mitochondrial pyruvate carrier 1-like	12.3	9.25	0	0	0.951901	0	0	0	1.0818	0	1.08611	0	0	0	0	1.84576	0	0	0	0	1.99175	0	0	0	1.06413	0	3	3	0.259984	0.408469	0.334227	AT5G20090	86	204.5
XP_021772725.1	probable UDP-N-acetylglucosamine--peptide N-acetylglucosaminyltransferase SEC isoform X1	110.2	6.52	0	3.05151	0.951901	0	2.05527	1.9452	0	0	0	0	0	0	0	0	0	0	0	0	0	0	0	0	0	0	4	0	0.66699	0	0.333495	SEC	81.9	822.8
XP_021757802.1	formyltetrahydrofolate deformylase 1, mitochondrial-like	37.7	8.53	0	1.01717	0.951901	0.918915	0	0	1.0818	0	0	0	0	0	0	0	0	2.9216	0	0	0	0	0	0	1.06413	0	4	2	0.330815	0.332144	0.33148	AT4G17360	74.1	480.3
YP_009380181.1	PsaC (chloroplast)	9	7.08	0	0	1.9038	1.83783	2.05527	0	0	0	0	0	0	0	0	0	0	0	0	0	0	0	0	0	1.06413	1.0452	3	2	0.483075	0.175777	0.329426	PSAC	98.8	128.3
XP_021750551.1	outer envelope protein 64, chloroplastic-like	64.8	8.78	0	0	0.951901	0.918915	0	1.9452	1.0818	0	1.08611	0	0	0	0	0	0	0	0	0.91779	0.995873	0	0	0	0	0	5	2	0.498661	0.159472	0.329066	TOC64-III	64	705.3
XP_021758808.1	putative F-box/kelch-repeat protein At1g15680	64.5	5.99	0	2.03434	0	0.918915	0	0	0	0	0	0	0	0	0.909433	0.922878	0.983777	0	0	0	1.99175	0	0	0	0	0	2	4	0.246105	0.400653	0.323379	TPR5	61.9	144.8
XP_021775034.1	uncharacterized protein LOC110738888	8.5	7.52	0	1.01717	1.9038	0	0	0.972601	0	0	0	0	0	0	0	0	0	0.973865	0.913036	0.91779	0	1.01304	0	0	0	0	3	4	0.324464	0.318145	0.321304	AT5G53650	68.5	89.7
XP_021737314.1	uncharacterized protein LOC110703838	12	6.29	0	0	0	0	0	0	0	1.02799	1.08611	1.05513	0	0	0	0	0	0	0	0	0	0	0	1.10861	1.06413	2.0904	3	3	0.264103	0.355261	0.309682	ALA11	45
XP_021728345.1	aquaporin PIP2-2-like	30.9	8.06	0	0	1.9038	5.51349	0	0	0	0	0	0	0	0	0	0	0	0	0	0	0	0	0	0	0	0	2	0	0.618108	0	0.309054	PIP2B	81.7	474.9
XP_021748330.1	uncharacterized protein LOC110714165	29.7	9.38	0	0	0	0	0	0	0	1.02799	2.17222	2.11027	1.05924	0	0	0	0	0	0	0	0	0	0	0	0	1.0452	4	1	0.53081	0.0870999	0.308955	AT2G45060	38.7	164.9
XP_021727894.1	uncharacterized protein LOC110695007	25.4	9.55	0	0	0	0	0	0	0	1.02799	0	0	0	0	0	0	0	0	0	0	0.995873	1.01304	1.08611	2.21723	1.06413	0	1	5	0.0856656	0.531365	0.308516	AT5G02740	45.4	151.8
XP_021724807.1	NADH dehydrogenase [ubiquinone] 1 alpha subcomplex assembly factor 3-like	19.4	8.84	0	0	0.951901	0	0	0	1.0818	1.02799	0	0	1.05924	2.13508	0	0	0	0	0	0	0	0	0	0	0	1.0452	5	1	0.521334	0.0870999	0.304217	AT3G60150	68.4	240.7
XP_021766824.1	nuclear valosin-containing protein-like	65	7.69	0	1.01717	0	0	0	0	0	0	0	1.05513	2.11848	0	0	0	0	0.973865	0	0	0	0	0	0	2.12826	0	3	2	0.349232	0.25851	0.303871	AT4G04180	54.8	620.9
XP_021726122.1	3-deoxy-manno-octulosonate cytidylyltransferase, mitochondrial-like	33	6.7	0	0	0	0	0	0	1.0818	2.05597	1.08611	0	1.05924	0	0	0	0.983777	0.973865	0	0	0	0	0	0	0	0	4	2	0.44026	0.163137	0.301699	CKS	81.3	437.2
XP_021716299.1	enoyl-[acyl-carrier-protein] reductase, mitochondrial-like	41	8.54	0	0	1.9038	0	0	0	0	0	0	1.05513	0	1.06754	0	0	0	0	0	0	0	0	0	0	2.12826	1.0452	3	2	0.33554	0.264454	0.299997	AT3G45770	75.8	554.3
XP_021726382.1	lipoyl synthase 2, mitochondrial-like	43.1	8.38	0	0	0	0	0	0	1.0818	1.02799	1.08611	0	0	1.06754	0	0	0	0	0.913036	0.91779	0	0	0	0	0	1.0452	4	3	0.355287	0.239669	0.297478	At2g20860	83	572.8
XP_021767520.1	uncharacterized protein LOC110731910	41.8	7.83	0	1.01717	0	0	0	0.972601	0	0	0	0	0	0	0	0	0	0	0.913036	0	0.995873	1.01304	0	2.21723	0	0	2	4	0.165814	0.428265	0.29704	CRK8	39.2	294.7
XP_021726065.1	upstream activation factor subunit UAF30-like	13.8	9.96	0	0	1.9038	0.918915	0	0	1.0818	1.02799	0	0	0	1.06754	0	0	0	0	0	0	0	0	0	0	1.06413	0	5	1	0.500004	0.0886773	0.29434	AT2G35605	55.4	123.6
XP_021749779.1	aquaporin TIP2-1-like	25.1	5.35	0	0	0	0	0	0	0	0	0	0	0	0	0	0	0	0	0	0	4.97937	2.02609	0	0	0	0	0	2	0	0.583788	0.291894	DELTA-TIP	82	392.1
XP_021725068.1	transcription factor MYB36-like	28.6	5.96	0	0	1.9038	0.918915	2.05527	0	0	0	0	0	0	0	0	0	0	0	0	0	0	0	0	0	0	2.0904	3	1	0.406499	0.1742	0.290349	MYB36	72	202.6
XP_021769155.1	60S acidic ribosomal protein P0-like	34.4	5.12	0	0	0.951901	0.918915	1.02763	0.972601	0	0	1.08611	0	0	0	0	0	0	0.973865	0	0	0.995873	0	0	0	0	0	5	2	0.413097	0.164145	0.288621	AT3G09200	84.1	459.9
XP_021724838.1	uncharacterized protein LOC110692145	42.6	9.44	0	0	0	0	0	0.972601	0	0	0	0	0	0	0	0	0	0	1.82607	0.91779	0.995873	1.01304	0	1.10861	0	0	1	5	0.0810501	0.488449	0.28475	AT2G42710	57.9	351.3
XP_021720282.1	pyrophosphate-energized membrane proton pump 3-like	84.6	5.69	0	0	1.9038	0	0	0.972601	0	0	0	0	0	0	0	0	0.983777	1.94773	0	0	0.995873	0	0	0	0	0	2	3	0.2397	0.327282	0.283491	VHP2;2	86.1	1332
XP_021732877.1	citrate synthase, glyoxysomal-like	57.2	8.81	0	1.01717	0	0	0	0	1.0818	1.02799	0	0	0	0	0	0	0	0	2.73911	0.91779	0	0	0	0	0	0	3	2	0.26058	0.304741	0.282661	CSY3	80.9	845.9
XP_021749117.1	uncharacterized protein LOC110714873	44.4	9.77	0	1.01717	0	1.83783	0	0.972601	0	0	0	1.05513	0	0	0.909433	0	0.983777	0	0	0	0	0	0	0	0	0	4	2	0.406895	0.157768	0.282331	AT1G79220	47.2	295.4
XP_021741892.1	protein LSM12 homolog	20	6.06	0	2.03434	0.951901	0	0	1.9452	0	0	0	0	0	0	0	0.922878	0	0	0	0.91779	0	0	0	0	0	0	3	2	0.410954	0.153389	0.282171	AT1G24050	53.5	175.3
XP_021753128.1	peptidyl-prolyl cis-trans isomerase 1-like	18.2	8.24	0	2.03434	2.8557	1.83783	0	0	0	0	0	0	0	0	0	0	0	0	0	0	0	0	0	0	0	0	3	0	0.560656	0	0.280328	ROC3	81.8	306.2
XP_021714925.1	uncharacterized protein LOC110682891	27.8	9.72	1.80408	1.01717	0	0	0	0	0	1.02799	0	0	0	0	0	0	0.983777	0	0.913036	0.91779	0	0	0	0	0	0	3	3	0.32077	0.23455	0.27766	AT4G26410	53.3	223.8
XP_021737441.1	glutamate-1-semialdehyde 2,1-aminomutase, chloroplastic-like	50.9	6.64	0	0	0	0	0	0	0	1.02799	0	0	0	0	0.909433	1.84576	0	0	1.82607	0	0	1.01304	0	0	0	0	1	4	0.0856656	0.466192	0.275929	GSA2	84	774.6
XP_021714269.1	uncharacterized protein LOC110682276 isoform X1	29.8	6.64	0	0	0	0	0	0	0	0	0	0	1.05924	1.06754	0	0	0	0	0	0	0	0	1.08611	1.10861	1.06413	1.0452	2	4	0.177231	0.358671	0.267951	AT3G50560	68.8	359.8
XP_021737555.1	uncharacterized protein LOC110704082	18.6	7.4	0	0	0	0	0	0	0	0	0	0	0	0	0	2.76863	0	0	2.73911	0.91779	0	0	0	0	0	0	0	3	0	0.535461	0.26773	AT1G71730	70.4	125.2
XP_021739127.1	uncharacterized protein LOC110705545	54.6	9.39	0	0	0	0.918915	0	0	0	1.02799	0	1.05513	1.05924	0	0	0	0	0	0	0	0	0	1.08611	1.10861	0	0	4	2	0.33844	0.182894	0.260667	AT5G11650	76.1	455.3
XP_021755887.1	uncharacterized protein LOC110721078 isoform X1	40.4	5.43	0	0	0	0	0	0	0	1.02799	0	0	0	1.06754	0	0	0	0	0	0.91779	0	0	0	1.10861	0	2.0904	2	3	0.174627	0.343067	0.258847	AT5G57700	73.1	506.5
XP_021718935.1	probable inactive poly [ADP-ribose] polymerase SRO5 isoform X1	36.6	5.55	0	0	0	0.918915	0	0	0	2.05597	0	0	0	0	0	0	0	0	0	0	0	0	0	0	2.12826	1.0452	2	2	0.247908	0.264454	0.256181	SRO1	27.7	96.7
XP_021748469.1	peroxisomal membrane protein 11C-like	25.9	9.72	0	0	0.951901	0.918915	0	0.972601	0	0	0	0	0	0	0	0	0	0	0	0	0	0	2.17222	1.10861	0	0	3	2	0.236951	0.273403	0.255177	PEX11C	82	386.3
XP_021741439.1	ephrin type-B receptor 3-like	87.8	7.66	0	0	0.951901	0	0	0.972601	0	0	0	1.05513	0	0	0	0	0	0	0	0.91779	0	0	1.08611	1.10861	0	0	3	3	0.248303	0.259376	0.25384	CES101	52.9	359.8
XP_021753861.1	cucumisin-like	80.5	5.91	0	1.01717	0	0.918915	1.02763	0	0	1.02799	0	0	0	0	0	0	0	0	0	0.91779	0	0	1.08611	0	0	0	4	2	0.332642	0.166992	0.249817	AT5G59190	48.4	629
XP_021718977.1	RING-H2 finger protein ATL48-like	9.3	10.11	0.902042	0	0	0	1.02763	0.972601	0	0	0	0	0	0	0	0	1.96755	0.973865	0	0	0	0	0	0	0	0	3	2	0.241856	0.245118	0.243487	AT3G48030	77.9	125.2
XP_021722170.1	ABC transporter C family member 5-like	168	7.09	0	0	0.951901	0.918915	0	0	0	0	0	0	0	0	0	0.922878	0.983777	0	0.913036	0	0	0	1.08611	0	0	0	2	4	0.155901	0.325483	0.240692	ABCC5	73.9	2159
XP_021758385.1	protein MAIN-LIKE 1-like	32.7	6.9	0.902042	1.01717	0	0	0	0	0	0	0	0	0	0	1.81887	0	0	0.973865	0	0.91779	0	0	0	0	0	0	2	3	0.159934	0.30921	0.234572	AT2G25010	30.6	111.3
XP_021769694.1	mitochondrial succinate-fumarate transporter 1-like	34.8	9.82	0	0	0	0	1.02763	0	0	0	0	0	0	0	0.909433	1.84576	0	0	1.82607	0	0	0	0	0	0	0	1	3	0.0856362	0.381772	0.233704	mSFC1	82.3	514.6
XP_021745911.1	photosystem I reaction center subunit V, chloroplastic-like	18.7	9.6	0	0	1.9038	3.67566	0	0	0	0	0	0	0	0	0	0	0	0	0	0	0	0	0	0	0	0	2	0	0.464955	0	0.232478	PSAG	90.1	186.4
XP_021766234.1	uncharacterized protein LOC110730719	34.9	5.4	0.902042	0	0	0	0	0	0	0	0	0	0	0	1.81887	0	0	0	0.913036	1.83558	0	0	0	0	0	0	1	3	0.0751702	0.380624	0.227897	YSL7	41.38
XP_021753967.1	uncharacterized protein LOC110719360	14.3	8.94	0	0	0	0	0	0	2.1636	1.02799	0	1.05513	0	0	0	0	0	0	0	0	0	0	0	0	0	1.0452	3	1	0.353893	0.0870999	0.220497	AT4G26210	71.7	184.1
XP_021728340.1	succinate-semialdehyde dehydrogenase, mitochondrial-like	62.2	8.72	0	0	0	0	0	0	0	2.05597	0	0	0	0	0	0	0	0	0	0	0	0	1.08611	0	2.12826	0	1	2	0.171331	0.267864	0.219598	ALDH5F1	81.5	762.7
XP_021739828.1	scarecrow-like protein 9	86.1	5.77	0	0	0.951901	0	0	0	0	1.02799	0	0	0	0	0	0	0	0	0	0	0	0	0	2.21723	0	1.0452	2	2	0.164991	0.271869	0.21843	AT2G37650	48.9	599.7
XP_021731699.1	succinate dehydrogenase assembly factor 2, mitochondrial-like isoform X1	20.8	8.47	0	0	0	0	0	0.972601	0	0	0	0	0	0	0	0	0	0	1.82607	0	0	0	1.08611	1.10861	0	0	1	3	0.0810501	0.335066	0.208058	SDHAF2	68.8	204.5
XP_021733787.1	protein QUIRKY-like	118.8	7.09	0	0	0.951901	0	0	0.972601	0	0	0	0	0	1.06754	0	0	0.983777	0.973865	0	0	0	0	0	0	0	0	3	2	0.249337	0.163137	0.206237	QKY	73.4	1367.8
XP_021761620.1	malate dehydrogenase, chloroplastic-like	44.1	7.77	0	0	0	0	0	0	0	0	0	0	0	0	0	0	0	4.86933	0	0	0	0	0	0	0	0	0	1	0	0.405777	0.202889	MDH	68.1	521.2
XP_021743723.1	long chain acyl-CoA synthetase 9, chloroplastic-like	76	7.36	0	0	0	0	0	0	0	0	0	0	0	0	0	0.922878	0	0	0	0.91779	2.98762	0	0	0	0	0	0	3	0	0.402357	0.201179	LACS9	74.6	1093.2
XP_021714927.1	2-oxoisovalerate dehydrogenase subunit beta 1, mitochondrial-like	41.7	6.64	0	0	1.9038	0	0	0.972601	0	0	0	0	0	0	0	0	0	0	0.913036	0.91779	0	0	0	0	0	0	2	2	0.2397	0.152569	0.196134	At1g55510	87.6	614
XP_021714603.1	3-epi-6-deoxocathasterone 23-monooxygenase-like	56.8	8.84	0	0	0	0	0	0.972601	0	0	0	0	0	0	0.909433	0	0	0.973865	0.913036	0.91779	0	0	0	0	0	0	1	4	0.0810501	0.30951	0.19528	ROT3	64.9	602.8
XP_021755915.1	frataxin, mitochondrial-like isoform X1	23.2	5.43	0	0	0	0	1.02763	0	0	0	1.08611	1.05513	1.05924	0	0	0	0	0	0	0	0	0	0	0	0	0	4	0	0.352343	0	0.176172	FH	72.6	198.7
XP_021755387.1	bifunctional dethiobiotin synthetase/7,8-diamino-pelargonic acid aminotransferase, mitochondrial-like	91.7	5.99	0	0	0	0	0	0	0	0	0	1.05513	1.05924	0	0	0	0	0	0	0	0	0	0	0	1.06413	1.0452	2	2	0.176198	0.175777	0.175987	BIO1	61.8	1023.1
XP_021756747.1	pectinesterase-like	68	8.57	0	0	0	0	0	0	1.0818	1.02799	0	1.05513	0	0	0	0	0	0	0	0	0	0	0	0	0	1.0452	3	1	0.263743	0.0870999	0.175422	AT2G26450	51	518.1
YP_009380138.1	AtpE (chloroplast)	14.7	6.1	0	0	0.951901	0	0	0	0	0	0	0	0	0	0	0	0	0	0	0	0	0	0	1.10861	2.12826	0	1	2	0.0793251	0.269739	0.174532	ATPE	90.2	223.8
XP_021753693.1	uncharacterized protein LOC110719101	29.2	9.13	0	0	0	0	0	0	1.0818	0	1.08611	0	0	0	0	0	0	0	0	0	0.995873	1.01304	0	0	0	0	2	2	0.180659	0.16741	0.174035	PHE1	40
XP_021763701.1	shewanella-like protein phosphatase 2	43.3	6.95	0	0	0	0	0	0	0	0	0	0	0	0	0	0	0	0	0	0	0.995873	0	0	0	2.12826	1.0452	0	3	0	0.347444	0.173722	AT1G18480	59.3	478
XP_021761398.1	uncharacterized protein LOC110726244	50.4	7.97	0	0	0	0	0	0	0	0	0	0	0	1.06754	0	0.922878	0	0	0	0	0	0	0	1.10861	1.06413	0	1	3	0.0889616	0.257968	0.173465	AT3G19430	57.6	372.1
XP_021756332.1	transcription factor UNE10-like isoform X1	51.3	7.49	0	0	0	0	0	0	0	0	0	0	0	0	0	0	0	0	0	0	0.995873	1.01304	1.08611	0	1.06413	0	0	4	0	0.346596	0.173298	UNE10	46.4	156
XP_021757779.1	beta-1,6-galactosyltransferase GALT31A-like	45.5	7.96	0	0	0	0	0	0	1.0818	1.02799	0	0	0	0	0	0	0	0.973865	0	0	0	0	0	0	1.06413	0	2	2	0.175816	0.169833	0.172824	AT1G32930	70	568.9
XP_021744233.1	probable serine/threonine-protein kinase PBL17	60.2	9.41	0	1.01717	0	0	0	0	0	0	0	0	1.05924	1.06754	0	0	0	0	0	0	0.995873	0	0	0	0	0	3	1	0.261996	0.0829895	0.172493	AT2G07180	67.9	530.4
XP_021715778.1	floral homeotic protein APETALA 2-like isoform X1	55.9	8.68	0	1.01717	0	0.918915	0	0	0	0	0	0	0	1.06754	0	0	0	0	0	0	0	0	0	1.10861	0	0	3	1	0.250302	0.0923845	0.171343	RAP2.7	63.6	331.6
XP_021748025.1	uncharacterized protein LOC110713895	69.3	6.64	0	0	0	0	0	0.972601	1.0818	0	0	0	1.05924	0	0	0	0	0	0	0	0.995873	0	0	0	0	0	3	1	0.25947	0.0829895	0.17123	AT5G10200	84.1	1019.2
XP_021769382.1	cysteine--tRNA ligase, chloroplastic/mitochondrial-like isoform X1	65.5	7.68	0.902042	0	0	0	0	0	0	0	0	1.05513	0	0	0	0	0	0	0	0	0	0	1.08611	0	0	1.0452	2	2	0.163098	0.177609	0.170354	SYCO	70.7	805.4
XP_021721872.1	glycine-rich cell wall structural protein-like	37.3	10.33	0	0	0	0	0	0	0	0	0	0	0	0	0	0	0	0	0	0	2.98762	0	1.08611	0	0	0	0	2	0	0.339478	0.169739	At3g23450	76.8
XP_021751802.1	2-isopropylmalate synthase A-like	68	6.39	0	0	0	0	0	0	0	0	0	0	1.05924	0	0	0	0	0	0	0	1.99175	1.01304	0	0	0	0	1	2	0.0882698	0.250399	0.169335	MAML-4	69.7	847.4
XP_021726330.1	uncharacterized protein LOC110693520	66.1	7.14	0	0	0	0.918915	1.02763	0	0	0	0	1.05513	1.05924	0	0	0	0	0	0	0	0	0	0	0	0	0	4	0	0.33841	0	0.169205	AT1G61350	46.1	471.5
XP_021759419.1	probable inactive purple acid phosphatase 27	69.9	6.77	0	1.01717	0	0	0	0	1.0818	0	0	0	0	0	0	0	0	1.94773	0	0	0	0	0	0	0	0	2	1	0.174914	0.162311	0.168612	PAP27	71.4	927.2
XP_021756914.1	uncharacterized protein LOC110721998	55.1	5.72	0	0	0	0	0	0	0	0	0	0	0	0	0	0	0	0	0	0.91779	0.995873	0	0	0	1.06413	1.0452	0	4	0	0.335249	0.167625	NPGR2	43.33
XP_021746264.1	ABC transporter G family member 32-like isoform X1	162.4	8.06	0	0	0	0	0	0	0	1.02799	0	0	0	1.06754	0	0.922878	0	0.973865	0	0	0	0	0	0	0	0	2	2	0.174627	0.158062	0.166345	ABCG32	70.3	1954.5
XP_021774156.1	GABA transporter 1-like	50.4	8.75	0	0	0	0	1.02763	0.972601	0	0	0	0	0	0	0	0	0	0	0	0.91779	0	0	0	0	0	1.0452	2	2	0.166686	0.163582	0.165134	AT1G08230	68	617.8
XP_021746226.1	flowering time control protein FPA-like isoform X1	102.9	7.8	0	0	0	0	0	0	0	0	0	0	0	1.06754	0	0	1.96755	0	0.913036	0	0	0	0	0	0	0	1	2	0.0889616	0.240049	0.164505	AT4G12640	41.7	548.5
XP_021758931.1	ATP synthase gamma chain 2, chloroplastic-like	41.9	8.35	0	0	2.8557	0	0	0	0	0	0	0	0	0	0	0	0	0	0	0	0	0	0	0	1.06413	0	1	1	0.237975	0.0886773	0.163326	ATPC2	74.3	417.9
XP_021731733.1	presequence protease 1, chloroplastic/mitochondrial-like	121.5	5.71	0	1.01717	0.951901	0	0	1.9452	0	0	0	0	0	0	0	0	0	0	0	0	0	0	0	0	0	0	3	0	0.326189	0	0.163095	PREP1	77.1	1588.5
XP_021748892.1	protein STABILIZED1-like	114	7.37	0	0	0	0	0	0.972601	0	0	0	0	0	0	0	0	0	0	0	1.83558	0	0	1.08611	0	0	0	1	2	0.0810501	0.243474	0.162262	EMB2770	74.1	480.3
XP_021730988.1	wall-associated receptor kinase 2-like	86.2	6.8	0	0	0.951901	0	0	0	1.0818	0	0	0	0	0	0.909433	0.922878	0	0	0	0	0	0	0	0	0	0	2	2	0.169475	0.152693	0.161084	WAK2	40.4	509.2
XP_021765707.1	2-Cys peroxiredoxin BAS1, chloroplastic-like isoform X1	33.2	7.97	0	0	0	0	0	0	0	0	0	0	0	0	0	0	1.96755	0.973865	0.913036	0	0	0	0	0	0	0	0	3	0	0.321205	0.160602	AT3G11630	70.4	379
XP_021726932.1	bidirectional sugar transporter SWEET2-like	26.1	8.54	0	0	0	0	0	0	0	0	0	0	0	0	0	0	0.983777	1.94773	0	0.91779	0	0	0	0	0	0	0	3	0	0.320775	0.160387	SWEET2	64.9	282.3
XP_021748168.1	K(+) efflux antiporter 2, chloroplastic-like	131.9	5.16	0	0	0	0	0	0	0	0	0	0	0	0	0	0	0.983777	1.94773	0.913036	0	0	0	0	0	0	0	0	3	0	0.320379	0.160189	KEA2	67.1	1259.2
XP_021717572.1	40S ribosomal protein S28-like	7.5	10.78	0	0	0.951901	0.918915	0	0	0	0	0	0	0	0	0	0	0.983777	0.973865	0	0	0	0	0	0	0	0	2	2	0.155901	0.163137	0.159519	RPS28	87.7	111.3
XP_021738715.1	protein FMP32, mitochondrial-like	26.1	9.38	0.902042	0	0	0	0	0	0	0	0	0	0	0	0.909433	0	0	0	0	0	1.99175	0	0	0	0	0	1	2	0.0751702	0.241765	0.158468	AT2G16460	64.6	268.1
XP_021739733.1	mitogen-activated protein kinase kinase 5-like	39.8	8.85	0	0	0	0.918915	0	0.972601	0	0	0	0	0	0	0	0	0.983777	0	0	0.91779	0	0	0	0	0	0	2	2	0.157626	0.158464	0.158045	MKK4	78.3	446.4
XP_021714895.1	uncharacterized protein LOC110682862	105.7	6.39	0.902042	0	0	0	0	0	0	0	0	0	0	0	0	0	0.983777	0.973865	0.913036	0	0	0	0	0	0	0	1	3	0.0751702	0.239223	0.157197	ORF158	41.7	87.8
XP_021733282.1	mitochondrial import inner membrane translocase subunit TIM23-2-like	20.1	9.23	0	0	0	0	1.02763	0	0	0	0	0	0	0	1.81887	0	0	0	0.913036	0	0	0	0	0	0	0	1	2	0.0856362	0.227659	0.156647	TIM23-1	55.6	207.6
XP_021716201.1	histone H2B	16.2	10.08	0	0	1.9038	1.83783	0	0	0	0	0	0	0	0	0	0	0	0	0	0	0	0	0	0	0	0	2	0	0.311803	0	0.155901	AT2G28720	84.5	175.3
XP_021769360.1	ATP synthase subunit b', chloroplastic	23.9	6.27	0	0	1.9038	1.83783	0	0	0	0	0	0	0	0	0	0	0	0	0	0	0	0	0	0	0	0	2	0	0.311803	0	0.155901	PDE334	80.5	130.2
XP_021768837.1	uncharacterized protein LOC110733122 isoform X3	23.7	9.22	0	0	0	0	0	0	0	0	0	0	0	0	0	0.922878	0.983777	0	0.913036	0.91779	0	0	0	0	0	0	0	4	0	0.311457	0.155728	At4g26340	58.33
XP_021717791.1	uncharacterized protein LOC110685551	11.4	10.18	0	0	0	0.918915	0	0	0	0	0	0	0	0	0	0	0	0.973865	0.913036	0.91779	0	0	0	0	0	0	1	3	0.0765763	0.233724	0.15515	AT2G33585	65.9	126.7
XP_021732955.1	uncharacterized protein LOC110699738	72.8	7.42	0	0	0	0	0	0	0	0	0	0	0	0	0.909433	1.84576	0	0	0	0.91779	0	0	0	0	0	0	0	3	0	0.306082	0.153041	EMB2785	80.5	1054.7
XP_021733811.1	uncharacterized protein LOC110700565	20.7	11.44	0.902042	0	0	0	0	0	0	0	0	0	0	0	1.81887	0.922878	0	0	0	0	0	0	0	0	0	0	1	2	0.0751702	0.228479	0.151824	AT2G44065	60.9	212.2
XP_021753348.1	scopoletin glucosyltransferase-like	55.1	5.43	0	0	0	0	0	0	0	0	1.08611	1.05513	0	0	0	0	0	0	0	0	0	0	0	1.10861	0	0	2	1	0.178437	0.0923845	0.135411	UGT73B3	51.7	508.4
XP_021762260.1	late embryogenesis abundant protein At5g17165-like	13.7	8.18	0	0	0	0	0	0	1.0818	0	0	0	1.05924	0	0	0	0	0	0	0	0	0	0	1.10861	0	0	2	1	0.17842	0.0923845	0.135402	AT5G17165	42.1	91.3
XP_021758184.1	uncharacterized protein LOC110723166	46.3	5.29	0	0	0	0	0	0	0	0	1.08611	0	0	0	0	0	0	0	0	0	0	0	1.08611	0	0	1.0452	1	2	0.0905093	0.177609	0.134059	SDC	49.09
XP_021715790.1	probable RNA-binding protein ARP1	31.9	8.32	0	0	0	0	0	0	0	0	1.08611	0	1.05924	1.06754	0	0	0	0	0	0	0	0	0	0	0	0	3	0	0.267741	0	0.13387	ARP1	43.1	185.7
XP_021753072.1	E3 ubiquitin-protein ligase UPL3-like	201.8	5.87	0	0	0	0	0	0	0	0	0	0	0	0	0	0	0	0	0	0	0	1.01304	1.08611	1.10861	0	0	0	3	0	0.267314	0.133657	KAK	72.1	2261.9
XP_021753782.1	uncharacterized protein LOC110719188	53	9.14	0	0	0	0	0	0	0	1.02799	0	1.05513	0	0	0	0	0	0	0	0	0	0	0	1.10861	0	0	2	1	0.173594	0.0923845	0.132989	MAN6	29.55
XP_021725252.1	probable beta-D-xylosidase 7	88.5	6.83	0	0	0	0	0	0	0	0	0	0	2.11848	1.06754	0	0	0	0	0	0	0	0	0	0	0	0	2	0	0.265501	0	0.132751	AT1G78060	60.9	961.1
XP_021717726.1	pentatricopeptide repeat-containing protein At3g06920-like	101.9	7.18	0	0	0	0	0	0	0	0	1.08611	0	0	0	0	0	0	0	0	0	0	1.01304	1.08611	0	0	0	1	2	0.0905093	0.17493	0.132719	AT3G06920	57.7	199.9
XP_021759033.1	uncharacterized protein LOC110723929	95.3	8.25	0	0	0	0	0	0	0	0	0	0	1.05924	0	0	0	0	0	0	0	0	1.01304	1.08611	0	0	0	1	2	0.0882698	0.17493	0.1316	AT1G50620	35.8	261.2
XP_021725199.1	uncharacterized protein LOC110692495 isoform X1	95.4	5.35	0	0	0	0	0	0	0	0	1.08611	1.05513	0	0	0	0	0	0	0	0	0.995873	0	0	0	0	0	2	1	0.178437	0.0829895	0.130713	AT4G13550	56.2	755.7
XP_021722112.1	uncharacterized protein LOC110689655	18.9	6.89	0	0	0	0	0	0	0	0	1.08611	1.05513	0	0	0	0	0	0.973865	0	0	0	0	0	0	0	0	2	1	0.178437	0.0811554	0.129796	At1g23400	60
XP_021765688.1	uncharacterized protein LOC110730213 isoform X2	25.5	7.15	0	1.01717	0	0	0	0	0	1.02799	0	0	0	1.06754	0	0	0	0	0	0	0	0	0	0	0	0	3	0	0.259391	0	0.129696	AT2G35360	58	242.7
XP_021738444.1	DNA mismatch repair protein MSH1, mitochondrial-like isoform X1	127.1	7.59	0	0	0	0	1.02763	0	0	0	0	0	0	0	0	0	0	0	0	0	0	1.01304	0	0	1.06413	0	1	2	0.0856362	0.173098	0.129367	MSH1	68	1535.8
XP_021745607.1	putative disease resistance RPP13-like protein 1	109.1	6.86	0	0	0	0	1.02763	0	0	1.02799	0	0	0	0	0	0	0	0	0	0	0	0	0	0	0	1.0452	2	1	0.171302	0.0870999	0.129201	AT3G46730	23.8	84.3
XP_021739789.1	uncharacterized protein LOC110706201	27.7	7.24	0	0	0	0	0	0	0	1.02799	1.08611	0	0	0	0	0	0.983777	0	0	0	0	0	0	0	0	0	2	1	0.176175	0.0819814	0.129078	At1g76280	47.37
XP_021730257.1	acetate/butyrate--CoA ligase AAE7, peroxisomal-like	62.4	7.99	0	0	0	0	0	0	0	0	0	0	0	0	0	0	0	0.973865	0	0	0.995873	0	0	1.10861	0	0	0	3	0	0.256529	0.128265	AAE7	78.1	929.5
XP_021728562.1	uncharacterized protein PF11_0213 isoform X1	355.6	4.5	0	0	0	0	0	0	0	1.02799	0	0	0	0	0	0	0.983777	0	0	0	0	0	0	0	1.06413	0	1	2	0.0856656	0.170659	0.128162	NRPB1	30.56
XP_021745665.1	putative disease resistance protein RGA3	189.4	6.74	0	1.01717	0	0	2.05527	0	0	0	0	0	0	0	0	0	0	0	0	0	0	0	0	0	0	0	2	0	0.256037	0	0.128018	AT3G14460	27.1	101.3
XP_021763389.1	uncharacterized protein LOC110728076 isoform X1	84.8	5.57	0	0	0.951901	0	0	0	0	0	0	0	1.05924	0	0	0	0	0	0	0	0	0	0	0	0	1.0452	2	1	0.167595	0.0870999	0.127347	emb1974	45.2	594
XP_021766471.1	CBL-interacting serine/threonine-protein kinase 14-like	53.8	7.11	0	0	0	0	0	0	0	0	0	0	0	0	0	0	0	0	0	0	0.995873	1.01304	0	0	0	1.0452	0	3	0	0.25451	0.127255	CIPK14	58.5	498.4
XP_021763351.1	39S ribosomal protein L47, mitochondrial-like	16.5	10.23	0	0	0.951901	0	0	0	0	1.02799	0	0	0	0	0	0	0	0	0	0	0	0	0	0	1.06413	0	2	1	0.164991	0.0886773	0.126834	AT1G07830	69.4	194.1
XP_021732344.1	ruBisCO large subunit-binding protein subunit alpha	61.8	5.12	0	0	0.951901	0	0	0	0	0	0	0	0	0	0	0	0	0	0	0	0	0	0	0	0	2.0904	1	1	0.0793251	0.1742	0.126762	CPN60A	84.2	904
XP_021772365.1	wall-associated receptor kinase-like 8	87.6	7.25	0	0	0	0	0	0	0	1.02799	1.08611	0	0	0	0	0	0	0	0.913036	0	0	0	0	0	0	0	2	1	0.176175	0.0760863	0.126131	WAKL2	40.3	465.7
XP_021775201.1	protein FORGETTER 1-like isoform X1	140.1	6.62	0	0	0	0	0	0	0	0	0	0	0	1.06754	0	0	0	1.94773	0	0	0	0	0	0	0	0	1	1	0.0889616	0.162311	0.125636	EMB1135	74.8	1828.1
XP_021757123.1	uncharacterized protein LOC110722167	27.6	9.58	0	0	0	0	1.02763	0.972601	0	0	0	0	0	0	0	0	0	0	0	0	0	1.01304	0	0	0	0	2	1	0.166686	0.0844203	0.125553	ELIP2	41.38
XP_021749567.1	mannose-1-phosphate guanyltransferase alpha-like	45.3	6.11	0	0	0	0	0	0	0	0	0	1.05513	0	0	0	0	0.983777	0.973865	0	0	0	0	0	0	0	0	1	2	0.0879279	0.163137	0.125532	AT1G74910	76.7	586.6
XP_021774773.1	mitochondrial proton/calcium exchanger protein-like	86.1	5.81	0.902042	0	0	0	0	0	0	0	0	2.11027	0	0	0	0	0	0	0	0	0	0	0	0	0	0	2	0	0.251026	0	0.125513	LETM2	63.4	793.1
XP_021755097.1	plastidic glucose transporter 4-like	57.6	9.16	0	1.01717	0	0	0	0	0	0	0	0	0	0	0	0	0	0	0	0	1.99175	0	0	0	0	0	1	1	0.0847642	0.165979	0.125372	PGLCT	77.3	774.6
XP_021748736.1	mitochondrial adenine nucleotide transporter ADNT1-like	38.3	9.58	0	0	0	0	0	0.972601	0	0	0	0	0	0	0	0	0	0	0	0	0	2.02609	0	0	0	0	1	1	0.0810501	0.168841	0.124945	ADNT1	78.9	581.6
XP_021757561.1	uncharacterized protein LOC110722604 isoform X1	161.8	6.13	0	0	0	0	0	0	1.0818	0	0	0	0	0	0.909433	0	0	0	0	0	0.995873	0	0	0	0	0	1	2	0.0901499	0.158776	0.124463	AT4G11270	47.9	1263.1
XP_021720988.1	UDP-glycosyltransferase 87A1-like	53.4	5.35	0	0	0	0.918915	0	0	0	0	0	1.05513	0	0	0	0	0	0	0	0	0	1.01304	0	0	0	0	2	1	0.164504	0.0844203	0.124462	UGT87A2	46	418.3
XP_021738486.1	kinesin-like protein KIN-12F	306	5.16	0	0	0	0	1.02763	0.972601	0	0	0	0	0	0	0	0	0	0.973865	0	0	0	0	0	0	0	0	2	1	0.166686	0.0811554	0.123921	POK2	42.5	1572
XP_021723433.1	plasma membrane ATPase 4-like	105	6.71	0	0	1.9038	0	0	0	0	0	0	0	0	1.06754	0	0	0	0	0	0	0	0	0	0	0	0	2	0	0.247612	0	0.123806	HA1	86.4	1628.6
XP_021745722.1	adenosylhomocysteinase-like	53.5	5.88	0	0	0	0	0	0.972601	0	0	0	0	0	0	0	0	1.96755	0	0	0	0	0	0	0	0	0	1	1	0.0810501	0.163963	0.122506	HOG1	91.1	905.6
XP_021739383.1	vegetative cell wall protein gp1-like	45.6	9.33	0	0	0	0	0	0	0	0	0	0	0	0	0	0	0	2.9216	0	0	0	0	0	0	0	0	0	1	0	0.243466	0.121733	AT5G15780	56.1	153.3
XP_021767688.1	uncharacterized protein LOC110732083	37.7	9.41	0	1.01717	0	0.918915	0	0	0	0	0	0	0	0	0	0	0.983777	0	0	0	0	0	0	0	0	0	2	1	0.16134	0.0819814	0.121661	BIG	43.33
XP_021713463.1	zinc finger MYM-type protein 1-like	89.5	6.95	0	0	0	0.918915	0	0	0	0	0	0	0	0	0	0	0.983777	0	0	0	0	1.01304	0	0	0	0	1	2	0.0765763	0.166402	0.121489	AT1G19260	51	765.8
XP_021721836.1	putative disease resistance protein RGA4 isoform X1	132.1	7.83	0	0	0	0	1.02763	0	0	0	0	0	0	0	0	0	0	0.973865	0.913036	0	0	0	0	0	0	0	1	2	0.0856362	0.157242	0.121439	AT3G14470	32.1	270.8
XP_021737155.1	uncharacterized protein LOC110703670	45.7	6.39	0	0	0	0	0	0	0	0	1.08611	0	0	0	1.81887	0	0	0	0	0	0	0	0	0	0	0	1	1	0.0905093	0.151572	0.121041	At5g39840	37.04
YP_009380160.1	PetB (chloroplast)	24.1	9.03	0	0	0.951901	0.918915	1.02763	0	0	0	0	0	0	0	0	0	0	0	0	0	0	0	0	0	0	0	3	0	0.241538	0	0.120769	PETB	99.1	426.8
XP_021722507.1	uncharacterized protein LOC110689992	16.7	7.34	1.80408	0	0	0	0	0	0	0	0	0	0	0	0	0	0	0	0	0	0	0	1.08611	0	0	0	1	1	0.15034	0.0905093	0.120425	AT1G29520	77.3	226.1
XP_021769193.1	protein SMAX1-LIKE 8-like	113.6	7.81	0.902042	0	0.951901	0	1.02763	0	0	0	0	0	0	0	0	0	0	0	0	0	0	0	0	0	0	0	3	0	0.240131	0	0.120066	AT2G40130	34.8	522.3
XP_021736321.1	uncharacterized protein LOC110702882	19.8	9.1	0	0	0	0	0	0	0	0	0	0	0	0	0	0.922878	0	0	0.913036	0	0	0	0	0	0	1.0452	0	3	0	0.240093	0.120046	AT4G12340	31	83.2
XP_021749926.1	uncharacterized protein LOC110715649	75.1	7.91	0	0	0.951901	0	0	0	0	0	0	0	0	0	0	0	0	0	0.913036	0	0	1.01304	0	0	0	0	1	2	0.0793251	0.160507	0.119916	OTU6	42.86
XP_021716561.1	nuclear pore complex protein NUP107-like	122.3	5.29	0	0	0	0.918915	1.02763	0	0	0	0	0	0	0	0	0	0	0	0	0.91779	0	0	0	0	0	0	2	1	0.162213	0.0764825	0.119348	AT3G14120	66.5	1453
XP_021768950.1	uncharacterized protein LOC110733242	79	7.17	0.902042	0	0	0	0	0.972601	0	0	0	0	0	0	0	0	0	0.973865	0	0	0	0	0	0	0	0	2	1	0.15622	0.0811554	0.118688	MUR3	33.33
XP_021720281.1	mitochondrial import receptor subunit TOM7-1	7.6	9.61	0	0	1.9038	0.918915	0	0	0	0	0	0	0	0	0	0	0	0	0	0	0	0	0	0	0	0	2	0	0.235226	0	0.117613	AT5G41685	62.9	86.3
YP_009380143.1	PetA (chloroplast)	35.2	8.54	0	0	1.9038	0.918915	0	0	0	0	0	0	0	0	0	0	0	0	0	0	0	0	0	0	0	0	2	0	0.235226	0	0.117613	PETA	90.3	580.5
XP_021733484.1	thaumatin-like protein	26.1	7.53	0	0	0	0	0	0	0	0	0	0	0	0	0	0.922878	0.983777	0	0.913036	0	0	0	0	0	0	0	0	3	0	0.234974	0.117487	AT5G02140	72.1	384.8
XP_021722995.1	ADP-ribosylation factor GTPase-activating protein AGD3-like	92.9	7.58	0	0	0	0	0	0	0	0	0	0	0	0	0.909433	0	0.983777	0	0	0.91779	0	0	0	0	0	0	0	3	0	0.23425	0.117125	SFC	68.3	1037.7
XP_021716469.1	glyoxylate/succinic semialdehyde reductase 2, chloroplastic-like	38.2	8.18	0	0	0	0	0	0	0	0	0	0	0	0	0	0	0	0.973865	1.82607	0	0	0	0	0	0	0	0	2	0	0.233328	0.116664	GLYR2	72.8	481.1
XP_021744998.1	telomerase reverse transcriptase-like isoform X1	153.6	9.74	0.902042	0	0	0	0	0	0	0	0	0	0	0	0	0	0.983777	0	0.913036	0	0	0	0	0	0	0	1	2	0.0751702	0.158068	0.116619	TERT	39.2	595.9
YP_009380116.1	AtpF (chloroplast)	20.9	8.37	0	0	0.951901	1.83783	0	0	0	0	0	0	0	0	0	0	0	0	0	0	0	0	0	0	0	0	2	0	0.232478	0	0.116239	ATPF	85.3	306.2
XP_021741542.1	uncharacterized protein LOC110707803 isoform X1	45.6	6.99	0.902042	0	0	0	0	0.972601	0	0	0	0	0	0	0	0	0	0	0.913036	0	0	0	0	0	0	0	2	1	0.15622	0.0760863	0.116153	AT2G16040	40.7	243.4
XP_021745481.1	photosynthetic NDH subunit of lumenal location 5, chloroplastic-like	27.2	9.41	1.80408	0	0	0	0	0.972601	0	0	0	0	0	0	0	0	0	0	0	0	0	0	0	0	0	0	2	0	0.23139	0	0.115695	Pnsl5	66.1	329.7
XP_021744005.1	uncharacterized protein LOC110710053 isoform X1	59.5	6.92	0	0	0	0	0	0	0	0	0	0	0	0	0	0	0	0	2.73911	0	0	0	0	0	0	0	0	1	0	0.228259	0.114129	JAL43	47.83
XP_021735122.1	carotenoid 9,10(9',10')-cleavage dioxygenase 1-like	41.9	7.11	0.902042	0	0	0	0	0	0	0	0	0	0	0	0.909433	0	0	0	0	0.91779	0	0	0	0	0	0	1	2	0.0751702	0.152269	0.113719	CCD1	82.3	630.6
XP_021732856.1	uncharacterized protein LOC110699654 isoform X1	30.9	9.58	0	0	0	0	0	0	0	0	0	0	0	0	0	0	0	0	0	0	0	0	1.08611	1.10861	0	0	0	2	0	0.182894	0.0914469	AT1G08220	60	299.7
XP_021713434.1	uncharacterized protein LOC110681587	18.3	8.9	0	0	0	0	0	0	0	0	0	0	0	0	0	0	0	0	0	0	0	0	1.08611	1.10861	0	0	0	2	0	0.182894	0.0914469	At1g61390	44.44
XP_021718112.1	zinc finger CCCH domain-containing protein 44	199.4	6.43	0	0	0	0	0	0	0	0	0	0	0	0	0	0	0	0	0	0	0	0	1.08611	1.10861	0	0	0	2	0	0.182894	0.0914469	AT3G51120	41.9	561.2
XP_021715390.1	L-type lectin-domain containing receptor kinase IV.2-like	74.6	7.49	0	0	0	0	0	0	0	0	0	0	0	0	0	0	0	0	0	0	0	0	1.08611	1.10861	0	0	0	2	0	0.182894	0.0914469	AT3G53810	52.4	675.2
XP_021774732.1	wall-associated receptor kinase 2-like	87.2	6.19	0	0	0	0	0	0	0	0	0	0	0	0	0	0	0	0	0	0	0	0	0	1.10861	1.06413	0	0	2	0	0.181062	0.0905309	WAK2	40.7	512.7
XP_021759686.1	DExH-box ATP-dependent RNA helicase DExH3-like	131.1	8.44	0	0	0	0	0	0	0	0	2.17222	0	0	0	0	0	0	0	0	0	0	0	0	0	0	0	1	0	0.181019	0	0.0905093	ABO6	81.9	1822.8
XP_021713585.1	protein FAR1-RELATED SEQUENCE 5-like	76.6	7.46	0	0	0	0	0	0	0	0	0	0	0	0	0	0	0	0	0	0	0	0	2.17222	0	0	0	0	1	0	0.181019	0.0905093	FRS5	29.9	258.8
XP_021741781.1	uncharacterized protein LOC110707993	91.1	7.17	0	0	0	0	0	0	0	0	1.08611	0	0	1.06754	0	0	0	0	0	0	0	0	0	0	0	0	2	0	0.179471	0	0.0897355	GID1B	29.79
XP_021759700.1	DNA gyrase subunit A, chloroplastic/mitochondrial-like	104.8	7.15	0	0	0	0	0	0	0	0	0	0	0	1.06754	0	0	0	0	0	0	0	0	1.08611	0	0	0	1	1	0.0889616	0.0905093	0.0897355	GYRA	73.2	1298.1
XP_021765055.1	LOW QUALITY PROTEIN: scarecrow-like protein 8	86.5	6.43	0	0	0	0	0	0	0	0	0	0	0	1.06754	0	0	0	0	0	0	0	0	1.08611	0	0	0	1	1	0.0889616	0.0905093	0.0897355	SCL8	54.8	392.9
XP_021750723.1	U-box domain-containing protein 44-like	92.7	5.96	0	0	0	0	0	0	0	0	0	0	0	0	0	0	0	0	0	0	0	0	1.08611	0	1.06413	0	0	2	0	0.179187	0.0895933	PUB43	24.5	99
XP_021742791.1	protein ACCELERATED CELL DEATH 6-like	41.4	8.4	0	0	0	0	0	0	0	0	0	0	1.05924	0	0	0	0	0	0	0	0	0	1.08611	0	0	0	1	1	0.0882698	0.0905093	0.0893896	AT4G14390	26.9	67
XP_021736549.1	uncharacterized protein LOC110703102	16.4	7.12	0	0	0	0	0	0	0	0	0	0	1.05924	0	0	0	0	0	0	0	0	0	1.08611	0	0	0	1	1	0.0882698	0.0905093	0.0893896	ORF240B	40.8	102.1
XP_021723795.1	uncharacterized protein LOC110691186	136.2	7.08	0	0	0	0	0	0	0	0	0	0	1.05924	0	0	0	0	0	0	0	0	0	1.08611	0	0	0	1	1	0.0882698	0.0905093	0.0893896	SAC3B	27.87
XP_021732238.1	uncharacterized protein LOC110699054	208.3	5.14	0	0	0	0	0	0	0	0	1.08611	0	1.05924	0	0	0	0	0	0	0	0	0	0	0	0	0	2	0	0.178779	0	0.0893896	AT4G36520	66.4	203
XP_021774757.1	type I inositol polyphosphate 5-phosphatase 13-like isoform X1	131.9	7.2	0	0	0	0	0	0	0	0	0	1.05513	0	0	0	0	0	0	0	0	0	0	1.08611	0	0	0	1	1	0.0879279	0.0905093	0.0892186	5PTASE13	58.3	1412.5
XP_021737581.1	zinc finger BED domain-containing protein RICESLEEPER 1-like	33.6	7.58	0	0	0	0	0	0	1.0818	0	0	0	1.05924	0	0	0	0	0	0	0	0	0	0	0	0	0	2	0	0.17842	0	0.0892099	DAYSLEEPER	24	80.1
XP_021739021.1	uncharacterized protein LOC110705450 isoform X1	124.9	7.5	0	0	0	0	0	0	0	1.02799	0	0	0	0	0	0	0	0	0	0	0	0	0	1.10861	0	0	1	1	0.0856656	0.0923845	0.0890251	SCPL39	39.29
XP_021714167.1	uncharacterized protein LOC110682207 isoform X1	42.6	5.54	0	0	0	0	0	0	0	0	1.08611	0	0	0	0	0	0	0	0	0	0	0	0	0	0	1.0452	1	1	0.0905093	0.0870999	0.0888046	AT4G39870	45.5	290
XP_021761067.1	serine carboxypeptidase-like 15 isoform X1	50.1	6.65	0	0	0	0	0	0	0	0	0	0	1.05924	1.06754	0	0	0	0	0	0	0	0	0	0	0	0	2	0	0.177231	0	0.0886157	scpl10	44.1	410.6
XP_021749153.1	uncharacterized protein LOC110714904	111.2	4.83	0	0	0	0	0	0	0	1.02799	0	0	0	0	0	0	0	0	0	0	0	0	1.08611	0	0	0	1	1	0.0856656	0.0905093	0.0880875	AT4G14200	43.4	91.7
XP_021734735.1	putative pentatricopeptide repeat-containing protein At1g12700, mitochondrial	68.5	7.25	0	0	0	0	1.02763	0	0	0	0	0	0	0	0	0	0	0	0	0	0	0	1.08611	0	0	0	1	1	0.0856362	0.0905093	0.0880728	AT1G12300	35.6	66.2
XP_021765740.1	uncharacterized protein LOC110730261 isoform X1	483.1	5.68	0	0	0	0	0	0	0	0	0	0	0	1.06754	0	0	0	0	0	0	0	0	0	0	0	1.0452	1	1	0.0889616	0.0870999	0.0880307	AT4G17140	57.3	4841.2
XP_021720875.1	H/ACA ribonucleoprotein complex subunit 4-like	64.2	9.22	0	0	0	0	0	0	0	0	0	0	0	1.06754	0	0	0	0	0	0	0	0	0	0	0	1.0452	1	1	0.0889616	0.0870999	0.0880307	NAP57	86.5	752.7
XP_021757232.1	uncharacterized protein LOC110722265	132.5	6.43	0	0	0	0	0	0	0	0	0	0	0	0	0	0	0	0	0	0	0	0	0	0	1.06413	1.0452	0	2	0	0.175777	0.0878886	ORF158	39.2	94.7
XP_021734293.1	elongation factor 1-beta 2-like	24.7	4.64	0	0	0	0	0	0	0	0	0	0	0	0	0	0	0	0	0	0	0.995873	0	0	1.10861	0	0	0	2	0	0.175374	0.087687	AT5G12110	75	240.4
XP_021774285.1	probable enoyl-CoA hydratase 1, peroxisomal	28.6	8.9	0	0	0	0	0	0	0	0	0	0	0	0	0	0	0	0	0	0	0.995873	0	0	1.10861	0	0	0	2	0	0.175374	0.087687	ECHIA	73	369
XP_021741917.1	F-box protein CPR30-like	45.6	7.56	0	1.01717	0	0	0	0	0	0	0	0	0	0	0	0	0	0	0	0	0	0	1.08611	0	0	0	1	1	0.0847642	0.0905093	0.0876368	AT3G07870	25.8	61.6
XP_021756169.1	exocyst complex component EXO70A1-like	70.3	8.57	0	0	0	0	0	0	0	0	0	1.05513	0	0	0	0	0	0	0	0	0	0	0	0	0	1.0452	1	1	0.0879279	0.0870999	0.0875139	EXO70A2	72.8	886.7
XP_021724862.1	pyridoxal phosphate homeostasis protein-like	26.9	6.39	0	0	0	0	0	0	0	0	1.08611	0	0	0	0	0	0	0	0	0	0	1.01304	0	0	0	0	1	1	0.0905093	0.0844203	0.0874648	AT1G11930	78.6	376.7
XP_021755341.1	nucleolar GTP-binding protein 1-like	76.8	9.29	0	0	0	0	0	0	0	0	1.08611	0	0	0	0	0	0	0	0	0	0	1.01304	0	0	0	0	1	1	0.0905093	0.0844203	0.0874648	AT1G50920	80.5	953.4
XP_021751897.1	glycine-rich cell wall structural protein 1-like	18.2	4.04	0	1.01717	0	0	0	0	1.0818	0	0	0	0	0	0	0	0	0	0	0	0	0	0	0	0	0	2	0	0.174914	0	0.0874571	SKIP11	35
XP_021747237.1	pre-mRNA-splicing factor CWC22 homolog	39.9	10.01	0	0	0	0	0	0	0	0	0	0	0	0	0	0	0	0	0	0	0	0	0	0	0	2.0904	0	1	0	0.1742	0.0870999	CYCH1-1	37.88
XP_021760201.1	nuclear pore complex protein GP210-like isoform X1	212.9	6.37	0	0	0	0	0	0	0	1.02799	0	0	1.05924	0	0	0	0	0	0	0	0	0	0	0	0	0	2	0	0.173935	0	0.0869677	EMB3012	52.4	1939.9
XP_021714174.1	ras-related protein RABH1e-like	23	6.79	0	0	0	0	0	0	0	1.02799	0	0	1.05924	0	0	0	0	0	0	0	0	0	0	0	0	0	2	0	0.173935	0	0.0869677	RABH1e	91.8	372.5
XP_021717737.1	cytochrome b-c1 complex subunit 6-like	8.2	7.14	0	0	0	0	0	0	0	1.02799	0	1.05513	0	0	0	0	0	0	0	0	0	0	0	0	0	0	2	0	0.173594	0	0.0867968	AT2G01090	79	112.5
XP_021770790.1	probable acyl-CoA dehydrogenase IBR3	92.2	8.16	0	0	0	0	0	0	0	1.02799	0	1.05513	0	0	0	0	0	0	0	0	0	0	0	0	0	0	2	0	0.173594	0	0.0867968	IBR3	70.4	1221.8
XP_021767511.1	uncharacterized protein LOC110731901	36	8.28	0	0	0	0	0	0	0	0	0	0	0	0	0	0	0	0.973865	0	0	0	0	0	1.10861	0	0	0	2	0	0.17354	0.08677	STR1	50
XP_021735416.1	uncharacterized protein LOC110702077	42.7	8.44	0	0	0	0	0	0	0	0	1.08611	0	0	0	0	0	0	0	0	0	0.995873	0	0	0	0	0	1	1	0.0905093	0.0829895	0.0867494	AT5G08200	53.7	277.3
XP_021756671.1	homeotic protein female sterile-like	91.2	7.59	0	0	0	0	0	0.972601	0	0	0	0	0	0	0	0	0	0	0	0	0	0	0	1.10861	0	0	1	1	0.0810501	0.0923845	0.0867173	AT1G58025	66.4	186.8
XP_021770283.1	calcium-transporting ATPase 12, plasma membrane-type-like	113.8	7.46	0	0	0	0	0	0	0	1.02799	0	0	0	0	0	0	0	0	0	0	0	0	0	0	0	1.0452	1	1	0.0856656	0.0870999	0.0863827	AT3G63380	64.2	1218.4
XP_021729026.1	transcription factor SPEECHLESS-like	39	5.07	0	0	0	0	0	0	0	1.02799	0	0	0	0	0	0	0	0	0	0	0	0	0	0	0	1.0452	1	1	0.0856656	0.0870999	0.0863827	SPCH	60.4	231.5
XP_021736056.1	histone-lysine N-methyltransferase, H3 lysine-9 specific SUVH4-like	74.8	7.84	0	0	0	0	1.02763	0	0	0	0	0	0	0	0	0	0	0	0	0	0	0	0	0	0	1.0452	1	1	0.0856362	0.0870999	0.086368	SUVH4	61.9	720.3
XP_021715077.1	IQ domain-containing protein IQM1-like	59.6	9.11	0	0	0	0	0	0	0	0	1.08611	0	0	0	0	0	0.983777	0	0	0	0	0	0	0	0	0	1	1	0.0905093	0.0819814	0.0862454	AT2G26190	56.6	556.2
XP_021742009.1	uncharacterized protein LOC110708230	29.8	10.36	0	0	0	0	0	0	0	0	0	1.05513	0	0	0	0	0	0	0	0	0	1.01304	0	0	0	0	1	1	0.0879279	0.0844203	0.0861741	NPF5.10	45.95
XP_021727078.1	peroxidase 5-like	36.5	8.56	0	1.01717	0	0	0	0	0	0	0	0	0	0	0	0	0	0	0	0	0	0	0	0	0	1.0452	1	1	0.0847642	0.0870999	0.085932	AT1G44970	43.3	261.2
XP_021728700.1	60S acidic ribosomal protein P2A-like	11.3	4.41	0	0	0	0	0	0	0	0	0	0	0	0	0	0	0	0	0	0	0.995873	0	0	0	1.06413	0	0	2	0	0.171667	0.0858334	AT2G27710	62.1	85.9
XP_021747672.1	protein FAR1-RELATED SEQUENCE 6-like	44.1	8.72	0	0	0	0	0	0	0	0	0	0	0	0	0	0	0	0	0	0	0.995873	0	0	0	1.06413	0	0	2	0	0.171667	0.0858334	FRS5	27.8	107.8
XP_021745975.1	uncharacterized protein LOC110700954	77.1	9.01	0	0	0	0	0	0.972601	0	0	1.08611	0	0	0	0	0	0	0	0	0	0	0	0	0	0	0	2	0	0.171559	0	0.0857797	AT1G07970	53.4	694.9
XP_021767646.1	uncharacterized protein LOC110732042	129.9	7.06	0	0	0	0	0	0.972601	0	0	0	0	0	0	0	0	0	0	0	0	0	0	1.08611	0	0	0	1	1	0.0810501	0.0905093	0.0857797	AT4G34310	63.5	1347.4
XP_021735909.1	plant UBX domain-containing protein 8-like	65.6	4.67	0	0	0	0	2.05527	0	0	0	0	0	0	0	0	0	0	0	0	0	0	0	0	0	0	0	1	0	0.171272	0	0.0856362	SAY1	52.3	421.4
XP_021763382.1	CLIP-associated protein-like isoform X1	167.3	7.33	0	0	0	0	0	0	0	0	0	0	0	0	0	0	0.983777	0	0	0	0	0	0	0	1.06413	0	0	2	0	0.170659	0.0853293	CLASP	66.3	1786.5
XP_021756967.1	probable GTP diphosphokinase CRSH, chloroplastic	64.9	6.73	0	1.01717	0	0	0	0	0	1.02799	0	0	0	0	0	0	0	0	0	0	0	0	0	0	0	0	2	0	0.17043	0	0.0852149	CRSH	65.9	656
XP_021770289.1	uncharacterized protein LOC110734443 isoform X1	64	5.2	0	1.01717	0	0	1.02763	0	0	0	0	0	0	0	0	0	0	0	0	0	0	0	0	0	0	0	2	0	0.1704	0	0.0852002	AT5G19840	48.8	481.9
XP_021768452.1	uncharacterized protein LOC110732759	65.1	8.35	0	1.01717	0	0	1.02763	0	0	0	0	0	0	0	0	0	0	0	0	0	0	0	0	0	0	0	2	0	0.1704	0	0.0852002	EMF1	33.33
XP_021727087.1	uncharacterized protein LOC110694213	241.8	6.65	0	0	0	0	0	0	0	0	0	0	0	1.06754	0	0	0	0.973865	0	0	0	0	0	0	0	0	1	1	0.0889616	0.0811554	0.0850585	AT5G15680	81.8	3526.5
XP_021769952.1	uncharacterized protein LOC110734204	29.1	8.5	0	0	0.951901	0	0	0	0	0	1.08611	0	0	0	0	0	0	0	0	0	0	0	0	0	0	0	2	0	0.169834	0	0.0849172	AT2G14095	48.1	72.4
XP_021760343.1	hydroquinone glucosyltransferase-like	52.6	6.38	0	0	0	0	0	0	0	0	0	0	0	0	0	0.922878	0	0	0	0	0	0	0	1.10861	0	0	0	2	0	0.169291	0.0846455	GT72B1	59.7	562
XP_021753677.1	protein ABC transporter 1, mitochondrial-like	68	6.44	0	0	0	0	0	0.972601	0	0	0	1.05513	0	0	0	0	0	0	0	0	0	0	0	0	0	0	2	0	0.168978	0	0.084489	ABC1	59.6	701.4
XP_021763972.1	CLP protease regulatory subunit CLPX1, mitochondrial-like	61.7	7.02	0	0	0	0	1.02763	0	0	0	0	0	0	0	0	0	0	0	0	0	0.995873	0	0	0	0	0	1	1	0.0856362	0.0829895	0.0843128	CLPX	70.2	692.2
XP_021772491.1	pleiotropic drug resistance protein 3-like	162.5	7.2	0	0	0	0	0	0	0	0	0	0	0	0	0	0	0	0.973865	0	0	0	0	0	0	0	1.0452	0	2	0	0.168255	0.0841276	ABCG37	61.7	1802.7
XP_021768972.1	ethylene-responsive transcription factor ABI4-like	43.8	7.03	0	0	0	0	0	0	0	0	0	0	0	0	0	0	0	0.973865	0	0	0	0	0	0	0	1.0452	0	2	0	0.168255	0.0841276	ABI4	93.8	128.6
XP_021767513.1	alpha-galactosidase-like	19.3	5.26	0	0	0	0	0	0	0	0	0	0	0	0	0.909433	0	0	0	0	0	0	0	0	1.10861	0	0	0	2	0	0.168171	0.0840853	AGAL2	73.6	181.4
XP_021765565.1	secoisolariciresinol dehydrogenase-like	31.3	6.64	0	0	0	0	0	0.972601	0	0	0	0	0	0	0	0	0	0	0	0	0	0	0	0	0	1.0452	1	1	0.0810501	0.0870999	0.084075	AT3G51680	47.7	231.1
XP_021765887.1	uncharacterized protein LOC110730401	93	5.06	0	0	0	0	0	0	0	1.02799	0	0	0	0	0	0	0.983777	0	0	0	0	0	0	0	0	0	1	1	0.0856656	0.0819814	0.0838235	AT5G39785	48.3	359
XP_021725196.1	cell division cycle and apoptosis regulator protein 1-like isoform X1	155.8	7.28	0	0	0	0	1.02763	0	0	0	0	0	0	0	0	0	0.983777	0	0	0	0	0	0	0	0	0	1	1	0.0856362	0.0819814	0.0838088	emb1579	45.1	620.2
XP_021726402.1	protein MOR1-like isoform X1	222.8	7.81	0.902042	0	0	0	0	0	0	0	0	0	0	0	0	0	0	0	0	0	0	0	0	1.10861	0	0	1	1	0.0751702	0.0923845	0.0837773	MOR1	71.4	2744.1
XP_021738142.1	NADH dehydrogenase [ubiquinone] 1 beta subcomplex subunit 8, mitochondrial-like	13.4	7.12	0	0	0	0	0	0	0	0	0	0	0	0	0	0.922878	0	0	0	0	0	0	1.08611	0	0	0	0	2	0	0.167416	0.0837079	AT5G47570	84.8	220.3
XP_021745491.1	L-gulonolactone oxidase 3-like, partial	67.1	8.5	0	0	0	0	0	0	0	0	0	0	0	0	0	0.922878	0	0	0	0	0	0	1.08611	0	0	0	0	2	0	0.167416	0.0837079	GulLO3	61.7	739.6
XP_021731414.1	uncharacterized protein LOC110698313	42.5	4.68	0	0	0	0	0	0	0	0	0	0	0	0	0	0	0	0	0	0	0.995873	1.01304	0	0	0	0	0	2	0	0.16741	0.0837049	AT1G29980	70.7	553.5
XP_021738143.1	L-lactate dehydrogenase B-like	37.9	6.62	0	0	0.951901	0	0	0	0	0	0	1.05513	0	0	0	0	0	0	0	0	0	0	0	0	0	0	2	0	0.167253	0	0.0836265	AT4G17260	74.8	526.2
XP_021775883.1	leucine--tRNA ligase, cytoplasmic-like isoform X1	126.9	5.92	0	0	0	0.918915	0	0	0	0	1.08611	0	0	0	0	0	0	0	0	0	0	0	0	0	0	0	2	0	0.167086	0	0.0835428	AT1G09620	70.7	1619
XP_021728707.1	BTB/POZ domain-containing protein FBL11 isoform X1	111.8	6.7	0	0	0	0.918915	0	0	0	0	1.08611	0	0	0	0	0	0	0	0	0	0	0	0	0	0	0	2	0	0.167086	0	0.0835428	AT2G36370	41.9	717.2
XP_021769477.1	chorion class high-cysteine HCB protein 13-like	11.7	6.43	0	0	0	0.918915	0	0	0	0	1.08611	0	0	0	0	0	0	0	0	0	0	0	0	0	0	0	2	0	0.167086	0	0.0835428	CTU2	31.67
XP_021748411.1	tubulin gamma-1 chain-like	53.3	5.92	0	0	0	0	0	0	0	0	1.08611	0	0	0	0	0	0	0	0	0.91779	0	0	0	0	0	0	1	1	0.0905093	0.0764825	0.0834959	TUBG1	96	914.4
XP_021715672.1	serine/threonine-protein kinase Nek5-like	120.6	7.02	0	0	0	0	0	0	0	1.02799	0	0	0	0	0	0	0	0.973865	0	0	0	0	0	0	0	0	1	1	0.0856656	0.0811554	0.0834105	NEK6	44.7	740
XP_021768650.1	uncharacterized protein LOC110732968 isoform X1	26.6	9.83	0	0	0	0	1.02763	0	0	0	0	0	0	0	0	0	0	0.973865	0	0	0	0	0	0	0	0	1	1	0.0856362	0.0811554	0.0833958	AT1G02475	63.8	238.8
XP_021742515.1	cyclin-H1-1-like isoform X1	38.4	6.7	0	0	0	0	1.02763	0	0	0	0	0	0	0	0	0	0	0.973865	0	0	0	0	0	0	0	0	1	1	0.0856362	0.0811554	0.0833958	CYCH	61.5	379
XP_021725013.1	uncharacterized protein LOC110692314 isoform X1	154.9	6.43	0	1.01717	0	0	0	0	0	0	0	0	0	0	0	0	0.983777	0	0	0	0	0	0	0	0	0	1	1	0.0847642	0.0819814	0.0833728	AT5G11700	59.5	1556.6
XP_021722680.1	uncharacterized protein LOC110690159	54.1	8.07	0	0	0	0.918915	0	0	1.0818	0	0	0	0	0	0	0	0	0	0	0	0	0	0	0	0	0	2	0	0.166726	0	0.0833631	TGH	31.58
XP_021738989.1	ATP-dependent zinc metalloprotease FTSH 4, mitochondrial-like	77.4	8.38	0	0	0	0	0	0	1.0818	0	0	0	0	0	0	0	0	0	0	0.91779	0	0	0	0	0	0	1	1	0.0901499	0.0764825	0.0833162	ftsh4	77.7	1005
XP_021758130.1	histone-lysine N-methyltransferase SUVR5-like isoform X1	171	6.61	0	0	0	0	0	0	1.0818	0	0	0	0	0	0	0	0	0	0	0.91779	0	0	0	0	0	0	1	1	0.0901499	0.0764825	0.0833162	SUVR5	44.8	1169.8
XP_021760592.1	LOW QUALITY PROTEIN: polyphenol oxidase, chloroplastic-like	52.3	6.32	0	0	0	0	0	0	0	0	0	0	0	0	0	0	0	0	0.913036	0	0	0	1.08611	0	0	0	0	2	0	0.166596	0.0832978	LHCB7	34.78
XP_021746601.1	putative ABC transporter C family member 15	166.1	6.92	0	0	0	0	0	0	0	0	0	0	0	0	0.909433	0	0	0	0	0	0	0	1.08611	0	0	0	0	2	0	0.166295	0.0831477	ABCC3	46.3	1196.4
XP_021747808.1	uncharacterized protein C57A7.06-like	101	6.09	0	0	0	0	0	0	0	0	1.08611	0	0	0	0.909433	0	0	0	0	0	0	0	0	0	0	0	1	1	0.0905093	0.0757861	0.0831477	AT4G02400	52.5	658.3
XP_021741078.1	UDP-N-acetylglucosamine--dolichyl-phosphate N-acetylglucosaminephosphotransferase-like	47.6	8.76	0	0	0	0	0	0	0	0	0	0	0	0	0.909433	0	0	0	0	0	0	0	1.08611	0	0	0	0	2	0	0.166295	0.0831477	GPT	70.8	584.3
XP_021744867.1	uncharacterized protein LOC110710833	36.9	8.47	0	0	0	0	0	0	1.0818	0	0	0	0	0	0	0	0	0	0.913036	0	0	0	0	0	0	0	1	1	0.0901499	0.0760863	0.0831181	ORF240B	53.3	248.4
XP_021776154.1	pentatricopeptide repeat-containing protein At1g74900, mitochondrial-like	56	9.14	0	0	0	0	0	0	1.0818	0	0	0	0	0	0	0	0	0	0.913036	0	0	0	0	0	0	0	1	1	0.0901499	0.0760863	0.0831181	OTP43	50	202.6
XP_021746412.1	importin subunit alpha-like	44.1	5.66	0	0	0	0	0	0	0	0	0	0	0	0	0	0	0	0	0	0	1.99175	0	0	0	0	0	0	1	0	0.165979	0.0829895	PYR4	29.17
XP_021716785.1	protein TIC110, chloroplastic-like	111.7	5.63	0	0	0	0	0	0	0	0	0	0	0	0	0	0	0	0	0	0	1.99175	0	0	0	0	0	0	1	0	0.165979	0.0829895	TIC110	65.1	1233.8
XP_021720970.1	shewanella-like protein phosphatase 1 isoform X1	45.4	5.81	0	0	0	0	0	0	1.0818	0	0	0	0	0	0.909433	0	0	0	0	0	0	0	0	0	0	0	1	1	0.0901499	0.0757861	0.082968	SLP1	67.2	500.4
XP_021768689.1	pentatricopeptide repeat-containing protein At5g48910-like	74	7.42	0	0	0	0	0	0	0	0	0	0	0	1.06754	0	0.922878	0	0	0	0	0	0	0	0	0	0	1	1	0.0889616	0.0769065	0.082934	LPA66	56.9	738.8
XP_021718989.1	uncharacterized protein LOC110686692	181.4	6.67	0	0	0	0	0	0	0	0	0	0	0	1.06754	0	0.922878	0	0	0	0	0	0	0	0	0	0	1	1	0.0889616	0.0769065	0.082934	SUO	42.9	926.8
XP_021747617.1	uncharacterized protein LOC110713481	48.3	9.33	0	1.01717	0	0	0	0.972601	0	0	0	0	0	0	0	0	0	0	0	0	0	0	0	0	0	0	2	0	0.165814	0	0.0829071	At1g51802	47.37
XP_021753218.1	chaperone protein dnaJ A7A, chloroplastic-like isoform X1	47.5	8.24	0	0	0	0	0	0	0	0	0	0	0	0	0	0	0	0.973865	0	0	0	1.01304	0	0	0	0	0	2	0	0.165576	0.0827879	AT2G22360	57.9	432.2
XP_021739646.1	ankyrin repeat-containing protein ITN1-like	63.7	9.17	0	0	0	0	0	0	0	0	0	0	0	1.06754	0	0	0	0	0	0.91779	0	0	0	0	0	0	1	1	0.0889616	0.0764825	0.082722	ITN1	81.1	488.8
XP_021767366.1	DNA repair protein RAD5A-like	115.2	7.12	0	0	0	0	0	0	0	0	0	0	0	1.06754	0	0	0	0	0	0.91779	0	0	0	0	0	0	1	1	0.0889616	0.0764825	0.082722	RAD5	68.6	1407.1
XP_021750700.1	lysine-specific demethylase JMJ25-like	154.6	5.64	0	0	0	0	0	0	0	0	0	0	0	1.06754	0	0	0	0	0.913036	0	0	0	0	0	0	0	1	1	0.0889616	0.0760863	0.082524	AT1G11950	42.3	661.8
XP_021744424.1	glycine-rich cell wall structural protein 1-like	33.2	11.34	0	0	0.951901	0	0	0	0	1.02799	0	0	0	0	0	0	0	0	0	0	0	0	0	0	0	0	2	0	0.164991	0	0.0824953	At3g17050	72
XP_021730069.1	uncharacterized protein LOC110697044 isoform X1	99.8	4.74	0	0	0.951901	0	0	0	0	1.02799	0	0	0	0	0	0	0	0	0	0	0	0	0	0	0	0	2	0	0.164991	0	0.0824953	AT5G23890	46.4	474.9
XP_021764333.1	2-methyl-6-phytyl-1,4-hydroquinone methyltransferase, chloroplastic-like	38.8	9.22	0	0	0	0	0	0	0	0	0	0	0	0	0	0	0.983777	0	0	0	0.995873	0	0	0	0	0	0	2	0	0.164971	0.0824854	APG1	74.4	518.5
XP_021758964.1	glucan endo-1,3-beta-glucosidase 8-like	53	6.28	0	0	0.951901	0	1.02763	0	0	0	0	0	0	0	0	0	0	0	0	0	0	0	0	0	0	0	2	0	0.164961	0	0.0824806	AT5G64790	58.6	557
XP_021747863.1	uncharacterized protein LOC110713722	22.7	9.86	0	0	0.951901	0	1.02763	0	0	0	0	0	0	0	0	0	0	0	0	0	0	0	0	0	0	0	2	0	0.164961	0	0.0824806	ML5	39.62
XP_021713436.1	uncharacterized protein LOC110681591	86.8	6.71	0	0	0	0	0	0	0	0	0	0	0	0	0	0	0	0	0.913036	0	0	0	0	0	1.06413	0	0	2	0	0.164764	0.0823818	AT2G27090	51	656
XP_021724106.1	isoflavone 2'-hydroxylase-like	55.6	7.84	0	0	0	0	0	0	0	0	0	0	0	0	0	0	0	0	0.913036	0	0	0	0	0	1.06413	0	0	2	0	0.164764	0.0823818	CYP81D4	45.8	437.2
XP_021722879.1	pentatricopeptide repeat-containing protein At2g30780-like	58.6	8.03	0	0	0	0	0	0	0	0	0	0	1.05924	0	0	0	0	0	0	0.91779	0	0	0	0	0	0	1	1	0.0882698	0.0764825	0.0823761	AT2G30780	55.8	303.5
XP_021759351.1	pentatricopeptide repeat-containing protein At1g80880, mitochondrial-like	65.3	8.43	0	0	0	0	0	0	0	0	0	0	0	1.06754	0.909433	0	0	0	0	0	0	0	0	0	0	0	1	1	0.0889616	0.0757861	0.0823739	AT1G80880	52.3	282.3
XP_021767114.1	uncharacterized protein LOC110731561	91.6	7.9	0	0	0	0	0	0	0	0	0	0	0	1.06754	0.909433	0	0	0	0	0	0	0	0	0	0	0	1	1	0.0889616	0.0757861	0.0823739	AT2G46060	50.9	809.7
XP_021745025.1	uncharacterized protein LOC110710981	33.3	5.36	0	0	0	0.918915	0	0	0	0	0	1.05513	0	0	0	0	0	0	0	0	0	0	0	0	0	0	2	0	0.164504	0	0.0822521	AT5G44600	52.6	240.4
XP_021724096.1	uncharacterized protein LOC110691464	123.1	6.51	0	0	0	0	0	0	0	0	0	0	0	0	0.909433	0	0	0	0	0	0	0	0	0	1.06413	0	0	2	0	0.164463	0.0822317	AT3G57570	45.6	902.5
XP_021717505.1	uncharacterized protein LOC110685319	72.3	6.46	0	0	0	0	0	0	0	0	0	0	1.05924	0	0	0	0	0	0.913036	0	0	0	0	0	0	0	1	1	0.0882698	0.0760863	0.0821781	AT1G01770	65.5	842
XP_021752051.1	uncharacterized protein LOC110717612	108.3	6.67	0	0	0	0	0	0	0	0	0	0	0	0	0	0	0	0.973865	0	0	0.995873	0	0	0	0	0	0	2	0	0.164145	0.0820724	AT1G48120	40.6	351.7
XP_021715031.1	mechanosensitive ion channel protein 10-like	84.3	9.23	0	0	0	0	0	0	0	0	0	0	0	0	0	0	0	0.973865	0	0	0.995873	0	0	0	0	0	0	2	0	0.164145	0.0820724	MSL10	47.8	610.9
XP_021740047.1	uncharacterized protein LOC110706433	52.6	9.33	0	0	0	0	0	0	0	0	0	0	1.05924	0	0.909433	0	0	0	0	0	0	0	0	0	0	0	1	1	0.0882698	0.0757861	0.082028	AT2G03370	47	374.8
XP_021747650.1	ABC transporter B family member 1	147.4	8.48	0	0	0	0	0	0.972601	0	0	0	0	0	0	0	0	0	0	0	0	0.995873	0	0	0	0	0	1	1	0.0810501	0.0829895	0.0820198	ABCB1	86.7	2029.6
XP_021742878.1	uncharacterized protein LOC110708958	24.3	8.69	0	0	0	0	0	0.972601	0	0	0	0	0	0	0	0	0	0	0	0	0.995873	0	0	0	0	0	1	1	0.0810501	0.0829895	0.0820198	MAIL1	31.67
XP_021770142.1	protein OBERON 3-like	84.8	6.68	0	0	0	0	0	0.972601	0	0	0	0	0	0	0	0	0	0	0	0	0.995873	0	0	0	0	0	1	1	0.0810501	0.0829895	0.0820198	TTA1	50.3	528.5
XP_021752866.1	uncharacterized protein LOC110718342	31.2	9.28	0	0	0	0	0	0	0	0	0	0	0	0	0	0	1.96755	0	0	0	0	0	0	0	0	0	0	1	0	0.163963	0.0819814	ABCA9	36.67
XP_021772289.1	phosphoglycolate phosphatase 1B, chloroplastic-like	40.5	7.2	0	0	0	0	0	0	0	0	0	0	0	0	0	0	1.96755	0	0	0	0	0	0	0	0	0	0	1	0	0.163963	0.0819814	AT5G36790.1	76.7	544.3
XP_021743329.1	uncharacterized protein LOC110709416 isoform X1	50.5	8.6	0	0	0	0	0	0	0	0	0	0	0	0	0	0	1.96755	0	0	0	0	0	0	0	0	0	0	1	0	0.163963	0.0819814	CIPK26	40.62
XP_021760363.1	uncharacterized protein LOC110725186	40.6	9.23	0	0	0	0	0	0	0	0	0	0	0	0	0	0	1.96755	0	0	0	0	0	0	0	0	0	0	1	0	0.163963	0.0819814	PI4KG4	43.33
XP_021733901.1	formin-like protein 20 isoform X1	176.2	7.3	0	0	0.951901	0	0	0	0	0	0	0	0	0	0	0	0	0	0	0	0	1.01304	0	0	0	0	1	1	0.0793251	0.0844203	0.0818727	FH20	62	923.3
XP_021731740.1	protein CHROMATIN REMODELING 25-like	104.5	6.52	0	0	0	0	0	0	0	0	0	0	0	0	0	0	0	0	0	0.91779	0	0	0	0	0	1.0452	0	2	0	0.163582	0.0817912	RAD54	65.5	1122.5
XP_021764303.1	glutathione reductase, chloroplastic-like	61.8	7.34	0	0	0	0	0	0	0	0	0	0	0	0	0	0	0.983777	0.973865	0	0	0	0	0	0	0	0	0	2	0	0.163137	0.0815684	GR	72.3	810.1
XP_021721516.1	uncharacterized protein LOC110689093	39.7	5.24	0.902042	0	0	0	0	0	0	0	0	1.05513	0	0	0	0	0	0	0	0	0	0	0	0	0	0	2	0	0.163098	0	0.081549	ASNAP1	41.03
XP_021749351.1	uncharacterized protein At4g18490-like isoform X1	88.3	6.92	0	0	0	0	0	0.972601	0	0	0	0	0	0	0	0	0.983777	0	0	0	0	0	0	0	0	0	1	1	0.0810501	0.0819814	0.0815157	AT4G18490	25	64.3
XP_021720755.1	DExH-box ATP-dependent RNA helicase DExH11-like	151.5	6	0	0	0	0	0	0	0	0	0	0	0	0	0.909433	0	0	0	0	0	0	0	0	0	0	1.0452	0	2	0	0.162886	0.081443	AT3G46960	67.3	1799.6
XP_021773448.1	biotin synthase-like	41.3	6.77	0	0	0	0	0	0	0	1.02799	0	0	0	0	0	0.922878	0	0	0	0	0	0	0	0	0	0	1	1	0.0856656	0.0769065	0.081286	BIO2	79.8	608.2
XP_021762720.1	putative acyl-activating enzyme 19	126.7	5.91	0	0	0	0	1.02763	0	0	0	0	0	0	0	0	0.922878	0	0	0	0	0	0	0	0	0	0	1	1	0.0856362	0.0769065	0.0812714	AT5G35930	51.3	821.6
XP_021726523.1	triose phosphate/phosphate translocator, chloroplastic-like	44.4	9.66	0	0	0	0	0	0	0	0	0	0	0	0	0	0	0	1.94773	0	0	0	0	0	0	0	0	0	1	0	0.162311	0.0811554	APE2	80.1	612.8
XP_021717426.1	protein NAP1-like	149.7	6.54	0.902042	0	0	0	0	0	0	0	0	0	0	0	0	0	0	0	0	0	0	0	0	0	0	1.0452	1	1	0.0751702	0.0870999	0.081135	GRL	74.3	1914.8
XP_021724944.1	VIN3-like protein 2 isoform X1	77.9	7.37	0	0	0	0.918915	0	0	0	1.02799	0	0	0	0	0	0	0	0	0	0	0	0	0	0	0	0	2	0	0.162242	0	0.081121	VEL1	45.6	570.5
XP_021768334.1	metal transporter Nramp5-like	57.8	8.66	0	0	0	0.918915	1.02763	0	0	0	0	0	0	0	0	0	0	0	0	0	0	0	0	0	0	0	2	0	0.162213	0	0.0811063	NRAMP6	60.2	577
XP_021744700.1	OTU domain-containing protein At3g57810-like isoform X1	17	8.4	0	0	0	0	0	0.972601	0	0	0	0	0	0	0	0	0	0.973865	0	0	0	0	0	0	0	0	1	1	0.0810501	0.0811554	0.0811028	AT3G57810	62.7	179.5
XP_021759538.1	isocitrate dehydrogenase [NADP]-like	54	8.18	0	1.01717	0	0	0	0	0	0	0	0	0	0	0	0.922878	0	0	0	0	0	0	0	0	0	0	1	1	0.0847642	0.0769065	0.0808353	AT5G14590	84	736.9
XP_021742504.1	DNA polymerase zeta catalytic subunit-like isoform X1	213.2	6.29	0	1.01717	0	0	0	0	0	0	0	0	0	0	0	0.922878	0	0	0	0	0	0	0	0	0	0	1	1	0.0847642	0.0769065	0.0808353	REV3	50.3	1756.9
XP_021746553.1	two-component response regulator ARR11-like	69.2	5.54	0	0	0	0	0	0	0	1.02799	0	0	0	0	0.909433	0	0	0	0	0	0	0	0	0	0	0	1	1	0.0856656	0.0757861	0.0807259	ARR11	58.1	375.6
XP_021732421.1	systemin receptor SR160-like	132.8	6.6	0	0	0	0	1.02763	0	0	0	0	0	0	0	0.909433	0	0	0	0	0	0	0	0	0	0	0	1	1	0.0856362	0.0757861	0.0807112	BRI1	64.9	710.7
XP_021761388.1	flocculation protein FLO11-like	148.9	6.7	0	1.01717	0	0	0	0	0	0	0	0	0	0	0	0	0	0	0	0.91779	0	0	0	0	0	0	1	1	0.0847642	0.0764825	0.0806233	AT3G19430	55.6	313.2
XP_021748679.1	ATP-dependent helicase BRM-like	251.3	8.53	0	0	0	0	0	0	0	0	0	0	0	0	0	0	0	0	0	0.91779	0	1.01304	0	0	0	0	0	2	0	0.160903	0.0804514	BRM	61.2	2281.5
XP_021723503.1	F-box protein CPR30-like	46.2	7.65	0	1.01717	0	0	0	0	0	0	0	0	0	0	0.909433	0	0	0	0	0	0	0	0	0	0	0	1	1	0.0847642	0.0757861	0.0802752	CPR1	31.8	177.9
XP_021721470.1	uncharacterized protein LOC110689028	82.2	9.25	0	0	0.951901	0	0	0	0	0	0	0	0	0	0	0	0	0.973865	0	0	0	0	0	0	0	0	1	1	0.0793251	0.0811554	0.0802402	ORF158	48.2	58.9
XP_021724355.1	lactoylglutathione lyase-like	26.8	6.95	0	0	0	0	0	0	0	0	0	0	0	0	0.909433	0	0	0	0	0	0	1.01304	0	0	0	0	0	2	0	0.160206	0.0801032	AT1G08110	69.4	316.6
XP_021736941.1	probable fructokinase-5	34.6	5.1	0	0	0	0	0	0	0	0	0	0	0	0	0.909433	0	0	0	0	0	0	1.01304	0	0	0	0	0	2	0	0.160206	0.0801032	AT4G10260	77.5	491.5
XP_021736596.1	boron transporter 4-like	76.5	7.77	0	0	0	0	0	0	0	0	0	0	0	0	0	0.922878	0	0	0	0	0.995873	0	0	0	0	0	0	2	0	0.159896	0.079948	BOR4	57.5	765.8
XP_021746663.1	uncharacterized protein LOC110712507	91.3	8.31	0	0	0	0	0	0	0	0	0	0	0	0	0	0.922878	0	0	0	0	0.995873	0	0	0	0	0	0	2	0	0.159896	0.079948	CRK8	35.5	137.1
XP_021732297.1	uncharacterized protein LOC110699114	141	8.37	0	0	0	0	0	0	0	0	0	0	0	0	0	0.922878	0	0	0	0	0.995873	0	0	0	0	0	0	2	0	0.159896	0.079948	ORF119	64.8	88.6
XP_021759819.1	cytochrome P450 83B1-like	57.2	8.1	0.902042	0	0	0	0	0	0	0	0	0	0	0	0	0	0	0	0	0	0	1.01304	0	0	0	0	1	1	0.0751702	0.0844203	0.0797952	CYP83B1	48.2	458.8
XP_021733505.1	F-box protein SKIP23-like isoform X1	58.9	4.59	0	0	0	0.918915	0	0	0	0	0	0	0	0	0	0	0	0	0	0	0.995873	0	0	0	0	0	1	1	0.0765763	0.0829895	0.0797829	AT2G24250	23.4	56.6
XP_021754183.1	BTB/POZ domain-containing protein At5g41330-like	50.6	5.52	0	0	0	0.918915	0	0	0	0	0	0	0	0	0	0	0	0	0	0	0.995873	0	0	0	0	0	1	1	0.0765763	0.0829895	0.0797829	AT5G41330	58.2	510.4
XP_021763886.1	uncharacterized protein LOC110728549	43.3	8.78	0	0	0	0.918915	0	0	0	0	0	0	0	0	0	0	0	0	0	0	0.995873	0	0	0	0	0	1	1	0.0765763	0.0829895	0.0797829	AT5G53050	61.4	498.8
XP_021758247.1	E3 ubiquitin-protein ligase SHPRH-like isoform X1	186.4	6.43	0	0	0	0	0	0	0	0	0	0	0	0	0	0.922878	0.983777	0	0	0	0	0	0	0	0	0	0	2	0	0.158888	0.0794439	AT2G40770	53.2	1612
XP_021748974.1	thyroid receptor-interacting protein 11-like	96.2	6.18	0	0	0	0	0	0	0	0	0	0	0	0	0	0.922878	0.983777	0	0	0	0	0	0	0	0	0	0	2	0	0.158888	0.0794439	AT3G55060	37.2	316.6
XP_021733515.1	transcription factor IBH1-like	19.6	11.5	0	0	0	0	0	0	0	0	0	0	0	0	0.909433	0	0	0	0	0	0.995873	0	0	0	0	0	0	2	0	0.158776	0.0793878	IBH1	35.3	59.7
XP_021760893.1	histone-lysine N-methyltransferase ASHH2-like	198.3	6.79	0	0	0	0	0	0	0	0	0	0	0	0	0	0	0.983777	0	0.913036	0	0	0	0	0	0	0	0	2	0	0.158068	0.0790338	EFS	43.5	700.3
XP_021716006.1	FBD-associated F-box protein At2g26860-like	60.3	6.1	0	0	0	0	0	0	0	0	0	0	0	0	0	0.922878	0	0.973865	0	0	0	0	0	0	0	0	0	2	0	0.158062	0.0790309	AT5G22660	25.9	88.6
XP_021715887.1	inactive poly [ADP-ribose] polymerase RCD1-like isoform X1	65.7	7.47	0	0	0	0.918915	0	0	0	0	0	0	0	0	0	0	0	0.973865	0	0	0	0	0	0	0	0	1	1	0.0765763	0.0811554	0.0788659	RCD1	38.1	351.3
XP_021720223.1	putative B3 domain-containing protein Os03g0621600	37.5	4.96	0	0	0	0	0	0	0	0	0	0	0	0	0	0	0	0.973865	0	0.91779	0	0	0	0	0	0	0	2	0	0.157638	0.078819	At3g19184	43.75
XP_021722503.1	OPA3-like protein	19	9.82	0	0	0	0.918915	0	0.972601	0	0	0	0	0	0	0	0	0	0	0	0	0	0	0	0	0	0	2	0	0.157626	0	0.0788132	AT1G28510	64.2	171
XP_021740023.1	glycine-rich domain-containing protein 1-like	93.3	7.47	0.902042	0	0	0	0	0	0	0	0	0	0	0	0	0	0	0.973865	0	0	0	0	0	0	0	0	1	1	0.0751702	0.0811554	0.0781628	AT2G22660	53.6	724.5
XP_021735426.1	uncharacterized protein LOC110702084 isoform X1	114	6.13	0.902042	0	0	0	0	0.972601	0	0	0	0	0	0	0	0	0	0	0	0	0	0	0	0	0	0	2	0	0.15622	0	0.0781101	AT1G50140	64.2	1198
XP_021727170.1	putative fasciclin-like arabinogalactan protein 20	38.5	4.56	0.902042	0	0	0	0	0.972601	0	0	0	0	0	0	0	0	0	0	0	0	0	0	0	0	0	0	2	0	0.15622	0	0.0781101	FLA20	31.3	137.5
XP_021731473.1	uncharacterized protein LOC110698367 isoform X1	89.8	9.51	0	0	0.951901	0.918915	0	0	0	0	0	0	0	0	0	0	0	0	0	0	0	0	0	0	0	0	2	0	0.155901	0	0.0779507	AT5G04670	36.1	344
XP_021733862.1	chlorophyll a-b binding protein 4, chloroplastic-like	27.9	6.54	0	0	0.951901	0.918915	0	0	0	0	0	0	0	0	0	0	0	0	0	0	0	0	0	0	0	0	2	0	0.155901	0	0.0779507	LHCA4	84.1	445.3
XP_021721439.1	uncharacterized protein LOC110688998 isoform X1	49.8	6.14	0	0	0.951901	0.918915	0	0	0	0	0	0	0	0	0	0	0	0	0	0	0	0	0	0	0	0	2	0	0.155901	0	0.0779507	NDP1	49.4	358.2
XP_021726772.1	cytochrome b6-f complex iron-sulfur subunit, chloroplastic	24.2	6.87	0	0	0.951901	0.918915	0	0	0	0	0	0	0	0	0	0	0	0	0	0	0	0	0	0	0	0	2	0	0.155901	0	0.0779507	PETC	76.3	333.6
XP_021728278.1	keratin, type II cytoskeletal 2 epidermal-like	12.5	7.21	0	0	0.951901	0.918915	0	0	0	0	0	0	0	0	0	0	0	0	0	0	0	0	0	0	0	0	2	0	0.155901	0	0.0779507	XP_021728278.1
XP_021726850.1	uncharacterized protein LOC110693994	129.2	7.68	0	0	0.951901	0	0	0	0	0	0	0	0	0	0	0	0	0	0	0.91779	0	0	0	0	0	0	1	1	0.0793251	0.0764825	0.0779038	CLPB1	35.42
XP_021773184.1	uncharacterized protein LOC110737119	61.4	6.19	0	0	0.951901	0	0	0	0	0	0	0	0	0	0	0	0	0	0.913036	0	0	0	0	0	0	0	1	1	0.0793251	0.0760863	0.0777057	AT4G38650	58.5	662.1
XP_021730072.1	cleavage and polyadenylation specificity factor subunit 2-like	81.5	5.33	0.902042	0	0.951901	0	0	0	0	0	0	0	0	0	0	0	0	0	0	0	0	0	0	0	0	0	2	0	0.154495	0	0.0772476	CPSF100	76.8	1154.4
XP_021724607.1	DEAD-box ATP-dependent RNA helicase 53-like	66.8	9.51	0	0	0	0	0	0	0	0	0	0	0	0	0	1.84576	0	0	0	0	0	0	0	0	0	0	0	1	0	0.153813	0.0769065	PMH2	61.3	574.7
XP_021754549.1	uncharacterized protein LOC110719876	17.5	11.18	0	0	0	1.83783	0	0	0	0	0	0	0	0	0	0	0	0	0	0	0	0	0	0	0	0	1	0	0.153153	0	0.0765763	AT3G13882	44.9	101.3
XP_021760373.1	protein CURVATURE THYLAKOID 1A, chloroplastic-like	18.2	9.14	0	0	0	1.83783	0	0	0	0	0	0	0	0	0	0	0	0	0	0	0	0	0	0	0	0	1	0	0.153153	0	0.0765763	AT4G01150	65.9	187.2
XP_021765777.1	uncharacterized protein LOC110730295 isoform X1	204.4	6.27	0	0	0	1.83783	0	0	0	0	0	0	0	0	0	0	0	0	0	0	0	0	0	0	0	0	1	0	0.153153	0	0.0765763	AT4G17610	50.3	1720.7
XP_021773979.1	uncharacterized protein LOC110737938	37.6	9.5	0	0	0	1.83783	0	0	0	0	0	0	0	0	0	0	0	0	0	0	0	0	0	0	0	0	1	0	0.153153	0	0.0765763	MED33B	43.24
XP_021774455.1	phosphatidylinositol 4-phosphate 5-kinase 6-like	85.2	7.84	0	0	0	1.83783	0	0	0	0	0	0	0	0	0	0	0	0	0	0	0	0	0	0	0	0	1	0	0.153153	0	0.0765763	PIP5K4	64.5	653.3
XP_021742042.1	sucrose synthase 5-like isoform X3	102	7.02	0	0	0	0.918915	0	0	0	0	0	0	0	0	0	0	0	0	0	0.91779	0	0	0	0	0	0	1	1	0.0765763	0.0764825	0.0765294	SUS6	70.6	1205.3
XP_021714822.1	acetyl-CoA carboxylase 1-like	251.5	6.14	0	0	0	0	0	0	0	0	0	0	0	0	0	0.922878	0	0	0.913036	0	0	0	0	0	0	0	0	2	0	0.152993	0.0764964	ACC1	79.8	3600.8
XP_021734598.1	uncharacterized protein LOC110701283	13.6	9.36	0	0	0	0	0	0	0	0	0	0	0	0	0.909433	0.922878	0	0	0	0	0	0	0	0	0	0	0	2	0	0.152693	0.0763463	AT5G09270	51	105.5
XP_021734798.1	putative pentatricopeptide repeat-containing protein At1g12700, mitochondrial	99.7	6.77	0	0	0	0	0	0	0	0	0	0	0	0	0	0	0	0	0.913036	0.91779	0	0	0	0	0	0	0	2	0	0.152569	0.0762844	AT1G12775	33.6	67.4
XP_021735298.1	uncharacterized protein LOC110701981	20.8	9.13	0	0	0	0	0	0	0	0	0	0	0	0	0	0	0	0	0.913036	0.91779	0	0	0	0	0	0	0	2	0	0.152569	0.0762844	AT4G36420	47	134.4
XP_021746040.1	uncharacterized protein LOC110711909	78	7.94	0	0	0	0	0	0	0	0	0	0	0	0	0	0	0	0	0.913036	0.91779	0	0	0	0	0	0	0	2	0	0.152569	0.0762844	CAMTA6	44.74
XP_021734846.1	gibberellin 20 oxidase 1-like isoform X1	44.2	7.11	0	0	0	0	0	0	0	0	0	0	0	0	0	0	0	0	0.913036	0.91779	0	0	0	0	0	0	0	2	0	0.152569	0.0762844	GA20OX2	50	372.9
XP_021741040.1	ABC transporter D family member 1-like	149.5	9.04	0	0	0	0	0	0	0	0	0	0	0	0	0	0	0	0	1.82607	0	0	0	0	0	0	0	0	1	0	0.152173	0.0760863	ABCD1	75.1	1970.3
XP_021748104.1	uncharacterized protein LOC110713960	36.8	8.31	0.902042	0	0	0	0	0	0	0	0	0	0	0	0	0.922878	0	0	0	0	0	0	0	0	0	0	1	1	0.0751702	0.0769065	0.0760383	AT1G77770	55.7	241.5
XP_021727327.1	multiple organellar RNA editing factor 1, mitochondrial-like	50.8	7.96	0.902042	0	0	0	0	0	0	0	0	0	0	0	0	0.922878	0	0	0	0	0	0	0	0	0	0	1	1	0.0751702	0.0769065	0.0760383	MORF1	44.4	175.6
XP_021716156.1	actin-66-like	41.7	5.58	0.902042	0	0	0.918915	0	0	0	0	0	0	0	0	0	0	0	0	0	0	0	0	0	0	0	0	2	0	0.151746	0	0.0758732	ACT11	96.8	750.4
XP_021738861.1	GDSL esterase/lipase 7-like	41.5	8.15	0.902042	0	0	0	0	0	0	0	0	0	0	0	0	0	0	0	0	0.91779	0	0	0	0	0	0	1	1	0.0751702	0.0764825	0.0758263	GLIP7	41.4	265
XP_021714501.1	phenylalanine--tRNA ligase, chloroplastic/mitochondrial-like	51.3	6.6	0	0	0	0	0	0	0	0	0	0	0	0	1.81887	0	0	0	0	0	0	0	0	0	0	0	0	1	0	0.151572	0.0757861	AT3G58140	76.7	662.5
XP_021767276.1	cytochrome P450 78A9-like	59.5	7.3	0	0	0	0	0	0	0	0	0	0	0	0	1.81887	0	0	0	0	0	0	0	0	0	0	0	0	1	0	0.151572	0.0757861	CYP78A9	64.1	656.4
XP_021736514.1	pentatricopeptide repeat-containing protein At3g02490, mitochondrial-like	72.1	8.68	0.902042	0	0	0	0	0	0	0	0	0	0	0	0	0	0	0	0.913036	0	0	0	0	0	0	0	1	1	0.0751702	0.0760863	0.0756282	AT5G15980	45.9	551.6
XP_021736041.1	uncharacterized protein LOC110702614	36.8	7.17	0.902042	0	0	0	0	0	0	0	0	0	0	0	0	0	0	0	0.913036	0	0	0	0	0	0	0	1	1	0.0751702	0.0760863	0.0756282	AT5G45310	31.6	125.6
XP_021748960.1	small subunit processome component 20 homolog	304.5	7.68	0.902042	0	0	0	0	0	0	0	0	0	0	0	0.909433	0	0	0	0	0	0	0	0	0	0	0	1	1	0.0751702	0.0757861	0.0754781	AT4G30990	43.2	2007.6
XP_021725637.1	uncharacterized protein LOC110692863	51.6	7.31	0	0	0	0	0	0	0	0	0	0	0	0	0	0	0	0	0	0	0	0	0	1.10861	0	0	0	1	0	0.0923845	0.0461922	AGL12	64.71
XP_021724432.1	pentatricopeptide repeat-containing protein At1g03560, mitochondrial-like	73.6	8.06	0	0	0	0	0	0	0	0	0	0	0	0	0	0	0	0	0	0	0	0	0	1.10861	0	0	0	1	0	0.0923845	0.0461922	AT1G03560	56.8	174.9
XP_021747994.1	pentatricopeptide repeat-containing protein At1g05670, mitochondrial-like	86.1	7.03	0	0	0	0	0	0	0	0	0	0	0	0	0	0	0	0	0	0	0	0	0	1.10861	0	0	0	1	0	0.0923845	0.0461922	AT1G05670	55.3	253.1
XP_021727934.1	plant UBX domain-containing protein 7	50.4	4.88	0	0	0	0	0	0	0	0	0	0	0	0	0	0	0	0	0	0	0	0	0	1.10861	0	0	0	1	0	0.0923845	0.0461922	AT1G14570	53.6	479.2
XP_021749423.1	zinc finger MYM-type protein 1-like	94.7	7.53	0	0	0	0	0	0	0	0	0	0	0	0	0	0	0	0	0	0	0	0	0	1.10861	0	0	0	1	0	0.0923845	0.0461922	AT1G19260	41.3	575.5
XP_021745264.1	uncharacterized protein LOC110711193	67.6	8.22	0	0	0	0	0	0	0	0	0	0	0	0	0	0	0	0	0	0	0	0	0	1.10861	0	0	0	1	0	0.0923845	0.0461922	AT1G43722	32.2	136.7
XP_021774598.1	uncharacterized protein LOC110738495	21	7.47	0	0	0	0	0	0	0	0	0	0	0	0	0	0	0	0	0	0	0	0	0	1.10861	0	0	0	1	0	0.0923845	0.0461922	At1g61500	52.38
XP_021735910.1	scarecrow-like protein 28	73	5.94	0	0	0	0	0	0	0	0	0	0	0	0	0	0	0	0	0	0	0	0	0	1.10861	0	0	0	1	0	0.0923845	0.0461922	AT1G63100	50.1	580.5
XP_021760247.1	patellin-3-like	48.8	6.16	0	0	0	0	0	0	0	0	0	0	0	0	0	0	0	0	0	0	0	0	0	1.10861	0	0	0	1	0	0.0923845	0.0461922	AT1G72160	38.7	290
XP_021737118.1	high mobility group B protein 9-like isoform X1	35.7	9.58	0	0	0	0	0	0	0	0	0	0	0	0	0	0	0	0	0	0	0	0	0	1.10861	0	0	0	1	0	0.0923845	0.0461922	AT1G76110	51	299.7
XP_021743547.1	uncharacterized protein LOC110709646	74.7	9.01	0	0	0	0	0	0	0	0	0	0	0	0	0	0	0	0	0	0	0	0	0	1.10861	0	0	0	1	0	0.0923845	0.0461922	AT1G78230	48.3	299.3
XP_021771355.1	60S ribosomal protein L7-1-like	28.6	9.91	0	0	0	0	0	0	0	0	0	0	0	0	0	0	0	0	0	0	0	0	0	1.10861	0	0	0	1	0	0.0923845	0.0461922	AT1G80750	52.8	240.7
XP_021721708.1	protein MAIN-LIKE 1-like	71	6.24	0	0	0	0	0	0	0	0	0	0	0	0	0	0	0	0	0	0	0	0	0	1.10861	0	0	0	1	0	0.0923845	0.0461922	AT2G25010	33.5	171.8
XP_021734256.1	uncharacterized protein LOC110700993	30.9	9.19	0	0	0	0	0	0	0	0	0	0	0	0	0	0	0	0	0	0	0	0	0	1.10861	0	0	0	1	0	0.0923845	0.0461922	AT2G26840	44.8	215.7
XP_021732780.1	uncharacterized protein LOC110699585	10.6	9.2	0	0	0	0	0	0	0	0	0	0	0	0	0	0	0	0	0	0	0	0	0	1.10861	0	0	0	1	0	0.0923845	0.0461922	AT2G31710	58.1	105.9
XP_021764968.1	receptor-like protein 12	112.6	6.98	0	0	0	0	0	0	0	0	0	0	0	0	0	0	0	0	0	0	0	0	0	1.10861	0	0	0	1	0	0.0923845	0.0461922	AT2G34930	32.8	98.2
XP_021752630.1	pectinesterase-like	56.1	8.21	0	0	0	0	0	0	0	0	0	0	0	0	0	0	0	0	0	0	0	0	0	1.10861	0	0	0	1	0	0.0923845	0.0461922	AT2G45220	55.2	554.7
XP_021761934.1	heat shock 70 kDa protein-like	19.1	8.35	0	0	0	0	0	0	0	0	0	0	0	0	0	0	0	0	0	0	0	0	0	1.10861	0	0	0	1	0	0.0923845	0.0461922	AT3G09440	61.8	184.5
XP_021745061.1	uncharacterized protein LOC110711005 isoform X1	43.7	8.5	0	0	0	0	0	0	0	0	0	0	0	0	0	0	0	0	0	0	0	0	0	1.10861	0	0	0	1	0	0.0923845	0.0461922	AT3G13226	49.5	179.1
XP_021719240.1	RNA exonuclease 4-like	31	10.07	0	0	0	0	0	0	0	0	0	0	0	0	0	0	0	0	0	0	0	0	0	1.10861	0	0	0	1	0	0.0923845	0.0461922	AT3G15080	67.7	332.4
XP_021741549.1	FRIGIDA-like protein 4a	67	8.81	0	0	0	0	0	0	0	0	0	0	0	0	0	0	0	0	0	0	0	0	0	1.10861	0	0	0	1	0	0.0923845	0.0461922	AT3G22440	33.3	161.4
XP_021718102.1	uncharacterized protein LOC110685869	77.3	7.46	0	0	0	0	0	0	0	0	0	0	0	0	0	0	0	0	0	0	0	0	0	1.10861	0	0	0	1	0	0.0923845	0.0461922	AT3G51050	76.2	1119
XP_021745930.1	uncharacterized protein LOC110711811	58.2	9.31	0	0	0	0	0	0	0	0	0	0	0	0	0	0	0	0	0	0	0	0	0	1.10861	0	0	0	1	0	0.0923845	0.0461922	AT3G56590	59.4	304.3
XP_021736567.1	F-box protein At4g22280-like	59.6	8.29	0	0	0	0	0	0	0	0	0	0	0	0	0	0	0	0	0	0	0	0	0	1.10861	0	0	0	1	0	0.0923845	0.0461922	AT3G59200	32.2	140.6
XP_021770295.1	probable protein phosphatase 2C 51	43.6	5.44	0	0	0	0	0	0	0	0	0	0	0	0	0	0	0	0	0	0	0	0	0	1.10861	0	0	0	1	0	0.0923845	0.0461922	AT3G63340	37.3	260.8
XP_021719740.1	calcium permeable stress-gated cation channel 1-like	87.9	9.32	0	0	0	0	0	0	0	0	0	0	0	0	0	0	0	0	0	0	0	0	0	1.10861	0	0	0	1	0	0.0923845	0.0461922	AT4G22120	70.8	1080.5
XP_021773163.1	protein ECERIFERUM 26-like	51.4	6.58	0	0	0	0	0	0	0	0	0	0	0	0	0	0	0	0	0	0	0	0	0	1.10861	0	0	0	1	0	0.0923845	0.0461922	AT4G29250	29.5	196.4
XP_021738427.1	L-type lectin-domain containing receptor kinase IX.1-like	73.3	8.27	0	0	0	0	0	0	0	0	0	0	0	0	0	0	0	0	0	0	0	0	0	1.10861	0	0	0	1	0	0.0923845	0.0461922	AT5G10530	40.7	344
XP_021713630.1	pentatricopeptide repeat-containing protein At5g14080-like	74.5	7.55	0	0	0	0	0	0	0	0	0	0	0	0	0	0	0	0	0	0	0	0	0	1.10861	0	0	0	1	0	0.0923845	0.0461922	AT5G14080	55.5	375.2
XP_021735469.1	F-box/LRR-repeat protein 4-like	46.5	7.21	0	0	0	0	0	0	0	0	0	0	0	0	0	0	0	0	0	0	0	0	0	1.10861	0	0	0	1	0	0.0923845	0.0461922	AT5G23340	63.2	153.3
XP_021739542.1	serine/threonine-protein kinase HT1-like	36.6	8.05	0	0	0	0	0	0	0	0	0	0	0	0	0	0	0	0	0	0	0	0	0	1.10861	0	0	0	1	0	0.0923845	0.0461922	AT5G58950	50.2	297
XP_021721376.1	uncharacterized protein LOC110688935	23	6.64	0	0	0	0	0	0	0	0	0	0	0	0	0	0	0	0	0	0	0	0	0	1.10861	0	0	0	1	0	0.0923845	0.0461922	AT5G66090	63.7	170.2
XP_021759504.1	DNA excision repair protein ERCC-8-like isoform X1	53.1	8.9	0	0	0	0	0	0	0	0	0	0	0	0	0	0	0	0	0	0	0	0	0	1.10861	0	0	0	1	0	0.0923845	0.0461922	ATCSA-1	63.7	568.9
XP_021718407.1	beta-glucosidase 6-like isoform X1	58	7.78	0	0	0	0	0	0	0	0	0	0	0	0	0	0	0	0	0	0	0	0	0	1.10861	0	0	0	1	0	0.0923845	0.0461922	BGLU40	72.3	763.1
XP_021756077.1	uncharacterized protein LOC110721235	66.3	9.33	0	0	0	0	0	0	0	0	0	0	0	0	0	0	0	0	0	0	0	0	0	1.10861	0	0	0	1	0	0.0923845	0.0461922	CAT5	71.1	98.6
XP_021730324.1	jasmonate-induced protein homolog	20.4	8.4	0	0	0	0	0	0	0	0	0	0	0	0	0	0	0	0	0	0	0	0	0	1.10861	0	0	0	1	0	0.0923845	0.0461922	CESA5	53.85
XP_021731320.1	uncharacterized protein LOC110698229	62.6	9.57	0	0	0	0	0	0	0	0	0	0	0	0	0	0	0	0	0	0	0	0	0	1.10861	0	0	0	1	0	0.0923845	0.0461922	CYCU1-1	34.38
XP_021769850.1	protein FAR-RED IMPAIRED RESPONSE 1-like	68.7	8.22	0	0	0	0	0	0	0	0	0	0	0	0	0	0	0	0	0	0	0	0	0	1.10861	0	0	0	1	0	0.0923845	0.0461922	FHY3	25.7	189.1
XP_021760079.1	alpha-mannosidase 2-like	133.8	7.02	0	0	0	0	0	0	0	0	0	0	0	0	0	0	0	0	0	0	0	0	0	1.10861	0	0	0	1	0	0.0923845	0.0461922	GMII	68.7	1673.3
XP_021763367.1	glutathione transferase GST 23-like isoform X2	25.6	5.53	0	0	0	0	0	0	0	0	0	0	0	0	0	0	0	0	0	0	0	0	0	1.10861	0	0	0	1	0	0.0923845	0.0461922	GSTU7	39.8	186.8
XP_021752920.1	uncharacterized protein LOC110718392	62.9	5.76	0	0	0	0	0	0	0	0	0	0	0	0	0	0	0	0	0	0	0	0	0	1.10861	0	0	0	1	0	0.0923845	0.0461922	LAF3	65	747.3
XP_021720251.1	DExH-box ATP-dependent RNA helicase DExH9-like	112.2	6.95	0	0	0	0	0	0	0	0	0	0	0	0	0	0	0	0	0	0	0	0	0	1.10861	0	0	0	1	0	0.0923845	0.0461922	MTR4	77.6	1530
XP_021735056.1	transcription factor MYB44	34.5	8.03	0	0	0	0	0	0	0	0	0	0	0	0	0	0	0	0	0	0	0	0	0	1.10861	0	0	0	1	0	0.0923845	0.0461922	MYB73	46.5	242.7
XP_021732346.1	receptor-like serine/threonine-protein kinase NCRK	69.1	6.37	0	0	0	0	0	0	0	0	0	0	0	0	0	0	0	0	0	0	0	0	0	1.10861	0	0	0	1	0	0.0923845	0.0461922	NCRK	55.5	503.4
XP_021729205.1	receptor protein kinase TMK1-like	102.3	6.51	0	0	0	0	0	0	0	0	0	0	0	0	0	0	0	0	0	0	0	0	0	1.10861	0	0	0	1	0	0.0923845	0.0461922	TMK1	61.6	859.4
XP_021775723.1	translocase of chloroplast 120, chloroplastic-like	131.3	4.87	0	0	0	0	0	0	0	0	0	0	0	0	0	0	0	0	0	0	0	0	0	1.10861	0	0	0	1	0	0.0923845	0.0461922	TOC132	64.8	1052
XP_021770417.1	telomere repeat-binding factor 1-like isoform X1	33.4	8.91	0	0	0	0	0	0	0	0	0	0	0	0	0	0	0	0	0	0	0	0	0	1.10861	0	0	0	1	0	0.0923845	0.0461922	TRB1	60.6	273.9
XP_021772113.1	beta-amylase 1, chloroplastic-like	64.4	6.11	0	0	0	0	0	0	0	0	0	0	0	0	0	0	0	0	0	0	0	0	0	1.10861	0	0	0	1	0	0.0923845	0.0461922	TRBAMY	74.9	879
XP_021753345.1	scopoletin glucosyltransferase-like	55.7	6.68	0	0	0	0	0	0	0	0	0	0	0	0	0	0	0	0	0	0	0	0	0	1.10861	0	0	0	1	0	0.0923845	0.0461922	UGT73B3	55.7	523.9
XP_021741943.1	uncharacterized protein LOC110708146	41.4	9.25	0	0	0	0	0	0	0	0	0	0	0	0	0	0	0	0	0	0	0	0	0	1.10861	0	0	0	1	0	0.0923845	0.0461922	UVH3	64.71
XP_021719557.1	WD repeat-containing protein 55-like	39	5.22	0	0	0	0	0	0	0	0	0	0	0	0	0	0	0	0	0	0	0	0	0	1.10861	0	0	0	1	0	0.0923845	0.0461922	WDR55	73.5	453.4
XP_021732204.1	probable acyl-activating enzyme 1, peroxisomal	60.9	7.3	0	0	0	0	0	0	0	0	0	0	0	0	0	0	0	0	0	0	0	0	1.08611	0	0	0	0	1	0	0.0905093	0.0452547	AAE1	62.5	733
XP_021714037.1	methylmalonate-semialdehyde dehydrogenase [acylating], mitochondrial-like isoform X1	103	6.54	0	0	0	0	0	0	0	0	1.08611	0	0	0	0	0	0	0	0	0	0	0	0	0	0	0	1	0	0.0905093	0	0.0452547	ALDH6B2	60.2	601.7
XP_021764164.1	U11/U12 small nuclear ribonucleoprotein 65 kDa protein-like	49.8	6.81	0	0	0	0	0	0	0	0	1.08611	0	0	0	0	0	0	0	0	0	0	0	0	0	0	0	1	0	0.0905093	0	0.0452547	AT1G09230	56	452.2
XP_021726986.1	uncharacterized protein LOC110694129 isoform X1	44.3	8.32	0	0	0	0	0	0	0	0	1.08611	0	0	0	0	0	0	0	0	0	0	0	0	0	0	0	1	0	0.0905093	0	0.0452547	AT1G23840	27.3	96.7
XP_021742096.1	uncharacterized protein LOC110708302	66.6	6.6	0	0	0	0	0	0	0	0	0	0	0	0	0	0	0	0	0	0	0	0	1.08611	0	0	0	0	1	0	0.0905093	0.0452547	AT1G34320	55.9	477.6
XP_021754185.1	puromycin-sensitive aminopeptidase-like isoform X1	111	6.48	0	0	0	0	0	0	0	0	0	0	0	0	0	0	0	0	0	0	0	0	1.08611	0	0	0	0	1	0	0.0905093	0.0452547	AT1G63770	72.9	1486.5
XP_021714963.1	uncharacterized protein LOC110682920	52.3	6.92	0	0	0	0	0	0	0	0	1.08611	0	0	0	0	0	0	0	0	0	0	0	0	0	0	0	1	0	0.0905093	0	0.0452547	AT2G13770	40.9	238.8
XP_021722179.1	uncharacterized protein LOC110689707	20.4	8.82	0	0	0	0	0	0	0	0	1.08611	0	0	0	0	0	0	0	0	0	0	0	0	0	0	0	1	0	0.0905093	0	0.0452547	AT2G20390	46.4	171.4
XP_021760075.1	uncharacterized protein LOC110724884	32.7	6.61	0	0	0	0	0	0	0	0	1.08611	0	0	0	0	0	0	0	0	0	0	0	0	0	0	0	1	0	0.0905093	0	0.0452547	AT2G20830	58	355.5
XP_021714421.1	molybdate-anion transporter-like	50.4	7.99	0	0	0	0	0	0	0	0	1.08611	0	0	0	0	0	0	0	0	0	0	0	0	0	0	0	1	0	0.0905093	0	0.0452547	AT2G23093	52.8	478.8
XP_021775353.1	protein MAIN-LIKE 1-like	52.2	6.1	0	0	0	0	0	0	0	0	1.08611	0	0	0	0	0	0	0	0	0	0	0	0	0	0	0	1	0	0.0905093	0	0.0452547	AT2G25010	30.8	139.8
XP_021728328.1	zinc finger CCCH domain-containing protein 24-like	91.3	5.47	0	0	0	0	0	0	0	0	0	0	0	0	0	0	0	0	0	0	0	0	1.08611	0	0	0	0	1	0	0.0905093	0.0452547	AT2G28450	55.1	782.7
XP_021773977.1	uncharacterized protein LOC110737934	30.8	6.42	0	0	0	0	0	0	0	0	1.08611	0	0	0	0	0	0	0	0	0	0	0	0	0	0	0	1	0	0.0905093	0	0.0452547	AT2G32520	80.3	407.5
XP_021742089.1	probable aspartic protease At2g35615	48.4	4.86	0	0	0	0	0	0	0	0	0	0	0	0	0	0	0	0	0	0	0	0	1.08611	0	0	0	0	1	0	0.0905093	0.0452547	AT2G35615	34.8	251.1
XP_021724122.1	leucine-rich repeat receptor-like tyrosine-protein kinase PXC3	98.1	5.73	0	0	0	0	0	0	0	0	1.08611	0	0	0	0	0	0	0	0	0	0	0	0	0	0	0	1	0	0.0905093	0	0.0452547	AT2G41820	69.6	532.7
XP_021756357.1	metalloendoproteinase 4-MMP-like	41.7	6.84	0	0	0	0	0	0	0	0	0	0	0	0	0	0	0	0	0	0	0	0	1.08611	0	0	0	0	1	0	0.0905093	0.0452547	AT2G45040	55.6	339.7
XP_021742495.1	probable Xaa-Pro aminopeptidase P	77.8	6.42	0	0	0	0	0	0	0	0	0	0	0	0	0	0	0	0	0	0	0	0	1.08611	0	0	0	0	1	0	0.0905093	0.0452547	AT3G05350	73.1	974.2
XP_021753233.1	disease resistance protein RGA2-like	48.3	6.29	0	0	0	0	0	0	0	0	0	0	0	0	0	0	0	0	0	0	0	0	1.08611	0	0	0	0	1	0	0.0905093	0.0452547	At3g14460	47.62
XP_021741871.1	uncharacterized protein LOC110708075 isoform X1	134.4	5.66	0	0	0	0	0	0	0	0	0	0	0	0	0	0	0	0	0	0	0	0	1.08611	0	0	0	0	1	0	0.0905093	0.0452547	AT3G46920	44.5	803.9
XP_021742357.1	coiled-coil domain-containing protein SCD2-like	72.7	6.32	0	0	0	0	0	0	0	0	1.08611	0	0	0	0	0	0	0	0	0	0	0	0	0	0	0	1	0	0.0905093	0	0.0452547	AT3G48860	53.8	281.6
XP_021768518.1	protein STRICTOSIDINE SYNTHASE-LIKE 10-like	39.6	8.94	0	0	0	0	0	0	0	0	1.08611	0	0	0	0	0	0	0	0	0	0	0	0	0	0	0	1	0	0.0905093	0	0.0452547	AT3G57030	43.1	248.4
XP_021757903.1	uncharacterized protein LOC110722936	19.6	7.21	0	0	0	0	0	0	0	0	1.08611	0	0	0	0	0	0	0	0	0	0	0	0	0	0	0	1	0	0.0905093	0	0.0452547	At3g58140	36.67
XP_021720119.1	uncharacterized protein LOC110687791	64.9	7.06	0	0	0	0	0	0	0	0	0	0	0	0	0	0	0	0	0	0	0	0	1.08611	0	0	0	0	1	0	0.0905093	0.0452547	AT4G13030	46.6	288.5
XP_021765637.1	uncharacterized protein At4g17910 isoform X1	56.5	8.47	0	0	0	0	0	0	0	0	1.08611	0	0	0	0	0	0	0	0	0	0	0	0	0	0	0	1	0	0.0905093	0	0.0452547	AT4G17910	55.4	394
XP_021773129.1	putative amidase C869.01 isoform X3	51.3	8.72	0	0	0	0	0	0	0	0	0	0	0	0	0	0	0	0	0	0	0	0	1.08611	0	0	0	0	1	0	0.0905093	0.0452547	AT4G34880	51.4	442.2
XP_021769313.1	uncharacterized protein LOC110733558	55.5	8.07	0	0	0	0	0	0	0	0	0	0	0	0	0	0	0	0	0	0	0	0	1.08611	0	0	0	0	1	0	0.0905093	0.0452547	AT5G05310	63.5	570.9
XP_021739042.1	uncharacterized protein C6G9.01c-like	17.1	9.33	0	0	0	0	0	0	0	0	0	0	0	0	0	0	0	0	0	0	0	0	1.08611	0	0	0	0	1	0	0.0905093	0.0452547	AT5G11760	53.7	57
XP_021725744.1	disease resistance RPP13-like protein 4	76.2	8.85	0	0	0	0	0	0	0	0	1.08611	0	0	0	0	0	0	0	0	0	0	0	0	0	0	0	1	0	0.0905093	0	0.0452547	AT5G45500	34	162.9
XP_021732196.1	protein NUCLEAR FUSION DEFECTIVE 4-like	58.9	8.34	0	0	0	0	0	0	0	0	1.08611	0	0	0	0	0	0	0	0	0	0	0	0	0	0	0	1	0	0.0905093	0	0.0452547	AT5G50630.1	52	535.8
XP_021757114.1	probable leucine-rich repeat receptor-like protein kinase At1g35710	36.9	8.6	0	0	0	0	0	0	0	0	0	0	0	0	0	0	0	0	0	0	0	0	1.08611	0	0	0	0	1	0	0.0905093	0.0452547	AT5G61240	81.4	184.9
XP_021733715.1	TORTIFOLIA1-like protein 4	65.4	8.91	0	0	0	0	0	0	0	0	1.08611	0	0	0	0	0	0	0	0	0	0	0	0	0	0	0	1	0	0.0905093	0	0.0452547	AT5G62580	41.9	331.6
XP_021747643.1	probable cytosolic oligopeptidase A	92.8	6.92	0	0	0	0	0	0	0	0	1.08611	0	0	0	0	0	0	0	0	0	0	0	0	0	0	0	1	0	0.0905093	0	0.0452547	AT5G65620	74.8	1179.1
XP_021714292.1	uncharacterized protein LOC110682293	20.3	6.52	0	0	0	0	0	0	0	0	1.08611	0	0	0	0	0	0	0	0	0	0	0	0	0	0	0	1	0	0.0905093	0	0.0452547	AT5G66800	39.7	98.6
XP_021750268.1	uncharacterized protein LOC110715960 isoform X1	35.3	9.22	0	0	0	0	0	0	0	0	0	0	0	0	0	0	0	0	0	0	0	0	1.08611	0	0	0	0	1	0	0.0905093	0.0452547	ATL81	42.86
XP_021765936.1	CASP-like protein 4B3	20.7	7.94	0	0	0	0	0	0	0	0	1.08611	0	0	0	0	0	0	0	0	0	0	0	0	0	0	0	1	0	0.0905093	0	0.0452547	BRL2	36.36
XP_021715037.1	protein Brevis radix-like 4	44.9	8.88	0	0	0	0	0	0	0	0	0	0	0	0	0	0	0	0	0	0	0	0	1.08611	0	0	0	0	1	0	0.0905093	0.0452547	BRXL4	58.5	404.1
XP_021743531.1	biotin carboxyl carrier protein of acetyl-CoA carboxylase 1, chloroplastic-like	29.5	8.53	0	0	0	0	0	0	0	0	1.08611	0	0	0	0	0	0	0	0	0	0	0	0	0	0	0	1	0	0.0905093	0	0.0452547	CAC1	56	153.7
XP_021775049.1	uncharacterized protein LOC110738900	48	8.25	0	0	0	0	0	0	0	0	0	0	0	0	0	0	0	0	0	0	0	0	1.08611	0	0	0	0	1	0	0.0905093	0.0452547	CP5	55.4	462.6
XP_021719471.1	cysteine-rich receptor-like protein kinase 25	99.7	6.55	0	0	0	0	0	0	0	0	0	0	0	0	0	0	0	0	0	0	0	0	1.08611	0	0	0	0	1	0	0.0905093	0.0452547	CRK25	40.9	476.5
XP_021759593.1	zinc finger BED domain-containing protein RICESLEEPER 2-like	47.5	6.32	0	0	0	0	0	0	0	0	1.08611	0	0	0	0	0	0	0	0	0	0	0	0	0	0	0	1	0	0.0905093	0	0.0452547	DAYSLEEPER	25.5	125.9
XP_021771708.1	zinc finger BED domain-containing protein RICESLEEPER 2-like	57.4	6.89	0	0	0	0	0	0	0	0	0	0	0	0	0	0	0	0	0	0	0	0	1.08611	0	0	0	0	1	0	0.0905093	0.0452547	DAYSLEEPER	23.7	147.5
XP_021738335.1	diacylglycerol kinase 5-like isoform X1	57.1	6.67	0	0	0	0	0	0	0	0	0	0	0	0	0	0	0	0	0	0	0	0	1.08611	0	0	0	0	1	0	0.0905093	0.0452547	DGK5	72.6	731.1
XP_021718197.1	actin-related protein 2/3 complex subunit 2A-like	37.1	9.41	0	0	0	0	0	0	0	0	1.08611	0	0	0	0	0	0	0	0	0	0	0	0	0	0	0	1	0	0.0905093	0	0.0452547	DIS2	69.7	433.7
XP_021769283.1	DEAD-box ATP-dependent RNA helicase 47, mitochondrial-like	62	9.47	0	0	0	0	0	0	0	0	0	0	0	0	0	0	0	0	0	0	0	0	1.08611	0	0	0	0	1	0	0.0905093	0.0452547	EMB1586	58.1	573.5
XP_021726691.1	methyltransferase-like protein 1	131.8	7.17	0	0	0	0	0	0	0	0	0	0	0	0	0	0	0	0	0	0	0	0	1.08611	0	0	0	0	1	0	0.0905093	0.0452547	EMB1691	46.2	743
XP_021714035.1	glutamate--tRNA ligase, chloroplastic/mitochondrial-like	64.2	7.18	0	0	0	0	0	0	0	0	0	0	0	0	0	0	0	0	0	0	0	0	1.08611	0	0	0	0	1	0	0.0905093	0.0452547	ERS	74.7	882.1
XP_021726539.1	auxin response factor 3-like	77.4	6.74	0	0	0	0	0	0	0	0	0	0	0	0	0	0	0	0	0	0	0	0	1.08611	0	0	0	0	1	0	0.0905093	0.0452547	ETT	62.3	538.5
XP_021774172.1	uncharacterized protein LOC110738111	61.4	9.22	0	0	0	0	0	0	0	0	0	0	0	0	0	0	0	0	0	0	0	0	1.08611	0	0	0	0	1	0	0.0905093	0.0452547	FRS10	50
XP_021736495.1	uncharacterized protein LOC110703046	34.5	9.1	0	0	0	0	0	0	0	0	0	0	0	0	0	0	0	0	0	0	0	0	1.08611	0	0	0	0	1	0	0.0905093	0.0452547	FRS10	42.1	58.5
XP_021736470.1	protein FAR1-RELATED SEQUENCE 5-like	93.2	8.4	0	0	0	0	0	0	0	0	0	0	0	0	0	0	0	0	0	0	0	0	1.08611	0	0	0	0	1	0	0.0905093	0.0452547	FRS10	26.6	184.1
XP_021754384.1	probable inactive ATP-dependent zinc metalloprotease FTSHI 1, chloroplastic	107.9	6.68	0	0	0	0	0	0	0	0	0	0	0	0	0	0	0	0	0	0	0	0	1.08611	0	0	0	0	1	0	0.0905093	0.0452547	FtsHi1	70.9	1235.7
XP_021756283.1	UDP-glucuronate 4-epimerase 3-like	49.7	9.89	0	0	0	0	0	0	0	0	1.08611	0	0	0	0	0	0	0	0	0	0	0	0	0	0	0	1	0	0.0905093	0	0.0452547	GAE2	80.9	714.1
XP_021764561.1	auxin-binding protein ABP19a-like	22	6.79	0	0	0	0	0	0	0	0	1.08611	0	0	0	0	0	0	0	0	0	0	0	0	0	0	0	1	0	0.0905093	0	0.0452547	GER3	49.5	211.1
XP_021773808.1	transcription activator GLK1-like isoform X1	51.3	6.33	0	0	0	0	0	0	0	0	0	0	0	0	0	0	0	0	0	0	0	0	1.08611	0	0	0	0	1	0	0.0905093	0.0452547	GLK2	40	263.8
XP_021772437.1	probable glycerol-3-phosphate acyltransferase 3	56.6	8.25	0	0	0	0	0	0	0	0	1.08611	0	0	0	0	0	0	0	0	0	0	0	0	0	0	0	1	0	0.0905093	0	0.0452547	GPAT3	48.9	474.2
XP_021763111.1	glutathione S-transferase-like	24.3	6.34	0	0	0	0	0	0	0	0	0	0	0	0	0	0	0	0	0	0	0	0	1.08611	0	0	0	0	1	0	0.0905093	0.0452547	GSTF8	58.6	246.1
XP_021733836.1	glutathione S-transferase U10-like	26.4	5.34	0	0	0	0	0	0	0	0	0	0	0	0	0	0	0	0	0	0	0	0	1.08611	0	0	0	0	1	0	0.0905093	0.0452547	GSTU10	48	213
XP_021766739.1	trihelix transcription factor GT-2-like isoform X1	42.2	7.09	0	0	0	0	0	0	0	0	1.08611	0	0	0	0	0	0	0	0	0	0	0	0	0	0	0	1	0	0.0905093	0	0.0452547	GT2	38	146.4
XP_021720003.1	DEP domain-containing protein DDB_G0279099-like	29.4	9.13	0	0	0	0	0	0	0	0	0	0	0	0	0	0	0	0	0	0	0	0	1.08611	0	0	0	0	1	0	0.0905093	0.0452547	GULLO6	48
XP_021752598.1	thiocyanate methyltransferase 1-like	25.8	6.21	0	0	0	0	0	0	0	0	1.08611	0	0	0	0	0	0	0	0	0	0	0	0	0	0	0	1	0	0.0905093	0	0.0452547	HOL3	57.6	259.6
XP_021749571.1	protein INVOLVED IN DE NOVO 2-like	73.6	6.02	0	0	0	0	0	0	0	0	1.08611	0	0	0	0	0	0	0	0	0	0	0	0	0	0	0	1	0	0.0905093	0	0.0452547	IDN2	52.7	631.3
XP_021717002.1	sulfated surface glycoprotein 185-like	25.7	10.1	0	0	0	0	0	0	0	0	1.08611	0	0	0	0	0	0	0	0	0	0	0	0	0	0	0	1	0	0.0905093	0	0.0452547	IQD14	48.72
XP_021714663.1	uncharacterized protein LOC110682635	106.7	7.18	0	0	0	0	0	0	0	0	1.08611	0	0	0	0	0	0	0	0	0	0	0	0	0	0	0	1	0	0.0905093	0	0.0452547	KIN14B	33.33
XP_021765732.1	lon protease homolog 2, peroxisomal-like	98.2	7.61	0	0	0	0	0	0	0	0	1.08611	0	0	0	0	0	0	0	0	0	0	0	0	0	0	0	1	0	0.0905093	0	0.0452547	LON2	81.4	1417.1
XP_021746291.1	transcriptional corepressor LEUNIG-like isoform X1	105.6	6.92	0	0	0	0	0	0	0	0	0	0	0	0	0	0	0	0	0	0	0	0	1.08611	0	0	0	0	1	0	0.0905093	0.0452547	LUG	70.3	981.1
XP_021748373.1	ataxin-10-like	54.3	5.01	0	0	0	0	0	0	0	0	0	0	0	0	0	0	0	0	0	0	0	0	1.08611	0	0	0	0	1	0	0.0905093	0.0452547	MEE50	49.3	474.6
XP_021773356.1	uncharacterized protein LOC110737289	103	8.9	0	0	0	0	0	0	0	0	1.08611	0	0	0	0	0	0	0	0	0	0	0	0	0	0	0	1	0	0.0905093	0	0.0452547	MIP2	35.29
XP_021768190.1	transcription factor MYC2-like	71.4	5.99	0	0	0	0	0	0	0	0	0	0	0	0	0	0	0	0	0	0	0	0	1.08611	0	0	0	0	1	0	0.0905093	0.0452547	MYC2	49	470.7
XP_021715040.1	nuclear transcription factor Y subunit A-7-like	34.8	7.96	0	0	0	0	0	0	0	0	0	0	0	0	0	0	0	0	0	0	0	0	1.08611	0	0	0	0	1	0	0.0905093	0.0452547	NF-YA3	39.9	142.1
XP_021743079.1	LOW QUALITY PROTEIN: high affinity nitrate transporter 2.5-like	54.5	8.68	0	0	0	0	0	0	0	0	0	0	0	0	0	0	0	0	0	0	0	0	1.08611	0	0	0	0	1	0	0.0905093	0.0452547	NRT2.5	73.7	713.8
XP_021729535.1	putative 12-oxophytodienoate reductase 11 isoform X2	40.9	6.68	0	0	0	0	0	0	0	0	0	0	0	0	0	0	0	0	0	0	0	0	1.08611	0	0	0	0	1	0	0.0905093	0.0452547	OPR2	77.9	616.7
XP_021717222.1	oligopeptide transporter 4-like	83.9	8.41	0	0	0	0	0	0	0	0	0	0	0	0	0	0	0	0	0	0	0	0	1.08611	0	0	0	0	1	0	0.0905093	0.0452547	OPT4	77.5	1205.3
XP_021748558.1	mitochondrial inner membrane protein OXA1-like	26.5	7.47	0	0	0	0	0	0	0	0	0	0	0	0	0	0	0	0	0	0	0	0	1.08611	0	0	0	0	1	0	0.0905093	0.0452547	OXA1L	43.8	134.8
XP_021737498.1	photosystem II repair protein PSB27-H1, chloroplastic-like	19.2	9.83	0	0	0	0	0	0	0	0	0	0	0	0	0	0	0	0	0	0	0	0	1.08611	0	0	0	0	1	0	0.0905093	0.0452547	PSB27	66.9	171.8
XP_021727842.1	LOW QUALITY PROTEIN: mediator of RNA polymerase II transcription subunit 33A-like	142.8	6.74	0	0	0	0	0	0	0	0	0	0	0	0	0	0	0	0	0	0	0	0	1.08611	0	0	0	0	1	0	0.0905093	0.0452547	RFR1	55.7	1428.3
XP_021727589.1	26S proteasome non-ATPase regulatory subunit 4 homolog	42.8	4.64	0	0	0	0	0	0	0	0	1.08611	0	0	0	0	0	0	0	0	0	0	0	0	0	0	0	1	0	0.0905093	0	0.0452547	RPN10	67.6	333.2
XP_021746631.1	uncharacterized protein LOC110712474	105	7.69	0	0	0	0	0	0	0	0	0	0	0	0	0	0	0	0	0	0	0	0	1.08611	0	0	0	0	1	0	0.0905093	0.0452547	SAMDC1	39.39
XP_021727077.1	alpha-glucan water dikinase, chloroplastic-like	163.2	6.09	0	0	0	0	0	0	0	0	0	0	0	0	0	0	0	0	0	0	0	0	1.08611	0	0	0	0	1	0	0.0905093	0.0452547	SEX1	65.8	1862.8
XP_021761015.1	uncharacterized protein LOC110725859	26.1	7.58	0	0	0	0	0	0	0	0	0	0	0	0	0	0	0	0	0	0	0	0	1.08611	0	0	0	0	1	0	0.0905093	0.0452547	SMR12	42.86
XP_021769910.1	protein STRUBBELIG-RECEPTOR FAMILY 2-like	78.8	6.96	0	0	0	0	0	0	0	0	1.08611	0	0	0	0	0	0	0	0	0	0	0	0	0	0	0	1	0	0.0905093	0	0.0452547	SRF2	50.1	573.5
XP_021764157.1	CTD small phosphatase-like protein 2 isoform X1	37.7	4.67	0	0	0	0	0	0	0	0	0	0	0	0	0	0	0	0	0	0	0	0	1.08611	0	0	0	0	1	0	0.0905093	0.0452547	SSP4	55.1	333.6
XP_021748147.1	sucrose transport protein	55.2	8.43	0	0	0	0	0	0	0	0	1.08611	0	0	0	0	0	0	0	0	0	0	0	0	0	0	0	1	0	0.0905093	0	0.0452547	SUC2	65.3	639
XP_021759592.1	uncharacterized protein LOC110724480	51.7	8.25	0	0	0	0	0	0	0	0	1.08611	0	0	0	0	0	0	0	0	0	0	0	0	0	0	0	1	0	0.0905093	0	0.0452547	UPL3	40.38
XP_021771864.1	wall-associated receptor kinase-like 22	39	7.43	0	0	0	0	0	0	0	0	0	0	0	0	0	0	0	0	0	0	0	0	1.08611	0	0	0	0	1	0	0.0905093	0.0452547	WAKL2	37.4	213
XP_021773256.1	glutathione S-transferase T3-like	33.9	9.19	0	0	0	0	0	0	0	0	0	0	0	0	0	0	0	0	0	0	0	0	1.08611	0	0	0	0	1	0	0.0905093	0.0452547	XXT3	42.42
XP_021765554.1	secoisolariciresinol dehydrogenase-like	29.9	6.54	0	0	0	0	0	0	1.0818	0	0	0	0	0	0	0	0	0	0	0	0	0	0	0	0	0	1	0	0.0901499	0	0.045075	ABA2	45.1	223.8
XP_021756042.1	uncharacterized protein LOC110721203 isoform X1	47.9	7.36	0	0	0	0	0	0	1.0818	0	0	0	0	0	0	0	0	0	0	0	0	0	0	0	0	0	1	0	0.0901499	0	0.045075	ABCG27	54.55
XP_021716096.1	ADP-ribosylation factor GTPase-activating protein AGD3-like	94.5	8.72	0	0	0	0	0	0	1.0818	0	0	0	0	0	0	0	0	0	0	0	0	0	0	0	0	0	1	0	0.0901499	0	0.045075	AGD1	55.4	840.9
XP_021730975.1	MADS-box protein CMB1-like	29.3	8.16	0	0	0	0	0	0	1.0818	0	0	0	0	0	0	0	0	0	0	0	0	0	0	0	0	0	1	0	0.0901499	0	0.045075	AGL4	58.8	257.3
XP_021729743.1	uncharacterized protein LOC110696699	89.8	6.48	0	0	0	0	0	0	1.0818	0	0	0	0	0	0	0	0	0	0	0	0	0	0	0	0	0	1	0	0.0901499	0	0.045075	At1g04390	33.33
XP_021750632.1	acetylajmalan esterase-like	40.9	6.71	0	0	0	0	0	0	1.0818	0	0	0	0	0	0	0	0	0	0	0	0	0	0	0	0	0	1	0	0.0901499	0	0.045075	AT1G28650	44.1	289.7
XP_021749815.1	serine/threonine-protein phosphatase 7 long form homolog isoform X2	21.6	8.03	0	0	0	0	0	0	1.0818	0	0	0	0	0	0	0	0	0	0	0	0	0	0	0	0	0	1	0	0.0901499	0	0.045075	AT1G48120	49.2	127.1
XP_021716231.1	protein SODIUM POTASSIUM ROOT DEFECTIVE 1-like	39.7	9.69	0	0	0	0	0	0	1.0818	0	0	0	0	0	0	0	0	0	0	0	0	0	0	0	0	0	1	0	0.0901499	0	0.045075	AT2G28660	73.9	111.7
XP_021739286.1	uncharacterized protein LOC110705689 isoform X1	93.9	8.53	0	0	0	0	0	0	1.0818	0	0	0	0	0	0	0	0	0	0	0	0	0	0	0	0	0	1	0	0.0901499	0	0.045075	AT3G08020	49.4	701.8
XP_021767417.1	pentatricopeptide repeat-containing protein At3g14730-like	70.8	5.99	0	0	0	0	0	0	1.0818	0	0	0	0	0	0	0	0	0	0	0	0	0	0	0	0	0	1	0	0.0901499	0	0.045075	AT3G14730	47.6	548.5
XP_021773736.1	LOW QUALITY PROTEIN: uncharacterized protein LOC110737713	208.7	5.76	0	0	0	0	0	0	1.0818	0	0	0	0	0	0	0	0	0	0	0	0	0	0	0	0	0	1	0	0.0901499	0	0.045075	AT3G15120	47.9	1316.6
XP_021755251.1	probable calcium-binding protein CML15	18.3	4.6	0	0	0	0	0	0	1.0818	0	0	0	0	0	0	0	0	0	0	0	0	0	0	0	0	0	1	0	0.0901499	0	0.045075	AT3G25600	65.8	194.9
XP_021768330.1	uncharacterized protein LOC110732666	64.2	8.88	0	0	0	0	0	0	1.0818	0	0	0	0	0	0	0	0	0	0	0	0	0	0	0	0	0	1	0	0.0901499	0	0.045075	At3g49980	39.13
XP_021733574.1	LOW QUALITY PROTEIN: G-type lectin S-receptor-like serine/threonine-protein kinase At4g03230	113.1	7.31	0	0	0	0	0	0	1.0818	0	0	0	0	0	0	0	0	0	0	0	0	0	0	0	0	0	1	0	0.0901499	0	0.045075	AT4G03230	42.8	781.2
XP_021760914.1	pentatricopeptide repeat-containing protein At4g20770-like	87.4	7.18	0	0	0	0	0	0	1.0818	0	0	0	0	0	0	0	0	0	0	0	0	0	0	0	0	0	1	0	0.0901499	0	0.045075	AT4G20770	48.8	691.8
XP_021744943.1	uncharacterized protein LOC110710908	79.9	5.34	0	0	0	0	0	0	1.0818	0	0	0	0	0	0	0	0	0	0	0	0	0	0	0	0	0	1	0	0.0901499	0	0.045075	At5g45440	28.57
XP_021725334.1	uncharacterized protein LOC110692612	19.9	8.57	0	0	0	0	0	0	1.0818	0	0	0	0	0	0	0	0	0	0	0	0	0	0	0	0	0	1	0	0.0901499	0	0.045075	At5g49510	51.85
XP_021720011.1	uncharacterized protein LOC110687694, partial	57	8.73	0	0	0	0	0	0	1.0818	0	0	0	0	0	0	0	0	0	0	0	0	0	0	0	0	0	1	0	0.0901499	0	0.045075	AT5G50330	73	707.2
XP_021721607.1	DEAD-box ATP-dependent RNA helicase 35-like	66.3	5.76	0	0	0	0	0	0	1.0818	0	0	0	0	0	0	0	0	0	0	0	0	0	0	0	0	0	1	0	0.0901499	0	0.045075	AT5G51280	83	975.7
XP_021765918.1	protein FAR-RED IMPAIRED RESPONSE 1-like	82	8.95	0	0	0	0	0	0	1.0818	0	0	0	0	0	0	0	0	0	0	0	0	0	0	0	0	0	1	0	0.0901499	0	0.045075	FCAALL.134	29.7	259.2
XP_021733111.1	uncharacterized protein LOC110699923 isoform X1	44.2	6.79	0	0	0	0	0	0	1.0818	0	0	0	0	0	0	0	0	0	0	0	0	0	0	0	0	0	1	0	0.0901499	0	0.045075	GPT1	34.04
XP_021768626.1	two-pore potassium channel 5-like	46.2	5.49	0	0	0	0	0	0	1.0818	0	0	0	0	0	0	0	0	0	0	0	0	0	0	0	0	0	1	0	0.0901499	0	0.045075	KCO5	47.1	303.9
XP_021735101.1	leucine-rich repeat extensin-like protein 1	30.9	4.93	0	0	0	0	0	0	1.0818	0	0	0	0	0	0	0	0	0	0	0	0	0	0	0	0	0	1	0	0.0901499	0	0.045075	LRX2	58.43
XP_021718870.1	9-cis-epoxycarotenoid dioxygenase NCED1, chloroplastic-like	67.1	6.06	0	0	0	0	0	0	1.0818	0	0	0	0	0	0	0	0	0	0	0	0	0	0	0	0	0	1	0	0.0901499	0	0.045075	NCED3	74	822
XP_021752393.1	pentatricopeptide repeat-containing protein At3g06430, chloroplastic-like	56.6	7.97	0	0	0	0	0	0	1.0818	0	0	0	0	0	0	0	0	0	0	0	0	0	0	0	0	0	1	0	0.0901499	0	0.045075	PPR2	66.6	433
XP_021754574.1	uncharacterized protein LOC110719902	17.1	8.63	0	0	0	0	0	0	1.0818	0	0	0	0	0	0	0	0	0	0	0	0	0	0	0	0	0	1	0	0.0901499	0	0.045075	PUB42	44.44
XP_021744331.1	serine carboxypeptidase-like 28	52.3	7.87	0	0	0	0	0	0	1.0818	0	0	0	0	0	0	0	0	0	0	0	0	0	0	0	0	0	1	0	0.0901499	0	0.045075	scpl28	60.3	577.4
XP_021735582.1	RNA polymerase sigma factor sigB-like	64.2	9.06	0	0	0	0	0	0	1.0818	0	0	0	0	0	0	0	0	0	0	0	0	0	0	0	0	0	1	0	0.0901499	0	0.045075	SIG2	62.3	593.6
XP_021736360.1	structural maintenance of chromosomes protein 4-like isoform X1	142	6.74	0	0	0	0	0	0	1.0818	0	0	0	0	0	0	0	0	0	0	0	0	0	0	0	0	0	1	0	0.0901499	0	0.045075	SMC3	60.5	1055.4
XP_021747541.1	protein tesmin/TSO1-like CXC 2 isoform X1	82.9	6.6	0	0	0	0	0	0	1.0818	0	0	0	0	0	0	0	0	0	0	0	0	0	0	0	0	0	1	0	0.0901499	0	0.045075	TCX2	39.7	433
XP_021738909.1	LRR receptor-like serine/threonine-protein kinase ERECTA	108.8	6.14	0	0	0	0	0	0	1.0818	0	0	0	0	0	0	0	0	0	0	0	0	0	0	0	0	0	1	0	0.0901499	0	0.045075	TE1	78.1	685.3
XP_021731880.1	ABC transporter C family member 3-like	166.6	6.73	0	0	0	0	0	0	0	0	0	0	0	1.06754	0	0	0	0	0	0	0	0	0	0	0	0	1	0	0.0889616	0	0.0444808	ABCC3	64.6	1815.4
XP_021743543.1	5'-adenylylsulfate reductase-like 4	35.8	8.85	0	0	0	0	0	0	0	0	0	0	0	1.06754	0	0	0	0	0	0	0	0	0	0	0	0	1	0	0.0889616	0	0.0444808	APRL4	54.1	297
XP_021757051.1	suppressor of Mek1-like	65.1	7.15	0	0	0	0	0	0	0	0	0	0	0	1.06754	0	0	0	0	0	0	0	0	0	0	0	0	1	0	0.0889616	0	0.0444808	AT1G26610	28.7	124.8
XP_021748314.1	probable arabinosyltransferase ARAD1	54	8.72	0	0	0	0	0	0	0	0	0	0	0	1.06754	0	0	0	0	0	0	0	0	0	0	0	0	1	0	0.0889616	0	0.0444808	AT1G34270	71.1	673.3
XP_021736875.1	uncharacterized protein At4g06598-like	42.1	8.92	0	0	0	0	0	0	0	0	0	0	0	1.06754	0	0	0	0	0	0	0	0	0	0	0	0	1	0	0.0889616	0	0.0444808	AT1G58110	48.6	226.9
XP_021717544.1	uncharacterized protein LOC110685343	329.5	5.97	0	0	0	0	0	0	0	0	0	0	0	1.06754	0	0	0	0	0	0	0	0	0	0	0	0	1	0	0.0889616	0	0.0444808	AT1G65810	40.2	663.3
XP_021716499.1	midasin-like	620.8	5.36	0	0	0	0	0	0	0	0	0	0	0	1.06754	0	0	0	0	0	0	0	0	0	0	0	0	1	0	0.0889616	0	0.0444808	AT1G67120	46.7	4271.5
XP_021733038.1	uncharacterized protein LOC110699833	46.4	7.78	0	0	0	0	0	0	0	0	0	0	0	1.06754	0	0	0	0	0	0	0	0	0	0	0	0	1	0	0.0889616	0	0.0444808	AT1G73390	79.7	660.2
XP_021748261.1	uncharacterized protein LOC110714096 isoform X1	163.6	6.76	0	0	0	0	0	0	0	0	0	0	0	1.06754	0	0	0	0	0	0	0	0	0	0	0	0	1	0	0.0889616	0	0.0444808	AT1G77800	38.2	761.1
XP_021733026.1	uncharacterized protein LOC110699823	77.9	7.17	0	0	0	0	0	0	0	0	0	0	0	1.06754	0	0	0	0	0	0	0	0	0	0	0	0	1	0	0.0889616	0	0.0444808	AT2G13770	44.5	237.7
XP_021772890.1	formin-like protein 11	102.8	7.2	0	0	0	0	0	0	0	0	0	0	0	1.06754	0	0	0	0	0	0	0	0	0	0	0	0	1	0	0.0889616	0	0.0444808	AT3G05470	65.4	526.6
XP_021721538.1	60S ribosomal protein L4-like	45.1	10.35	0	0	0	0	0	0	0	0	0	0	0	1.06754	0	0	0	0	0	0	0	0	0	0	0	0	1	0	0.0889616	0	0.0444808	AT3G09630	79.2	642.5
XP_021713970.1	putative disease resistance protein RGA1 isoform X1	130.8	7.52	0	0	0	0	0	0	0	0	0	0	0	1.06754	0	0	0	0	0	0	0	0	0	0	0	0	1	0	0.0889616	0	0.0444808	AT3G14470	30.7	253.4
XP_021719261.1	uncharacterized protein LOC110686948	28.6	7.05	0	0	0	0	0	0	0	0	0	0	0	1.06754	0	0	0	0	0	0	0	0	0	0	0	0	1	0	0.0889616	0	0.0444808	AT3G15110	63.9	214.2
XP_021729560.1	uncharacterized protein At1g51745-like	75	9.09	0	0	0	0	0	0	0	0	0	0	0	1.06754	0	0	0	0	0	0	0	0	0	0	0	0	1	0	0.0889616	0	0.0444808	AT3G21295	35.9	275.4
XP_021757991.1	LOW QUALITY PROTEIN: uncharacterized protein LOC110723026	117.5	6.58	0	0	0	0	0	0	0	0	0	0	0	1.06754	0	0	0	0	0	0	0	0	0	0	0	0	1	0	0.0889616	0	0.0444808	AT3G57710	38.4	213
XP_021757195.1	uncharacterized protein LOC110722230 isoform X1	44.4	9.6	0	0	0	0	0	0	0	0	0	0	0	1.06754	0	0	0	0	0	0	0	0	0	0	0	0	1	0	0.0889616	0	0.0444808	At3g61260	30
XP_021758556.1	F-box/FBD/LRR-repeat protein At4g26340-like	46	7.72	0	0	0	0	0	0	0	0	0	0	0	1.06754	0	0	0	0	0	0	0	0	0	0	0	0	1	0	0.0889616	0	0.0444808	AT4G26340	30.9	141.4
XP_021717925.1	uncharacterized protein LOC110685709	21.1	10.32	0	0	0	0	0	0	0	0	0	0	0	1.06754	0	0	0	0	0	0	0	0	0	0	0	0	1	0	0.0889616	0	0.0444808	AT4G29090	37.4	105.5
XP_021755575.1	golgin subfamily A member 4-like isoform X1	306.5	4.82	0	0	0	0	0	0	0	0	0	0	0	1.06754	0	0	0	0	0	0	0	0	0	0	0	0	1	0	0.0889616	0	0.0444808	AT4G31570	32.2	642.5
XP_021735010.1	peroxidase 28-like	42.6	6.33	0	0	0	0	0	0	0	0	0	0	0	1.06754	0	0	0	0	0	0	0	0	0	0	0	0	1	0	0.0889616	0	0.0444808	AT4G33870	39.6	248.4
XP_021750432.1	heavy metal-associated isoprenylated plant protein 33-like	59.2	7.37	0	0	0	0	0	0	0	0	0	0	0	1.06754	0	0	0	0	0	0	0	0	0	0	0	0	1	0	0.0889616	0	0.0444808	AT5G19090	88.5	144.8
XP_021761718.1	uncharacterized protein LOC110726548	28.3	10.11	0	0	0	0	0	0	0	0	0	0	0	1.06754	0	0	0	0	0	0	0	0	0	0	0	0	1	0	0.0889616	0	0.0444808	AT5G20110	61.5	124.8
XP_021745453.1	adenylate kinase 5, chloroplastic-like isoform X1	67.9	8.34	0	0	0	0	0	0	0	0	0	0	0	1.06754	0	0	0	0	0	0	0	0	0	0	0	0	1	0	0.0889616	0	0.0444808	AT5G35170	71.3	777.7
XP_021742014.1	putative pentatricopeptide repeat-containing protein At5g40405	60.3	7.21	0	0	0	0	0	0	0	0	0	0	0	1.06754	0	0	0	0	0	0	0	0	0	0	0	0	1	0	0.0889616	0	0.0444808	AT5G40405	43.8	315.5
XP_021760975.1	FBD-associated F-box protein At3g49020-like	53.9	8.25	0	0	0	0	0	0	0	0	0	0	0	1.06754	0	0	0	0	0	0	0	0	0	0	0	0	1	0	0.0889616	0	0.0444808	At5g56810	39.58
XP_021766850.1	transcription termination factor MTERF9, chloroplastic-like	46.2	9.74	0	0	0	0	0	0	0	0	0	0	0	1.06754	0	0	0	0	0	0	0	0	0	0	0	0	1	0	0.0889616	0	0.0444808	AT5G64950	25.9	105.1
XP_021752411.1	cell division cycle 20.1, cofactor of APC complex-like	49.4	8.59	0	0	0	0	0	0	0	0	0	0	0	1.06754	0	0	0	0	0	0	0	0	0	0	0	0	1	0	0.0889616	0	0.0444808	CDC20.1	65.8	583.6
XP_021757592.1	cation/H(+) antiporter 18-like	86	7.93	0	0	0	0	0	0	0	0	0	0	0	1.06754	0	0	0	0	0	0	0	0	0	0	0	0	1	0	0.0889616	0	0.0444808	CHX18	65.3	974.2
XP_021720002.1	cytochrome P450 71A25-like	58.7	6.3	0	0	0	0	0	0	0	0	0	0	0	1.06754	0	0	0	0	0	0	0	0	0	0	0	0	1	0	0.0889616	0	0.0444808	CYP71A25	52	491.1
XP_021748498.1	uncharacterized protein LOC110714302	48.9	9.5	0	0	0	0	0	0	0	0	0	0	0	1.06754	0	0	0	0	0	0	0	0	0	0	0	0	1	0	0.0889616	0	0.0444808	DDB2	55.56
XP_021751485.1	60S ribosomal protein L3-like	13.5	9.55	0	0	0	0	0	0	0	0	0	0	0	1.06754	0	0	0	0	0	0	0	0	0	0	0	0	1	0	0.0889616	0	0.0444808	EMB2207	68	144.1
XP_021746632.1	uncharacterized protein LOC110712475	58	8.37	0	0	0	0	0	0	0	0	0	0	0	1.06754	0	0	0	0	0	0	0	0	0	0	0	0	1	0	0.0889616	0	0.0444808	FRS2	44
XP_021737322.1	uncharacterized protein LOC110703854	42.6	8.1	0	0	0	0	0	0	0	0	0	0	0	1.06754	0	0	0	0	0	0	0	0	0	0	0	0	1	0	0.0889616	0	0.0444808	KAN4	38.89
XP_021723111.1	DNA replication licensing factor MCM3 homolog 2-like	87.9	6.44	0	0	0	0	0	0	0	0	0	0	0	1.06754	0	0	0	0	0	0	0	0	0	0	0	0	1	0	0.0889616	0	0.0444808	MCM3	74.7	1021.5
XP_021774460.1	LOW QUALITY PROTEIN: DNA-directed RNA polymerase V subunit 1-like	240.1	6.65	0	0	0	0	0	0	0	0	0	0	0	1.06754	0	0	0	0	0	0	0	0	0	0	0	0	1	0	0.0889616	0	0.0444808	NRPD1B	58.2	1532.7
XP_021748273.1	probable inactive purple acid phosphatase 16	27.5	7.11	0	0	0	0	0	0	0	0	0	0	0	1.06754	0	0	0	0	0	0	0	0	0	0	0	0	1	0	0.0889616	0	0.0444808	PAP16	64.4	252.3
XP_021720014.1	pollen receptor-like kinase 4	69.9	8.78	0	0	0	0	0	0	0	0	0	0	0	1.06754	0	0	0	0	0	0	0	0	0	0	0	0	1	0	0.0889616	0	0.0444808	PRK4	49.4	444.9
XP_021747897.1	uncharacterized protein LOC110713759	56.7	8.7	0	0	0	0	0	0	0	0	0	0	0	1.06754	0	0	0	0	0	0	0	0	0	0	0	0	1	0	0.0889616	0	0.0444808	RIBF1	34.88
XP_021762688.1	receptor-like protein 12	89.1	6.71	0	0	0	0	0	0	0	0	0	0	0	1.06754	0	0	0	0	0	0	0	0	0	0	0	0	1	0	0.0889616	0	0.0444808	RLP6	36.9	125.9
XP_021774968.1	separase-like isoform X1	241.8	7.02	0	0	0	0	0	0	0	0	0	0	0	1.06754	0	0	0	0	0	0	0	0	0	0	0	0	1	0	0.0889616	0	0.0444808	RSW4	34.4	1135.2
XP_021762794.1	uncharacterized protein LOC110727541	62.2	6.62	0	0	0	0	0	0	0	0	0	0	0	1.06754	0	0	0	0	0	0	0	0	0	0	0	0	1	0	0.0889616	0	0.0444808	SDC	50
XP_021762770.1	xyloglucan endotransglucosylase/hydrolase protein 22-like	42.8	6.9	0	0	0	0	0	0	0	0	0	0	0	1.06754	0	0	0	0	0	0	0	0	0	0	0	0	1	0	0.0889616	0	0.0444808	TCH4	64.6	372.1
XP_021722575.1	uncharacterized protein LOC110690058	58.5	7.53	0	0	0	0	0	0	0	0	0	0	0	1.06754	0	0	0	0	0	0	0	0	0	0	0	0	1	0	0.0889616	0	0.0444808	TOUSLED	54.55
XP_021718991.1	aluminum-activated malate transporter 9-like	62.7	6.89	0	0	0	0	0	0	0	0	0	0	0	0	0	0	0	0	0	0	0	0	0	0	1.06413	0	0	1	0	0.0886773	0.0443387	ALMT9	60.6	631.3
XP_021738547.1	probable E3 ubiquitin-protein ligase ARI2 isoform X1	67	7.91	0	0	0	0	0	0	0	0	0	0	0	0	0	0	0	0	0	0	0	0	0	0	1.06413	0	0	1	0	0.0886773	0.0443387	ARI2	56.8	611.3
XP_021761607.1	histidine biosynthesis bifunctional protein hisIE, chloroplastic-like	31.6	7.87	0	0	0	0	0	0	0	0	0	0	0	0	0	0	0	0	0	0	0	0	0	0	1.06413	0	0	1	0	0.0886773	0.0443387	AT-IE	65.4	342.8
XP_021723422.1	zinc finger CCCH domain-containing protein 5-like isoform X1	118.7	8.68	0	0	0	0	0	0	0	0	0	0	0	0	0	0	0	0	0	0	0	0	0	0	1.06413	0	0	1	0	0.0886773	0.0443387	AT1G10320	53.4	419.5
XP_021732277.1	uncharacterized protein LOC110699091	124.9	8.1	0	0	0	0	0	0	0	0	0	0	0	0	0	0	0	0	0	0	0	0	0	0	1.06413	0	0	1	0	0.0886773	0.0443387	AT1G47670	51	212.2
XP_021754317.1	myosin-11-like	105.6	7.06	0	0	0	0	0	0	0	0	0	0	0	0	0	0	0	0	0	0	0	0	0	0	1.06413	0	0	1	0	0.0886773	0.0443387	AT1G64320	28.9	79.3
XP_021739094.1	uncharacterized protein LOC110705517 isoform X1	73	5.07	0	0	0	0	0	0	0	0	0	0	0	0	0	0	0	0	0	0	0	0	0	0	1.06413	0	0	1	0	0.0886773	0.0443387	AT1G73850	60.7	402.1
XP_021714122.1	uncharacterized protein LOC110682169	36.6	6.42	0	0	0	0	0	0	0	0	0	0	0	0	0	0	0	0	0	0	0	0	0	0	1.06413	0	0	1	0	0.0886773	0.0443387	AT2G22120	78.2	528.9
XP_021750093.1	stress-response A/B barrel domain-containing protein UP3-like	28.9	8.43	0	0	0	0	0	0	0	0	0	0	0	0	0	0	0	0	0	0	0	0	0	0	1.06413	0	0	1	0	0.0886773	0.0443387	AT2G31670	48.3	229.6
XP_021720170.1	protein NRT1/ PTR FAMILY 5.9-like	59.2	8.79	0	0	0	0	0	0	0	0	0	0	0	0	0	0	0	0	0	0	0	0	0	0	1.06413	0	0	1	0	0.0886773	0.0443387	AT3G01350	56.4	574.7
XP_021732487.1	2-oxoglutarate-dependent dioxygenase DAO-like	47.1	5.24	0	0	0	0	0	0	0	0	0	0	0	0	0	0	0	0	0	0	0	0	0	0	1.06413	0	0	1	0	0.0886773	0.0443387	AT3G11150	37.3	218.8
XP_021740262.1	exopolygalacturonase-like	44	7.99	0	0	0	0	0	0	0	0	0	0	0	0	0	0	0	0	0	0	0	0	0	0	1.06413	0	0	1	0	0.0886773	0.0443387	AT3G14040	56.7	445.7
XP_021735283.1	protein FATTY ACID EXPORT 2, chloroplastic-like	26.3	8.66	0	0	0	0	0	0	0	0	0	0	0	0	0	0	0	0	0	0	0	0	0	0	1.06413	0	0	1	0	0.0886773	0.0443387	AT3G43520	67.3	147.9
XP_021753666.1	O-acyltransferase WSD1-like	60.7	8.38	0	0	0	0	0	0	0	0	0	0	0	0	0	0	0	0	0	0	0	0	0	0	1.06413	0	0	1	0	0.0886773	0.0443387	AT3G49190	28	196.4
XP_021763009.1	uncharacterized protein LOC110727733 isoform X1	67.3	6.95	0	0	0	0	0	0	0	0	0	0	0	0	0	0	0	0	0	0	0	0	0	0	1.06413	0	0	1	0	0.0886773	0.0443387	AT3G54070	33.4	260.8
XP_021762878.1	plant UBX domain-containing protein 10-like	43.9	6.95	0	0	0	0	0	0	0	0	0	0	0	0	0	0	0	0	0	0	0	0	0	0	1.06413	0	0	1	0	0.0886773	0.0443387	AT4G10790	39	215.7
XP_021725476.1	AT-rich interactive domain-containing protein 2-like	69.5	6.38	0	0	0	0	0	0	0	0	0	0	0	0	0	0	0	0	0	0	0	0	0	0	1.06413	0	0	1	0	0.0886773	0.0443387	AT4G11400	38.5	344
XP_021768273.1	pentatricopeptide repeat-containing protein At4g11690-like	64.1	7.97	0	0	0	0	0	0	0	0	0	0	0	0	0	0	0	0	0	0	0	0	0	0	1.06413	0	0	1	0	0.0886773	0.0443387	AT4G11690	39.8	149.8
XP_021764196.1	GDSL esterase/lipase At4g18970-like	40.6	5.3	0	0	0	0	0	0	0	0	0	0	0	0	0	0	0	0	0	0	0	0	0	0	1.06413	0	0	1	0	0.0886773	0.0443387	AT4G18970	47.9	301.2
XP_021740595.1	uncharacterized protein LOC110706913	105.1	8.46	0	0	0	0	0	0	0	0	0	0	0	0	0	0	0	0	0	0	0	0	0	0	1.06413	0	0	1	0	0.0886773	0.0443387	AT4G21700	39	592.4
XP_021738487.1	protein CYPRO4-like	71.4	5.44	0	0	0	0	0	0	0	0	0	0	0	0	0	0	0	0	0	0	0	0	0	0	1.06413	0	0	1	0	0.0886773	0.0443387	AT4G33400	65.3	803.5
XP_021734682.1	T-complex protein 1 subunit gamma-like	60.4	6.21	0	0	0	0	0	0	0	0	0	0	0	0	0	0	0	0	0	0	0	0	0	0	1.06413	0	0	1	0	0.0886773	0.0443387	AT5G26360	86.5	970.3
XP_021723949.1	uncharacterized protein LOC110691339	15.9	6.3	0	0	0	0	0	0	0	0	0	0	0	0	0	0	0	0	0	0	0	0	0	0	1.06413	0	0	1	0	0.0886773	0.0443387	AT5G48050	39.3	66.6
XP_021715167.1	uncharacterized protein LOC110683124	35.9	8.02	0	0	0	0	0	0	0	0	0	0	0	0	0	0	0	0	0	0	0	0	0	0	1.06413	0	0	1	0	0.0886773	0.0443387	AT5G48050	35.6	118.2
XP_021759340.1	micronuclear linker histone polyprotein-like	65.4	9.47	0	0	0	0	0	0	0	0	0	0	0	0	0	0	0	0	0	0	0	0	0	0	1.06413	0	0	1	0	0.0886773	0.0443387	AT5G50350	34	182.6
XP_021727825.1	uncharacterized protein LOC110694939	35.1	8.44	0	0	0	0	0	0	0	0	0	0	0	0	0	0	0	0	0	0	0	0	0	0	1.06413	0	0	1	0	0.0886773	0.0443387	At5g51370	47.83
XP_021723408.1	uncharacterized protein LOC110690835	69.4	4.93	0	0	0	0	0	0	0	0	0	0	0	0	0	0	0	0	0	0	0	0	0	0	1.06413	0	0	1	0	0.0886773	0.0443387	AT5G57460	65.5	779.2
XP_021735646.1	Golgi to ER traffic protein 4 homolog	36.7	5.33	0	0	0	0	0	0	0	0	0	0	0	0	0	0	0	0	0	0	0	0	0	0	1.06413	0	0	1	0	0.0886773	0.0443387	AT5G63220	64.2	424.5
XP_021760697.1	pyrophosphate-energized vacuolar membrane proton pump-like	79.9	5.07	0	0	0	0	0	0	0	0	0	0	0	0	0	0	0	0	0	0	0	0	0	0	1.06413	0	0	1	0	0.0886773	0.0443387	AVP1	87.7	1252.3
XP_021725571.1	60S ribosomal protein L13-1-like	23.8	11.08	0	0	0	0	0	0	0	0	0	0	0	0	0	0	0	0	0	0	0	0	0	0	1.06413	0	0	1	0	0.0886773	0.0443387	BBC1	84.5	349.7
XP_021744594.1	regulatory protein NPR5-like	54.7	6.77	0	0	0	0	0	0	0	0	0	0	0	0	0	0	0	0	0	0	0	0	0	0	1.06413	0	0	1	0	0.0886773	0.0443387	BOP2	84.4	644.8
XP_021715600.1	BTB/POZ and MATH domain-containing protein 4-like	43.7	6.14	0	0	0	0	0	0	0	0	0	0	0	0	0	0	0	0	0	0	0	0	0	0	1.06413	0	0	1	0	0.0886773	0.0443387	BPM4	73.6	574.3
XP_021750965.1	fatty acyl-CoA reductase 3-like	55.4	8.87	0	0	0	0	0	0	0	0	0	0	0	0	0	0	0	0	0	0	0	0	0	0	1.06413	0	0	1	0	0.0886773	0.0443387	CER4	50.7	485
XP_021756730.1	cytochrome P450 71D8-like	56.5	8.5	0	0	0	0	0	0	0	0	0	0	0	0	0	0	0	0	0	0	0	0	0	0	1.06413	0	0	1	0	0.0886773	0.0443387	CYP71B23	44.4	408.3
XP_021774327.1	dicer-like protein 4 isoform X1	184.2	6.37	0	0	0	0	0	0	0	0	0	0	0	0	0	0	0	0	0	0	0	0	0	0	1.06413	0	0	1	0	0.0886773	0.0443387	DCL4	48.7	1459.1
XP_021742415.1	LOW QUALITY PROTEIN: WD repeat-containing protein 76-like	60	8.13	0	0	0	0	0	0	0	0	0	0	0	0	0	0	0	0	0	0	0	0	0	0	1.06413	0	0	1	0	0.0886773	0.0443387	DRS1	43	396.7
XP_021726223.1	protein FAR1-RELATED SEQUENCE 5-like	82	6.83	0	0	0	0	0	0	0	0	0	0	0	0	0	0	0	0	0	0	0	0	0	0	1.06413	0	0	1	0	0.0886773	0.0443387	FRS5	30.2	289.7
XP_021773662.1	protein FAR1-RELATED SEQUENCE 5-like	41	8.5	0	0	0	0	0	0	0	0	0	0	0	0	0	0	0	0	0	0	0	0	0	0	1.06413	0	0	1	0	0.0886773	0.0443387	FRS5	24.3	94.4
XP_021737383.1	laccase-7	62.7	6.87	0	0	0	0	0	0	0	0	0	0	0	0	0	0	0	0	0	0	0	0	0	0	1.06413	0	0	1	0	0.0886773	0.0443387	LAC7	60.5	706.4
XP_021760888.1	LOW QUALITY PROTEIN: DNA topoisomerase 2-binding protein 1-A-like	105.3	7.33	0	0	0	0	0	0	0	0	0	0	0	0	0	0	0	0	0	0	0	0	0	0	1.06413	0	0	1	0	0.0886773	0.0443387	MEI1	48.1	818.9
XP_021721731.1	structural maintenance of chromosomes protein 6A-like	121.8	7.53	0	0	0	0	0	0	0	0	0	0	0	0	0	0	0	0	0	0	0	0	0	0	1.06413	0	0	1	0	0.0886773	0.0443387	MIM	50.7	954.5
XP_021720238.1	nucleoside diphosphate kinase 2, chloroplastic-like	25.7	8.46	0	0	0	0	0	0	0	0	0	0	0	0	0	0	0	0	0	0	0	0	0	0	1.06413	0	0	1	0	0.0886773	0.0443387	NDPK2	72.1	305.8
XP_021765869.1	aquaporin NIP2-1-like	27.3	8.35	0	0	0	0	0	0	0	0	0	0	0	0	0	0	0	0	0	0	0	0	0	0	1.06413	0	0	1	0	0.0886773	0.0443387	NIP1	45	219.5
XP_021746259.1	uncharacterized protein LOC110712140 isoform X1	230.1	5.72	0	0	0	0	0	0	0	0	0	0	0	0	0	0	0	0	0	0	0	0	0	0	1.06413	0	0	1	0	0.0886773	0.0443387	NLP7	37	62.8
XP_021759127.1	uncharacterized protein LOC110724036	21.6	8.87	0	0	0	0	0	0	0	0	0	0	0	0	0	0	0	0	0	0	0	0	0	0	1.06413	0	0	1	0	0.0886773	0.0443387	ORF158	49.6	123.6
XP_021723653.1	proline-rich receptor-like protein kinase PERK1	74	8.34	0	0	0	0	0	0	0	0	0	0	0	0	0	0	0	0	0	0	0	0	0	0	1.06413	0	0	1	0	0.0886773	0.0443387	PERK1	77.7	599.4
XP_021749607.1	photosynthetic NDH subunit of subcomplex B 5, chloroplastic-like	25	4.86	0	0	0	0	0	0	0	0	0	0	0	0	0	0	0	0	0	0	0	0	0	0	1.06413	0	0	1	0	0.0886773	0.0443387	PnsB5	66.1	252.7
XP_021761792.1	receptor-like protein 2	60.6	7.01	0	0	0	0	0	0	0	0	0	0	0	0	0	0	0	0	0	0	0	0	0	0	1.06413	0	0	1	0	0.0886773	0.0443387	PSY1R	56.3	96.3
XP_021757143.1	uncharacterized protein LOC110722184	26.5	7.58	0	0	0	0	0	0	0	0	0	0	0	0	0	0	0	0	0	0	0	0	0	0	1.06413	0	0	1	0	0.0886773	0.0443387	RE1; RE1	33.92
XP_021715488.1	50S ribosomal protein L4, chloroplastic isoform X1	32.5	6.09	0	0	0	0	0	0	0	0	0	0	0	0	0	0	0	0	0	0	0	0	0	0	1.06413	0	0	1	0	0.0886773	0.0443387	RPL4	64.9	330.5
XP_021719173.1	FK506-binding protein 5-like	52.9	5.34	0	0	0	0	0	0	0	0	0	0	0	0	0	0	0	0	0	0	0	0	0	0	1.06413	0	0	1	0	0.0886773	0.0443387	RZ1A	60
XP_021748155.1	signal peptide peptidase-like 4	59.5	6.2	0	0	0	0	0	0	0	0	0	0	0	0	0	0	0	0	0	0	0	0	0	0	1.06413	0	0	1	0	0.0886773	0.0443387	SPPL4	70.8	768.8
XP_021727729.1	uncharacterized protein LOC110694870	37.6	8.79	0	0	0	0	0	0	0	0	0	0	0	0	0	0	0	0	0	0	0	0	0	0	1.06413	0	0	1	0	0.0886773	0.0443387	STR1	29.33
XP_021738189.1	uncharacterized protein LOC110704678	56.8	8.47	0	0	0	0	0	0	0	0	0	0	0	0	0	0	0	0	0	0	0	0	0	0	1.06413	0	0	1	0	0.0886773	0.0443387	TAF2	31.25
XP_021734839.1	urease accessory protein F-like	26.6	6.33	0	0	0	0	0	0	0	0	0	0	0	0	0	0	0	0	0	0	0	0	0	0	1.06413	0	0	1	0	0.0886773	0.0443387	UREF	66.2	334.7
XP_021739235.1	polygalacturonase 1 beta-like protein 2	56.7	9.09	0	0	0	0	0	0	0	0	0	0	0	0	0	0	0	0	0	0	0	0	0	0	1.06413	0	0	1	0	0.0886773	0.0443387	USPL1	33.5	107.8
XP_021724753.1	WUSCHEL-related homeobox 1-like isoform X1	44.6	6.96	0	0	0	0	0	0	0	0	0	0	0	0	0	0	0	0	0	0	0	0	0	0	1.06413	0	0	1	0	0.0886773	0.0443387	WOX1	53.1	144.4
XP_021724816.1	myosin-6-like isoform X1	182.6	6.6	0	0	0	0	0	0	0	0	0	0	0	0	0	0	0	0	0	0	0	0	0	0	1.06413	0	0	1	0	0.0886773	0.0443387	XIB	61.4	1674.1
XP_021722500.1	acyl-coenzyme A oxidase 3, peroxisomal-like isoform X1	76.5	7.59	0	0	0	0	0	0	0	0	0	0	1.05924	0	0	0	0	0	0	0	0	0	0	0	0	0	1	0	0.0882698	0	0.0441349	ACX3	70.5	979.2
XP_021760840.1	SCY1-like protein 2	99.7	7.08	0	0	0	0	0	0	0	0	0	0	1.05924	0	0	0	0	0	0	0	0	0	0	0	0	0	1	0	0.0882698	0	0.0441349	AT1G22870	64.2	1045
XP_021772959.1	uncharacterized protein LOC110736928 isoform X2	88.6	4.44	0	0	0	0	0	0	0	0	0	0	1.05924	0	0	0	0	0	0	0	0	0	0	0	0	0	1	0	0.0882698	0	0.0441349	AT1G54920	29	218.4
XP_021728830.1	F-box/kelch-repeat protein At1g55270-like isoform X1	52.8	9.11	0	0	0	0	0	0	0	0	0	0	1.05924	0	0	0	0	0	0	0	0	0	0	0	0	0	1	0	0.0882698	0	0.0441349	AT1G55270	65.6	572
XP_021722890.1	uncharacterized protein LOC110690381	90.5	4.75	0	0	0	0	0	0	0	0	0	0	1.05924	0	0	0	0	0	0	0	0	0	0	0	0	0	1	0	0.0882698	0	0.0441349	AT1G69610	45.7	308.1
XP_021759620.1	uncharacterized protein LOC110724506	100.3	7.52	0	0	0	0	0	0	0	0	0	0	1.05924	0	0	0	0	0	0	0	0	0	0	0	0	0	1	0	0.0882698	0	0.0441349	AT1G78750	27.6	129
XP_021754456.1	BTB/POZ domain-containing protein At2g30600-like	92.8	5.8	0	0	0	0	0	0	0	0	0	0	1.05924	0	0	0	0	0	0	0	0	0	0	0	0	0	1	0	0.0882698	0	0.0441349	AT2G30600	59.1	1059.3
XP_021744699.1	uncharacterized protein LOC110710678	203.9	6.96	0	0	0	0	0	0	0	0	0	0	1.05924	0	0	0	0	0	0	0	0	0	0	0	0	0	1	0	0.0882698	0	0.0441349	AT2G38800	36	81.3
XP_021759626.1	uncharacterized protein LOC110724512	45.8	9.42	0	0	0	0	0	0	0	0	0	0	1.05924	0	0	0	0	0	0	0	0	0	0	0	0	0	1	0	0.0882698	0	0.0441349	AT3G09510	23.8	83.2
XP_021725868.1	growth-regulating factor 5-like isoform X1	36.7	8.6	0	0	0	0	0	0	0	0	0	0	1.05924	0	0	0	0	0	0	0	0	0	0	0	0	0	1	0	0.0882698	0	0.0441349	At3g13960	54.9	134
XP_021775458.1	uncharacterized protein LOC110739301	171.5	8.29	0	0	0	0	0	0	0	0	0	0	1.05924	0	0	0	0	0	0	0	0	0	0	0	0	0	1	0	0.0882698	0	0.0441349	AT3G62900	31.3	413.3
XP_021748321.1	aluminum-activated malate transporter 10-like	55.2	7.28	0	0	0	0	0	0	0	0	0	0	1.05924	0	0	0	0	0	0	0	0	0	0	0	0	0	1	0	0.0882698	0	0.0441349	AT4G00910	51.1	466.8
XP_021774183.1	uncharacterized protein LOC110738126 isoform X1	16.2	9.19	0	0	0	0	0	0	0	0	0	0	1.05924	0	0	0	0	0	0	0	0	0	0	0	0	0	1	0	0.0882698	0	0.0441349	AT4G01040	40.7	57.4
XP_021735896.1	uncharacterized protein LOC110702487 isoform X2	129.1	6.6	0	0	0	0	0	0	0	0	0	0	1.05924	0	0	0	0	0	0	0	0	0	0	0	0	0	1	0	0.0882698	0	0.0441349	AT4G11670	43.2	819.7
XP_021735509.1	probable 3-hydroxyisobutyrate dehydrogenase, mitochondrial isoform X1	38.5	7.23	0	0	0	0	0	0	0	0	0	0	1.05924	0	0	0	0	0	0	0	0	0	0	0	0	0	1	0	0.0882698	0	0.0441349	AT4G20930	63.4	426.4
XP_021714403.1	uncharacterized protein LOC110682379 isoform X1	85.1	7.5	0	0	0	0	0	0	0	0	0	0	1.05924	0	0	0	0	0	0	0	0	0	0	0	0	0	1	0	0.0882698	0	0.0441349	AT4G34280	45.9	636.3
XP_021738750.1	tRNA-dihydrouridine(47) synthase [NAD(P)(+)]-like	81.4	5.81	0	0	0	0	0	0	0	0	0	0	1.05924	0	0	0	0	0	0	0	0	0	0	0	0	0	1	0	0.0882698	0	0.0441349	AT4G38890	61.9	835.9
XP_021752683.1	actin cytoskeleton-regulatory complex protein PAN1-like	74.4	4.72	0	0	0	0	0	0	0	0	0	0	1.05924	0	0	0	0	0	0	0	0	0	0	0	0	0	1	0	0.0882698	0	0.0441349	AT4G39680	43.9	302.8
XP_021730390.1	uncharacterized protein LOC110697315	70.8	6.55	0	0	0	0	0	0	0	0	0	0	1.05924	0	0	0	0	0	0	0	0	0	0	0	0	0	1	0	0.0882698	0	0.0441349	AT5G07360	72.6	815.1
XP_021766473.1	uncharacterized protein LOC110730939 isoform X1	114.1	6.25	0	0	0	0	0	0	0	0	0	0	1.05924	0	0	0	0	0	0	0	0	0	0	0	0	0	1	0	0.0882698	0	0.0441349	At5g11770	37.14
XP_021770994.1	15.7 kDa heat shock protein, peroxisomal-like	15.8	7.49	0	0	0	0	0	0	0	0	0	0	1.05924	0	0	0	0	0	0	0	0	0	0	0	0	0	1	0	0.0882698	0	0.0441349	AT5G37670	59.9	168.7
XP_021748625.1	GDSL esterase/lipase At5g45670-like	44.3	8.07	0	0	0	0	0	0	0	0	0	0	1.05924	0	0	0	0	0	0	0	0	0	0	0	0	0	1	0	0.0882698	0	0.0441349	AT5G45670	33.2	187.2
XP_021763429.1	ankyrin repeat-containing protein BDA1-like	48.8	8.48	0	0	0	0	0	0	0	0	0	0	1.05924	0	0	0	0	0	0	0	0	0	0	0	0	0	1	0	0.0882698	0	0.0441349	AT5G54700	21.2	90.9
XP_021718053.1	uncharacterized protein LOC110685833	80.8	6.54	0	0	0	0	0	0	0	0	0	0	1.05924	0	0	0	0	0	0	0	0	0	0	0	0	0	1	0	0.0882698	0	0.0441349	AT5G66420	70.5	1022.3
XP_021739799.1	uncharacterized protein LOC110706214 isoform X1	68.8	8.94	0	0	0	0	0	0	0	0	0	0	1.05924	0	0	0	0	0	0	0	0	0	0	0	0	0	1	0	0.0882698	0	0.0441349	BRG3	45.83
XP_021754457.1	G2/mitotic-specific cyclin-2-like isoform X1	50.9	5.19	0	0	0	0	0	0	0	0	0	0	1.05924	0	0	0	0	0	0	0	0	0	0	0	0	0	1	0	0.0882698	0	0.0441349	CYCB2;3	58.5	474.9
XP_021735968.1	geraniol 8-hydroxylase-like	56.6	7.3	0	0	0	0	0	0	0	0	0	0	1.05924	0	0	0	0	0	0	0	0	0	0	0	0	0	1	0	0.0882698	0	0.0441349	CYP76C4	46.9	471.1
XP_021720909.1	LOW QUALITY PROTEIN: protein farnesyltransferase subunit beta-like	50	5.82	0	0	0	0	0	0	0	0	0	0	1.05924	0	0	0	0	0	0	0	0	0	0	0	0	0	1	0	0.0882698	0	0.0441349	ERA1	55.9	500.4
XP_021770190.1	ethylene-responsive transcription factor 1B-like	29.8	6.43	0	0	0	0	0	0	0	0	0	0	1.05924	0	0	0	0	0	0	0	0	0	0	0	0	0	1	0	0.0882698	0	0.0441349	ERF1	50.2	161.8
XP_021770247.1	probable galacturonosyltransferase 6 isoform X1	69.9	9.16	0	0	0	0	0	0	0	0	0	0	1.05924	0	0	0	0	0	0	0	0	0	0	0	0	0	1	0	0.0882698	0	0.0441349	GAUT6	50.7	601.3
XP_021756341.1	LOW QUALITY PROTEIN: E3 ubiquitin-protein ligase BRE1-like 1	100.3	6.71	0	0	0	0	0	0	0	0	0	0	1.05924	0	0	0	0	0	0	0	0	0	0	0	0	0	1	0	0.0882698	0	0.0441349	HUB1	46.4	682.9
XP_021773828.1	protein LIGHT-DEPENDENT SHORT HYPOCOTYLS 10-like	24.7	9.74	0	0	0	0	0	0	0	0	0	0	1.05924	0	0	0	0	0	0	0	0	0	0	0	0	0	1	0	0.0882698	0	0.0441349	LSH10	87.4	243.4
XP_021747423.1	uncharacterized protein LOC110713273	40.8	9.1	0	0	0	0	0	0	0	0	0	0	1.05924	0	0	0	0	0	0	0	0	0	0	0	0	0	1	0	0.0882698	0	0.0441349	NEDP1	40.74
XP_021742352.1	sodium/hydrogen exchanger 2-like	60.9	7.12	0	0	0	0	0	0	0	0	0	0	1.05924	0	0	0	0	0	0	0	0	0	0	0	0	0	1	0	0.0882698	0	0.0441349	NHX2	79.5	833.9
XP_021719555.1	nuclear-pore anchor-like	239.1	5	0	0	0	0	0	0	0	0	0	0	1.05924	0	0	0	0	0	0	0	0	0	0	0	0	0	1	0	0.0882698	0	0.0441349	NUA	48.5	888.6
XP_021723652.1	proline-rich receptor-like protein kinase PERK1	77.6	6.44	0	0	0	0	0	0	0	0	0	0	1.05924	0	0	0	0	0	0	0	0	0	0	0	0	0	1	0	0.0882698	0	0.0441349	PERK1	69.2	523.9
XP_021723621.1	polygalacturonase QRT3-like	54.3	6.39	0	0	0	0	0	0	0	0	0	0	1.05924	0	0	0	0	0	0	0	0	0	0	0	0	0	1	0	0.0882698	0	0.0441349	QRT3	57	508.8
XP_021736177.1	DNA topoisomerase 2-like	165.3	7.03	0	0	0	0	0	0	0	0	0	0	1.05924	0	0	0	0	0	0	0	0	0	0	0	0	0	1	0	0.0882698	0	0.0441349	TOPII	63.4	1478
XP_021776510.1	7-deoxyloganetin glucosyltransferase-like	54.7	5.27	0	0	0	0	0	0	0	0	0	0	1.05924	0	0	0	0	0	0	0	0	0	0	0	0	0	1	0	0.0882698	0	0.0441349	UGT85A3	45.2	444.9
XP_021727906.1	WAT1-related protein At1g68170-like	45.3	8.47	0	0	0	0	0	0	0	0	0	0	1.05924	0	0	0	0	0	0	0	0	0	0	0	0	0	1	0	0.0882698	0	0.0441349	UMAMIT23	40.7	230.3
XP_021729336.1	uncharacterized protein LOC110696356 isoform X1	63	9.63	0	0	0	0	0	0	0	0	0	0	1.05924	0	0	0	0	0	0	0	0	0	0	0	0	0	1	0	0.0882698	0	0.0441349	VTC2	39.02
XP_021716773.1	probable serine/threonine-protein kinase WNK5	64.5	6.73	0	0	0	0	0	0	0	0	0	0	1.05924	0	0	0	0	0	0	0	0	0	0	0	0	0	1	0	0.0882698	0	0.0441349	WNK4	53.5	540
XP_021766760.1	accelerated cell death 11-like	22.5	6.79	0	0	0	0	0	0	0	0	0	1.05513	0	0	0	0	0	0	0	0	0	0	0	0	0	0	1	0	0.0879279	0	0.043964	ACD11	68.4	278.5
XP_021755684.1	APO protein 4, mitochondrial-like	38.5	9.1	0	0	0	0	0	0	0	0	0	1.05513	0	0	0	0	0	0	0	0	0	0	0	0	0	0	1	0	0.0879279	0	0.043964	APO4	54.7	375.6
XP_021740505.1	caffeoylshikimate esterase-like	36.3	6.43	0	0	0	0	0	0	0	0	0	1.05513	0	0	0	0	0	0	0	0	0	0	0	0	0	0	1	0	0.0879279	0	0.043964	AT1G11090	67	440.7
XP_021739108.1	60S ribosomal protein L6-like	26.2	10.23	0	0	0	0	0	0	0	0	0	1.05513	0	0	0	0	0	0	0	0	0	0	0	0	0	0	1	0	0.0879279	0	0.043964	AT1G18540	79.1	310.5
XP_021718398.1	pentatricopeptide repeat-containing protein At1g26460, mitochondrial-like	68.5	7.64	0	0	0	0	0	0	0	0	0	1.05513	0	0	0	0	0	0	0	0	0	0	0	0	0	0	1	0	0.0879279	0	0.043964	AT1G26460	65	729.9
XP_021740005.1	uncharacterized protein LOC110706388	35.1	6.46	0	0	0	0	0	0	0	0	0	1.05513	0	0	0	0	0	0	0	0	0	0	0	0	0	0	1	0	0.0879279	0	0.043964	AT1G26640	69	459.1
XP_021720578.1	CLP protease regulatory subunit CLPX2, mitochondrial-like isoform X1	74	6.28	0	0	0	0	0	0	0	0	0	1.05513	0	0	0	0	0	0	0	0	0	0	0	0	0	0	1	0	0.0879279	0	0.043964	AT1G33360	60	635.2
XP_021734972.1	uncharacterized protein LOC110701666	46.2	8.62	0	0	0	0	0	0	0	0	0	1.05513	0	0	0	0	0	0	0	0	0	0	0	0	0	0	1	0	0.0879279	0	0.043964	AT1G40390	29.7	124.8
XP_021746739.1	beta-arabinofuranosyltransferase RAY1-like	81.1	7.47	0	0	0	0	0	0	0	0	0	1.05513	0	0	0	0	0	0	0	0	0	0	0	0	0	0	1	0	0.0879279	0	0.043964	AT1G70630	55.8	628.2
XP_021760473.1	protein DETOXIFICATION 54-like	55.1	7.99	0	0	0	0	0	0	0	0	0	1.05513	0	0	0	0	0	0	0	0	0	0	0	0	0	0	1	0	0.0879279	0	0.043964	AT1G71870	70.8	689.5
XP_021762366.1	probable choline kinase 2 isoform X3	36.3	5.82	0	0	0	0	0	0	0	0	0	1.05513	0	0	0	0	0	0	0	0	0	0	0	0	0	0	1	0	0.0879279	0	0.043964	AT1G74320	64.9	399.8
XP_021715958.1	mitotic checkpoint serine/threonine-protein kinase BUB1-like	62	7.91	0	0	0	0	0	0	0	0	0	1.05513	0	0	0	0	0	0	0	0	0	0	0	0	0	0	1	0	0.0879279	0	0.043964	AT2G20635	62.3	672.9
XP_021732074.1	putative disease resistance protein RGA1	94	5.6	0	0	0	0	0	0	0	0	0	1.05513	0	0	0	0	0	0	0	0	0	0	0	0	0	0	1	0	0.0879279	0	0.043964	AT3G14470	35.5	175.3
XP_021770767.1	uncharacterized protein LOC110734957	19.6	9.52	0	0	0	0	0	0	0	0	0	1.05513	0	0	0	0	0	0	0	0	0	0	0	0	0	0	1	0	0.0879279	0	0.043964	AT3G28420	32.8	62.8
XP_021758440.1	uncharacterized membrane protein At3g27390-like	61.3	6.04	0	0	0	0	0	0	0	0	0	1.05513	0	0	0	0	0	0	0	0	0	0	0	0	0	0	1	0	0.0879279	0	0.043964	AT4G12680	40.6	413.7
XP_021726257.1	uncharacterized protein LOC110693454	20.2	8.97	0	0	0	0	0	0	0	0	0	1.05513	0	0	0	0	0	0	0	0	0	0	0	0	0	0	1	0	0.0879279	0	0.043964	AT4G21310	56.2	206.1
XP_021719667.1	RNA pseudouridine synthase 6, chloroplastic-like isoform X1	52.7	7.99	0	0	0	0	0	0	0	0	0	1.05513	0	0	0	0	0	0	0	0	0	0	0	0	0	0	1	0	0.0879279	0	0.043964	AT4G21770	60.4	576.6
XP_021756837.1	AFG1-like ATPase isoform X1	56.9	7.71	0	0	0	0	0	0	0	0	0	1.05513	0	0	0	0	0	0	0	0	0	0	0	0	0	0	1	0	0.0879279	0	0.043964	AT4G30490	70.4	684.5
XP_021760656.1	uncharacterized protein LOC110725494	44.2	9.58	0	0	0	0	0	0	0	0	0	1.05513	0	0	0	0	0	0	0	0	0	0	0	0	0	0	1	0	0.0879279	0	0.043964	At5g02760	35.71
XP_021728524.1	surfeit locus protein 2-like	29.3	6.28	0	0	0	0	0	0	0	0	0	1.05513	0	0	0	0	0	0	0	0	0	0	0	0	0	0	1	0	0.0879279	0	0.043964	AT5G14440	63.7	208
XP_021750560.1	threonine--tRNA ligase, mitochondrial 1-like	78.8	6.8	0	0	0	0	0	0	0	0	0	1.05513	0	0	0	0	0	0	0	0	0	0	0	0	0	0	1	0	0.0879279	0	0.043964	AT5G26830	72.6	1044.3
XP_021736710.1	amino acid transporter AVT6B-like	49.9	6.15	0	0	0	0	0	0	0	0	0	1.05513	0	0	0	0	0	0	0	0	0	0	0	0	0	0	1	0	0.0879279	0	0.043964	AT5G38820	50.8	404.8
XP_021739156.1	indole-3-glycerol phosphate synthase, chloroplastic-like	43.6	8.46	0	0	0	0	0	0	0	0	0	1.05513	0	0	0	0	0	0	0	0	0	0	0	0	0	0	1	0	0.0879279	0	0.043964	AT5G48220	75	506.9
XP_021751494.1	DNA ligase 4-like	135.4	8.32	0	0	0	0	0	0	0	0	0	1.05513	0	0	0	0	0	0	0	0	0	0	0	0	0	0	1	0	0.0879279	0	0.043964	ATLIG4	48.8	1111.3
XP_021753063.1	basic leucine zipper 23-like isoform X1	32.4	6.07	0	0	0	0	0	0	0	0	0	1.05513	0	0	0	0	0	0	0	0	0	0	0	0	0	0	1	0	0.0879279	0	0.043964	bZIP23	50	138.3
XP_021723143.1	uncharacterized protein LOC110690592	14.8	8.87	0	0	0	0	0	0	0	0	0	1.05513	0	0	0	0	0	0	0	0	0	0	0	0	0	0	1	0	0.0879279	0	0.043964	CHX23	42.86
XP_021763838.1	CBL-interacting serine/threonine-protein kinase 23-like	51.8	9.16	0	0	0	0	0	0	0	0	0	1.05513	0	0	0	0	0	0	0	0	0	0	0	0	0	0	1	0	0.0879279	0	0.043964	CIPK23	81.7	714.5
XP_021744848.1	cytochrome P450 CYP72A219-like	60.9	9.11	0	0	0	0	0	0	0	0	0	1.05513	0	0	0	0	0	0	0	0	0	0	0	0	0	0	1	0	0.0879279	0	0.043964	CYP72A15	49.8	531.6
XP_021771915.1	uncharacterized protein At2g34160-like	16	9.41	0	0	0	0	0	0	0	0	0	1.05513	0	0	0	0	0	0	0	0	0	0	0	0	0	0	1	0	0.0879279	0	0.043964	DAN1	86.7	166.4
XP_021733911.1	zinc finger BED domain-containing protein RICESLEEPER 2-like	89.3	7.31	0	0	0	0	0	0	0	0	0	1.05513	0	0	0	0	0	0	0	0	0	0	0	0	0	0	1	0	0.0879279	0	0.043964	DAYSLEEPER	27.6	252.3
XP_021745254.1	DEMETER-like protein 2	94	9.28	0	0	0	0	0	0	0	0	0	1.05513	0	0	0	0	0	0	0	0	0	0	0	0	0	0	1	0	0.0879279	0	0.043964	DML2	33.3	379.4
XP_021719765.1	EH domain-containing protein 1-like isoform X1	61.4	7.8	0	0	0	0	0	0	0	0	0	1.05513	0	0	0	0	0	0	0	0	0	0	0	0	0	0	1	0	0.0879279	0	0.043964	EHD1	79.5	886.7
XP_021746570.1	probable mannitol dehydrogenase	39.4	6.79	0	0	0	0	0	0	0	0	0	1.05513	0	0	0	0	0	0	0	0	0	0	0	0	0	0	1	0	0.0879279	0	0.043964	ELI3-2	71.7	521.5
XP_021724348.1	LOW QUALITY PROTEIN: pentatricopeptide repeat-containing protein At1g30610, chloroplastic-like	88.7	8.73	0	0	0	0	0	0	0	0	0	1.05513	0	0	0	0	0	0	0	0	0	0	0	0	0	0	1	0	0.0879279	0	0.043964	EMB2279	52.2	622.5
XP_021762146.1	probable galacturonosyltransferase 7 isoform X1	74.4	7.71	0	0	0	0	0	0	0	0	0	1.05513	0	0	0	0	0	0	0	0	0	0	0	0	0	0	1	0	0.0879279	0	0.043964	GAUT7	52.2	626.3
XP_021754531.1	protein indeterminate-domain 7-like	68.1	8.25	0	0	0	0	0	0	0	0	0	1.05513	0	0	0	0	0	0	0	0	0	0	0	0	0	0	1	0	0.0879279	0	0.043964	IDD2	87.1	327.4
XP_021764281.1	iron-sulfur protein NUBPL-like	32	7.64	0	0	0	0	0	0	0	0	0	1.05513	0	0	0	0	0	0	0	0	0	0	0	0	0	0	1	0	0.0879279	0	0.043964	INDH	69.3	391.3
XP_021752192.1	protein STRICTOSIDINE SYNTHASE-LIKE 13-like isoform X1	46.3	6.62	0	0	0	0	0	0	0	0	0	1.05513	0	0	0	0	0	0	0	0	0	0	0	0	0	0	1	0	0.0879279	0	0.043964	LAP3	74.1	656
XP_021721420.1	NAC domain-containing protein 92-like	39.1	5.31	0	0	0	0	0	0	0	0	0	1.05513	0	0	0	0	0	0	0	0	0	0	0	0	0	0	1	0	0.0879279	0	0.043964	NAC100	68	311.6
XP_021744732.1	protein SODIUM POTASSIUM ROOT DEFECTIVE 3-like	35	9.73	0	0	0	0	0	0	0	0	0	1.05513	0	0	0	0	0	0	0	0	0	0	0	0	0	0	1	0	0.0879279	0	0.043964	NAKR2	37.2	109.8
XP_021754439.1	proteasome subunit alpha type-7	26.8	7.49	0	0	0	0	0	0	0	0	0	1.05513	0	0	0	0	0	0	0	0	0	0	0	0	0	0	1	0	0.0879279	0	0.043964	PAD2	90.2	429.1
XP_021739427.1	putative disease resistance protein RGA1	57.8	7.24	0	0	0	0	0	0	0	0	0	1.05513	0	0	0	0	0	0	0	0	0	0	0	0	0	0	1	0	0.0879279	0	0.043964	PIRL4	47.37
XP_021731611.1	ras-related protein Rab7	23.1	5.19	0	0	0	0	0	0	0	0	0	1.05513	0	0	0	0	0	0	0	0	0	0	0	0	0	0	1	0	0.0879279	0	0.043964	RAB7B	93.7	402.5
XP_021733652.1	RNA-dependent RNA polymerase 2-like	83.8	7.05	0	0	0	0	0	0	0	0	0	1.05513	0	0	0	0	0	0	0	0	0	0	0	0	0	0	1	0	0.0879279	0	0.043964	RDR2	64.7	990.3
XP_021740120.1	ATP-dependent DNA helicase PIF1-like	40	4.78	0	0	0	0	0	0	0	0	0	1.05513	0	0	0	0	0	0	0	0	0	0	0	0	0	0	1	0	0.0879279	0	0.043964	SFR2	44.44
XP_021747532.1	uncharacterized protein LOC110713390 isoform X1	22.2	7.99	0	0	0	0	0	0	0	0	0	1.05513	0	0	0	0	0	0	0	0	0	0	0	0	0	0	1	0	0.0879279	0	0.043964	SSL10	34.38
XP_021758003.1	protein TIC 55, chloroplastic-like	61.5	8.27	0	0	0	0	0	0	0	0	0	1.05513	0	0	0	0	0	0	0	0	0	0	0	0	0	0	1	0	0.0879279	0	0.043964	TIC55-II	70.2	783.1
XP_021730793.1	uncharacterized protein LOC110697721	32.4	8.46	0	0	0	0	0	0	0	0	0	1.05513	0	0	0	0	0	0	0	0	0	0	0	0	0	0	1	0	0.0879279	0	0.043964	TKI1	37.84
XP_021741808.1	translocase of chloroplast 90, chloroplastic-like	87.3	7.9	0	0	0	0	0	0	0	0	0	1.05513	0	0	0	0	0	0	0	0	0	0	0	0	0	0	1	0	0.0879279	0	0.043964	Toc90	53.7	772.7
XP_021749475.1	uncharacterized protein LOC110715213	28.7	8.75	0	0	0	0	0	0	0	0	0	1.05513	0	0	0	0	0	0	0	0	0	0	0	0	0	0	1	0	0.0879279	0	0.043964	VHA-D	37.84
XP_021734397.1	wall-associated receptor kinase-like 10	33.9	5.29	0	0	0	0	0	0	0	0	0	1.05513	0	0	0	0	0	0	0	0	0	0	0	0	0	0	1	0	0.0879279	0	0.043964	WAKL10	56.3	340.1
XP_021739233.1	uncharacterized protein LOC110705641	92.8	9.45	0	0	0	0	0	0	0	0	0	0	0	0	0	0	0	0	0	0	0	0	0	0	0	1.0452	0	1	0	0.0870999	0.0435499	ABC1K8	45.95
XP_021713559.1	uncharacterized protein LOC110681740	183	8.27	0	0	0	0	0	0	0	0	0	0	0	0	0	0	0	0	0	0	0	0	0	0	0	1.0452	0	1	0	0.0870999	0.0435499	ABCG7	43.24
XP_021776235.1	MADS-box transcription factor 23-like isoform X1	29.1	8.91	0	0	0	0	0	0	0	0	0	0	0	0	0	0	0	0	0	0	0	0	0	0	0	1.0452	0	1	0	0.0870999	0.0435499	AGL44	71.1	199.5
XP_021742507.1	protein ALWAYS EARLY 2-like isoform X1	115.4	8.59	0	0	0	0	0	0	0	0	0	0	0	0	0	0	0	0	0	0	0	0	0	0	0	1.0452	0	1	0	0.0870999	0.0435499	ALY2	37.2	518.1
XP_021742149.1	putative pentatricopeptide repeat-containing protein At1g12700, mitochondrial	73.3	6.98	0	0	0	0	0	0	0	0	0	0	0	0	0	0	0	0	0	0	0	0	0	0	0	1.0452	0	1	0	0.0870999	0.0435499	AT1G12300	33.3	62
XP_021731467.1	zinc finger BED domain-containing protein DAYSLEEPER-like	77.3	6.49	0	0	0	0	0	0	0	0	0	0	0	0	0	0	0	0	0	0	0	0	0	0	0	1.0452	0	1	0	0.0870999	0.0435499	AT1G18560	59.7	854.4
XP_021717106.1	uncharacterized protein LOC110684968	66.3	6.2	0	0	0	0	0	0	0	0	0	0	0	0	0	0	0	0	0	0	0	0	0	0	0	1.0452	0	1	0	0.0870999	0.0435499	AT1G80810	29.8	221.1
XP_021776339.1	uncharacterized protein LOC110740156	32.4	9.23	0	0	0	0	0	0	0	0	0	0	0	0	0	0	0	0	0	0	0	0	0	0	0	1.0452	0	1	0	0.0870999	0.0435499	AT2G17070	38.7	151.8
XP_021745921.1	probable xyloglucan galactosyltransferase GT11	56.4	9.26	0	0	0	0	0	0	0	0	0	0	0	0	0	0	0	0	0	0	0	0	0	0	0	1.0452	0	1	0	0.0870999	0.0435499	AT2G29040	53.4	506.1
XP_021768199.1	uncharacterized protein LOC110732553	21.1	9.96	0	0	0	0	0	0	0	0	0	0	0	0	0	0	0	0	0	0	0	0	0	0	0	1.0452	0	1	0	0.0870999	0.0435499	AT2G35200	40	92
XP_021721267.1	uncharacterized protein LOC110688821 isoform X1	120.1	9.28	0	0	0	0	0	0	0	0	0	0	0	0	0	0	0	0	0	0	0	0	0	0	0	1.0452	0	1	0	0.0870999	0.0435499	AT3G03790	58.2	1230.7
XP_021752188.1	putative pentatricopeptide repeat-containing protein At3g23330	85.8	8.53	0	0	0	0	0	0	0	0	0	0	0	0	0	0	0	0	0	0	0	0	0	0	0	1.0452	0	1	0	0.0870999	0.0435499	AT3G23330	57.8	874.4
XP_021720022.1	uncharacterized protein LOC110687708	36.5	8.09	0	0	0	0	0	0	0	0	0	0	0	0	0	0	0	0	0	0	0	0	0	0	0	1.0452	0	1	0	0.0870999	0.0435499	AT3G25270	26.5	88.6
XP_021758394.1	uncharacterized protein LOC110723347 isoform X1	357.6	6.96	0	0	0	0	0	0	0	0	0	0	0	0	0	0	0	0	0	0	0	0	0	0	0	1.0452	0	1	0	0.0870999	0.0435499	AT3G50380	39.4	2041.5
XP_021730326.1	universal stress protein PHOS32	18.3	7.87	0	0	0	0	0	0	0	0	0	0	0	0	0	0	0	0	0	0	0	0	0	0	0	1.0452	0	1	0	0.0870999	0.0435499	AT3G53990	69.5	228.8
XP_021724986.1	uncharacterized oxidoreductase At4g09670-like	40.9	6.52	0	0	0	0	0	0	0	0	0	0	0	0	0	0	0	0	0	0	0	0	0	0	0	1.0452	0	1	0	0.0870999	0.0435499	AT4G09670	52.1	376.3
XP_021744258.1	uncharacterized protein LOC110710293 isoform X1	26.9	6.76	0	0	0	0	0	0	0	0	0	0	0	0	0	0	0	0	0	0	0	0	0	0	0	1.0452	0	1	0	0.0870999	0.0435499	AT4G31115	57.1	219.5
XP_021751214.1	probable protein phosphatase 2C 62 isoform X1	113.1	4.28	0	0	0	0	0	0	0	0	0	0	0	0	0	0	0	0	0	0	0	0	0	0	0	1.0452	0	1	0	0.0870999	0.0435499	AT4G33500	49.1	252.7
XP_021762696.1	uncharacterized protein LOC110727445	33.3	4.58	0	0	0	0	0	0	0	0	0	0	0	0	0	0	0	0	0	0	0	0	0	0	0	1.0452	0	1	0	0.0870999	0.0435499	AT5G11140	29	55.8
XP_021763698.1	U-box domain-containing protein 52-like	32.9	8.4	0	0	0	0	0	0	0	0	0	0	0	0	0	0	0	0	0	0	0	0	0	0	0	1.0452	0	1	0	0.0870999	0.0435499	AT5G12000	51.2	171
XP_021734277.1	translation initiation factor eIF-2B subunit gamma-like	49.7	8.75	0	0	0	0	0	0	0	0	0	0	0	0	0	0	0	0	0	0	0	0	0	0	0	1.0452	0	1	0	0.0870999	0.0435499	AT5G19485	67.7	496.1
XP_021738711.1	MAG2-interacting protein 2-like	269.3	5.31	0	0	0	0	0	0	0	0	0	0	0	0	0	0	0	0	0	0	0	0	0	0	0	1.0452	0	1	0	0.0870999	0.0435499	AT5G24350	47.8	2172.1
XP_021776424.1	LOW QUALITY PROTEIN: receptor-like protein kinase HSL1	113.3	6.68	0	0	0	0	0	0	0	0	0	0	0	0	0	0	0	0	0	0	0	0	0	0	0	1.0452	0	1	0	0.0870999	0.0435499	AT5G25930	52.7	417.5
XP_021772721.1	probable leucine-rich repeat receptor-like protein kinase At5g63930	121	6.28	0	0	0	0	0	0	0	0	0	0	0	0	0	0	0	0	0	0	0	0	0	0	0	1.0452	0	1	0	0.0870999	0.0435499	AT5G63930	63.3	521.9
XP_021718095.1	beta-galactosidase 3-like	95.5	7.78	0	0	0	0	0	0	0	0	0	0	0	0	0	0	0	0	0	0	0	0	0	0	0	1.0452	0	1	0	0.0870999	0.0435499	BGAL3	73.5	1372.8
XP_021729798.1	biotin carboxylase 2, chloroplastic	58.3	7.69	0	0	0	0	0	0	0	0	0	0	0	0	0	0	0	0	0	0	0	0	0	0	0	1.0452	0	1	0	0.0870999	0.0435499	CAC2	84	869
XP_021768258.1	uncharacterized protein LOC110732605 isoform X1	25	6.64	0	0	0	0	0	0	0	0	0	0	0	0	0	0	0	0	0	0	0	0	0	0	0	1.0452	0	1	0	0.0870999	0.0435499	CAMTA3	48.72
XP_021739028.1	calcineurin B-like protein 10	29.2	4.88	0	0	0	0	0	0	0	0	0	0	0	0	0	0	0	0	0	0	0	0	0	0	0	1.0452	0	1	0	0.0870999	0.0435499	CBL10	66.4	320.9
XP_021734559.1	cell division cycle 5-like protein	110.2	5.27	0	0	0	0	0	0	0	0	0	0	0	0	0	0	0	0	0	0	0	0	0	0	0	1.0452	0	1	0	0.0870999	0.0435499	CDC5	72.6	1088.6
XP_021735770.1	cytochrome P450 87A3-like	54.7	8.94	0	0	0	0	0	0	0	0	0	0	0	0	0	0	0	0	0	0	0	0	0	0	0	1.0452	0	1	0	0.0870999	0.0435499	CYP87A2	71.8	718
XP_021737787.1	probable 6-phosphogluconolactonase 4, chloroplastic	28.2	5.25	0	0	0	0	0	0	0	0	0	0	0	0	0	0	0	0	0	0	0	0	0	0	0	1.0452	0	1	0	0.0870999	0.0435499	EMB2024	67.3	341.7
XP_021757363.1	pentatricopeptide repeat-containing protein At1g79490, mitochondrial-like	92.9	8.94	0	0	0	0	0	0	0	0	0	0	0	0	0	0	0	0	0	0	0	0	0	0	0	1.0452	0	1	0	0.0870999	0.0435499	EMB2217	82.1	751.9
XP_021721093.1	uncharacterized protein LOC110688668	62	8.44	0	0	0	0	0	0	0	0	0	0	0	0	0	0	0	0	0	0	0	0	0	0	0	1.0452	0	1	0	0.0870999	0.0435499	EXPA22	46.67
XP_021753788.1	uncharacterized protein LOC110719195	27.1	9.28	0	0	0	0	0	0	0	0	0	0	0	0	0	0	0	0	0	0	0	0	0	0	0	1.0452	0	1	0	0.0870999	0.0435499	EXPB3	48
XP_021735088.1	protein FAR-RED IMPAIRED RESPONSE 1-like	54.3	8.12	0	0	0	0	0	0	0	0	0	0	0	0	0	0	0	0	0	0	0	0	0	0	0	1.0452	0	1	0	0.0870999	0.0435499	FCAALL.134	33.5	281.2
XP_021764252.1	uncharacterized protein LOC110728891	29.5	9.8	0	0	0	0	0	0	0	0	0	0	0	0	0	0	0	0	0	0	0	0	0	0	0	1.0452	0	1	0	0.0870999	0.0435499	FGT1	48.28
XP_021747749.1	formin-like protein 4	89.5	9.28	0	0	0	0	0	0	0	0	0	0	0	0	0	0	0	0	0	0	0	0	0	0	0	1.0452	0	1	0	0.0870999	0.0435499	FH8	53	458
XP_021740411.1	protein FAR1-RELATED SEQUENCE 5-like	93.9	7.66	0	0	0	0	0	0	0	0	0	0	0	0	0	0	0	0	0	0	0	0	0	0	0	1.0452	0	1	0	0.0870999	0.0435499	FRS5	32.8	325.5
XP_021743305.1	COP9 signalosome complex subunit 2-like	51.3	6.04	0	0	0	0	0	0	0	0	0	0	0	0	0	0	0	0	0	0	0	0	0	0	0	1.0452	0	1	0	0.0870999	0.0435499	FUS12	85.8	758.8
XP_021755688.1	uncharacterized protein LOC110720909 isoform X1	28.1	9.52	0	0	0	0	0	0	0	0	0	0	0	0	0	0	0	0	0	0	0	0	0	0	0	1.0452	0	1	0	0.0870999	0.0435499	GOS12	33.93
XP_021753026.1	uncharacterized protein LOC110718499	60.3	5.92	0	0	0	0	0	0	0	0	0	0	0	0	0	0	0	0	0	0	0	0	0	0	0	1.0452	0	1	0	0.0870999	0.0435499	LDL1	62.07
XP_021749611.1	MMS19 nucleotide excision repair protein homolog isoform X1	126.6	6.04	0	0	0	0	0	0	0	0	0	0	0	0	0	0	0	0	0	0	0	0	0	0	0	1.0452	0	1	0	0.0870999	0.0435499	MET18	43.1	880.9
XP_021745116.1	oxysterol-binding protein-related protein 3C-like	52.5	5.3	0	0	0	0	0	0	0	0	0	0	0	0	0	0	0	0	0	0	0	0	0	0	0	1.0452	0	1	0	0.0870999	0.0435499	ORP3C	81.4	790.4
XP_021730163.1	pentatricopeptide repeat-containing protein At2g29760, chloroplastic-like	67.8	8.5	0	0	0	0	0	0	0	0	0	0	0	0	0	0	0	0	0	0	0	0	0	0	0	1.0452	0	1	0	0.0870999	0.0435499	OTP81	39.7	328.9
XP_021738678.1	purple acid phosphatase 2-like	54.3	6.67	0	0	0	0	0	0	0	0	0	0	0	0	0	0	0	0	0	0	0	0	0	0	0	1.0452	0	1	0	0.0870999	0.0435499	PAP10	71.9	731.1
XP_021732988.1	uncharacterized protein LOC110699780	154.4	7.36	0	0	0	0	0	0	0	0	0	0	0	0	0	0	0	0	0	0	0	0	0	0	0	1.0452	0	1	0	0.0870999	0.0435499	PEX10	38.1
XP_021731844.1	phospholipase D alpha 1-like	92.2	5.6	0	0	0	0	0	0	0	0	0	0	0	0	0	0	0	0	0	0	0	0	0	0	0	1.0452	0	1	0	0.0870999	0.0435499	PLDALPHA1	78.3	1372.1
XP_021763620.1	protein PLASTID MOVEMENT IMPAIRED 2-like	70.3	5.66	0	0	0	0	0	0	0	0	0	0	0	0	0	0	0	0	0	0	0	0	0	0	0	1.0452	0	1	0	0.0870999	0.0435499	PMI2	39.6	156.8
XP_021750141.1	ATP-dependent DNA helicase Q-like 3 isoform X1	80.4	8.76	0	0	0	0	0	0	0	0	0	0	0	0	0	0	0	0	0	0	0	0	0	0	0	1.0452	0	1	0	0.0870999	0.0435499	RecQl3	61.6	814.7
XP_021737638.1	S-adenosylmethionine carrier 1, chloroplastic/mitochondrial-like	33	9.25	0	0	0	0	0	0	0	0	0	0	0	0	0	0	0	0	0	0	0	0	0	0	0	1.0452	0	1	0	0.0870999	0.0435499	SAMC2	70.7	415.2
XP_021731411.1	probable LRR receptor-like serine/threonine-protein kinase At4g30520 isoform X2	70	8.25	0	0	0	0	0	0	0	0	0	0	0	0	0	0	0	0	0	0	0	0	0	0	0	1.0452	0	1	0	0.0870999	0.0435499	SARK	71.8	681
XP_021744589.1	serine carboxypeptidase-like 45	51.4	6.06	0	0	0	0	0	0	0	0	0	0	0	0	0	0	0	0	0	0	0	0	0	0	0	1.0452	0	1	0	0.0870999	0.0435499	SCPL45	59.3	577.4
XP_021764275.1	glycine-rich protein 5-like	16.6	5.9	0	0	0	0	0	0	0	0	0	0	0	0	0	0	0	0	0	0	0	0	0	0	0	1.0452	0	1	0	0.0870999	0.0435499	SOQ1	38.46
XP_021756258.1	cytosolic sulfotransferase 12-like	39.8	5.74	0	0	0	0	0	0	0	0	0	0	0	0	0	0	0	0	0	0	0	0	0	0	0	1.0452	0	1	0	0.0870999	0.0435499	SOT12	50.8	339.3
XP_021729485.1	LOW QUALITY PROTEIN: guanine nucleotide exchange factor SPIKE 1-like	206.3	6.01	0	0	0	0	0	0	0	0	0	0	0	0	0	0	0	0	0	0	0	0	0	0	0	1.0452	0	1	0	0.0870999	0.0435499	SPK1	78.6	2824.7
XP_021719745.1	protein STRUBBELIG-RECEPTOR FAMILY 8-like isoform X1	77.5	7.42	0	0	0	0	0	0	0	0	0	0	0	0	0	0	0	0	0	0	0	0	0	0	0	1.0452	0	1	0	0.0870999	0.0435499	SRF8	69.7	683.7
XP_021722461.1	uncharacterized protein LOC110689951	30.2	9.39	0	0	0	0	0	0	0	0	0	0	0	0	0	0	0	0	0	0	0	0	0	0	0	1.0452	0	1	0	0.0870999	0.0435499	TKI1	42.11
XP_021742139.1	uncharacterized protein LOC110708335 isoform X3	12.6	7.81	0	0	0	0	0	0	0	1.02799	0	0	0	0	0	0	0	0	0	0	0	0	0	0	0	0	1	0	0.0856656	0	0.0428328	3AT2	40.91
XP_021719014.1	betaine aldehyde dehydrogenase, chloroplastic-like	54.7	5.6	0	0	0	0	0	0	0	1.02799	0	0	0	0	0	0	0	0	0	0	0	0	0	0	0	0	1	0	0.0856656	0	0.0428328	ALDH10A8	75.2	825.5
XP_021764872.1	heavy metal-associated isoprenylated plant protein 39-like	19	9.04	0	0	0	0	0	0	0	1.02799	0	0	0	0	0	0	0	0	0	0	0	0	0	0	0	0	1	0	0.0856656	0	0.0428328	AT1G01490	62.3	87.8
XP_021749295.1	probable LRR receptor-like serine/threonine-protein kinase At1g07650 isoform X1	111	8.35	0	0	0	0	0	0	0	1.02799	0	0	0	0	0	0	0	0	0	0	0	0	0	0	0	0	1	0	0.0856656	0	0.0428328	AT1G07650	58.9	632.5
XP_021747966.1	aldehyde oxidase GLOX-like	64.4	7.24	0	0	0	0	0	0	0	1.02799	0	0	0	0	0	0	0	0	0	0	0	0	0	0	0	0	1	0	0.0856656	0	0.0428328	AT1G14430	57	612.1
XP_021761095.1	uncharacterized protein LOC110725935	136.4	6.04	0	0	0	0	0	0	0	1.02799	0	0	0	0	0	0	0	0	0	0	0	0	0	0	0	0	1	0	0.0856656	0	0.0428328	AT1G21000	69.7	200.3
XP_021761940.1	E3 SUMO-protein ligase RanBP2-like	60.2	8.13	0	0	0	0	0	0	0	1.02799	0	0	0	0	0	0	0	0	0	0	0	0	0	0	0	0	1	0	0.0856656	0	0.0428328	AT1G55915	57.8	268.9
XP_021766829.1	uncharacterized protein At1g04910-like isoform X1	66.7	9.74	0	0	0	0	0	0	0	1.02799	0	0	0	0	0	0	0	0	0	0	0	0	0	0	0	0	1	0	0.0856656	0	0.0428328	AT1G62330	65	756.5
XP_021776309.1	NADH dehydrogenase (ubiquinone) complex I, assembly factor 6-like	33.8	8.91	0	0	0	0	0	0	0	1.02799	0	0	0	0	0	0	0	0	0	0	0	0	0	0	0	0	1	0	0.0856656	0	0.0428328	AT1G62730	71.2	431.8
XP_021739537.1	protein FLX-like 2	47.4	7.03	0	0	0	0	0	0	0	1.02799	0	0	0	0	0	0	0	0	0	0	0	0	0	0	0	0	1	0	0.0856656	0	0.0428328	AT1G67170	52.3	141.4
XP_021731746.1	uncharacterized protein LOC110698593	51.7	9.26	0	0	0	0	0	0	0	1.02799	0	0	0	0	0	0	0	0	0	0	0	0	0	0	0	0	1	0	0.0856656	0	0.0428328	AT1G80620	42.2	255.4
XP_021713726.1	myb-related protein 1-like isoform X1	47.3	7.08	0	0	0	0	0	0	0	1.02799	0	0	0	0	0	0	0	0	0	0	0	0	0	0	0	0	1	0	0.0856656	0	0.0428328	AT2G02060	73.7	117.9
XP_021775101.1	uncharacterized protein LOC110738965	145.9	5.94	0	0	0	0	0	0	0	1.02799	0	0	0	0	0	0	0	0	0	0	0	0	0	0	0	0	1	0	0.0856656	0	0.0428328	AT2G04235	24.1	213
XP_021718580.1	uncharacterized protein LOC110686269	58	5.27	0	0	0	0	0	0	0	1.02799	0	0	0	0	0	0	0	0	0	0	0	0	0	0	0	0	1	0	0.0856656	0	0.0428328	AT2G15560	52.6	475.3
XP_021720660.1	nucleolar complex protein 2 homolog	83	6.86	0	0	0	0	0	0	0	1.02799	0	0	0	0	0	0	0	0	0	0	0	0	0	0	0	0	1	0	0.0856656	0	0.0428328	AT2G18220	63.7	647.9
XP_021768602.1	histidine kinase CKI1-like	121.6	5.62	0	0	0	0	0	0	0	1.02799	0	0	0	0	0	0	0	0	0	0	0	0	0	0	0	0	1	0	0.0856656	0	0.0428328	At2g47430	35.1	595.9
XP_021753643.1	rRNA biogenesis protein RRP5-like isoform X2	211.4	8.18	0	0	0	0	0	0	0	1.02799	0	0	0	0	0	0	0	0	0	0	0	0	0	0	0	0	1	0	0.0856656	0	0.0428328	AT3G11964	55.8	2021.9
XP_021776313.1	disease resistance protein RGA2-like	83.2	7.52	0	0	0	0	0	0	0	1.02799	0	0	0	0	0	0	0	0	0	0	0	0	0	0	0	0	1	0	0.0856656	0	0.0428328	AT3G14470	26.9	216.5
XP_021724718.1	uncharacterized protein LOC110692033	24.9	7.93	0	0	0	0	0	0	0	1.02799	0	0	0	0	0	0	0	0	0	0	0	0	0	0	0	0	1	0	0.0856656	0	0.0428328	AT3G23160	57.7	238.8
XP_021721052.1	uncharacterized protein LOC110688593	78.3	9.01	0	0	0	0	0	0	0	1.02799	0	0	0	0	0	0	0	0	0	0	0	0	0	0	0	0	1	0	0.0856656	0	0.0428328	AT3G25270	28.2	77
XP_021721494.1	uncharacterized protein LOC110689056	67.3	8.48	0	0	0	0	0	0	0	1.02799	0	0	0	0	0	0	0	0	0	0	0	0	0	0	0	0	1	0	0.0856656	0	0.0428328	AT3G29180	51.6
XP_021731642.1	probable LRR receptor-like serine/threonine-protein kinase At3g47570	112	6.83	0	0	0	0	0	0	0	1.02799	0	0	0	0	0	0	0	0	0	0	0	0	0	0	0	0	1	0	0.0856656	0	0.0428328	AT3G47090	45.8	359.8
XP_021769076.1	protein NRT1/ PTR FAMILY 5.6-like	68.3	8.34	0	0	0	0	0	0	0	1.02799	0	0	0	0	0	0	0	0	0	0	0	0	0	0	0	0	1	0	0.0856656	0	0.0428328	AT3G53960	53	624
XP_021770818.1	uncharacterized protein LOC110735007	36	6.8	0	0	0	0	0	0	0	1.02799	0	0	0	0	0	0	0	0	0	0	0	0	0	0	0	0	1	0	0.0856656	0	0.0428328	AT4G02340	62.3	444.9
XP_021727324.1	protein EI24 homolog isoform X1	39.6	8.75	0	0	0	0	0	0	0	1.02799	0	0	0	0	0	0	0	0	0	0	0	0	0	0	0	0	1	0	0.0856656	0	0.0428328	AT4G06676	58.9	369.8
XP_021773487.1	pentatricopeptide repeat-containing protein At4g19191, mitochondrial-like	73.9	6.83	0	0	0	0	0	0	0	1.02799	0	0	0	0	0	0	0	0	0	0	0	0	0	0	0	0	1	0	0.0856656	0	0.0428328	AT4G19191	53.4	713.4
XP_021744142.1	uncharacterized protein LOC110710185	37.1	9.83	0	0	0	0	0	0	0	1.02799	0	0	0	0	0	0	0	0	0	0	0	0	0	0	0	0	1	0	0.0856656	0	0.0428328	AT4G25030	62.8	406.8
XP_021726423.1	stem-specific protein TSJT1-like	28.1	7.97	0	0	0	0	0	0	0	1.02799	0	0	0	0	0	0	0	0	0	0	0	0	0	0	0	0	1	0	0.0856656	0	0.0428328	AT4G27450	64.8	336.7
XP_021743326.1	uncharacterized protein LOC110709413	71.7	5.59	0	0	0	0	0	0	0	1.02799	0	0	0	0	0	0	0	0	0	0	0	0	0	0	0	0	1	0	0.0856656	0	0.0428328	At4g29970	44.44
XP_021776117.1	dehydrogenase/reductase SDR family member on chromosome X-like isoform X1	41.3	9.03	0	0	0	0	0	0	0	1.02799	0	0	0	0	0	0	0	0	0	0	0	0	0	0	0	0	1	0	0.0856656	0	0.0428328	AT5G04070	54.4	380.9
XP_021721293.1	uncharacterized protein LOC110688843	34.4	5.8	0	0	0	0	0	0	0	1.02799	0	0	0	0	0	0	0	0	0	0	0	0	0	0	0	0	1	0	0.0856656	0	0.0428328	AT5G06590	39.7	193
XP_021774471.1	uncharacterized protein At3g28850-like	33.4	8.75	0	0	0	0	0	0	0	1.02799	0	0	0	0	0	0	0	0	0	0	0	0	0	0	0	0	1	0	0.0856656	0	0.0428328	AT5G13810	49.3	245.4
XP_021720261.1	uncharacterized protein LOC110687922	71.9	9.54	0	0	0	0	0	0	0	1.02799	0	0	0	0	0	0	0	0	0	0	0	0	0	0	0	0	1	0	0.0856656	0	0.0428328	AT5G39960	59.6	676.4
XP_021715001.1	putative uncharacterized protein DDB_G0283051	16.4	9.83	0	0	0	0	0	0	0	1.02799	0	0	0	0	0	0	0	0	0	0	0	0	0	0	0	0	1	0	0.0856656	0	0.0428328	AT5G50360	56.2	54.7
XP_021735683.1	uncharacterized protein LOC110702287	87.9	8.34	0	0	0	0	0	0	0	1.02799	0	0	0	0	0	0	0	0	0	0	0	0	0	0	0	0	1	0	0.0856656	0	0.0428328	At5g61620	46.15
XP_021734744.1	protein CHROMATIN REMODELING 20-like isoform X1	166.2	5.34	0	0	0	0	0	0	0	1.02799	0	0	0	0	0	0	0	0	0	0	0	0	0	0	0	0	1	0	0.0856656	0	0.0428328	ATRX	58.4	1410.6
XP_021766191.1	AUGMIN subunit 4-like	48.8	5.44	0	0	0	0	0	0	0	1.02799	0	0	0	0	0	0	0	0	0	0	0	0	0	0	0	0	1	0	0.0856656	0	0.0428328	AUG4	74.3	579.7
XP_021723601.1	uncharacterized protein LOC110690984 isoform X1	111.4	4.82	0	0	0	0	0	0	0	1.02799	0	0	0	0	0	0	0	0	0	0	0	0	0	0	0	0	1	0	0.0856656	0	0.0428328	emb2726	56.6	877.1
XP_021756229.1	uncharacterized protein LOC110721401	47.9	9.38	0	0	0	0	0	0	0	1.02799	0	0	0	0	0	0	0	0	0	0	0	0	0	0	0	0	1	0	0.0856656	0	0.0428328	F4L23.1	30.4	114
XP_021754680.1	fructokinase-like 1, chloroplastic	54.1	6.02	0	0	0	0	0	0	0	1.02799	0	0	0	0	0	0	0	0	0	0	0	0	0	0	0	0	1	0	0.0856656	0	0.0428328	FLN1	74.8	652.5
XP_021768872.1	protein FAR1-RELATED SEQUENCE 5-like	37.5	8.07	0	0	0	0	0	0	0	1.02799	0	0	0	0	0	0	0	0	0	0	0	0	0	0	0	0	1	0	0.0856656	0	0.0428328	FRS5	24.9	139.4
XP_021756616.1	gamma-glutamyl peptidase 3-like	30.9	5	0	0	0	0	0	0	0	1.02799	0	0	0	0	0	0	0	0	0	0	0	0	0	0	0	0	1	0	0.0856656	0	0.0428328	GGP3	54.7	285
XP_021739977.1	ARF guanine-nucleotide exchange factor GNOM-like	161.4	5.52	0	0	0	0	0	0	0	1.02799	0	0	0	0	0	0	0	0	0	0	0	0	0	0	0	0	1	0	0.0856656	0	0.0428328	GN	81.7	2290.4
XP_021757035.1	probable L-gulonolactone oxidase 4	65.1	6.15	0	0	0	0	0	0	0	1.02799	0	0	0	0	0	0	0	0	0	0	0	0	0	0	0	0	1	0	0.0856656	0	0.0428328	GulLO5	54.9	639
XP_021741629.1	3-ketoacyl-CoA synthase 11-like	58	8.84	0	0	0	0	0	0	0	1.02799	0	0	0	0	0	0	0	0	0	0	0	0	0	0	0	0	1	0	0.0856656	0	0.0428328	KCS11	78	809.7
XP_021713472.1	uncharacterized protein LOC110681627	41.5	6.79	0	0	0	0	0	0	0	1.02799	0	0	0	0	0	0	0	0	0	0	0	0	0	0	0	0	1	0	0.0856656	0	0.0428328	MDN1	54.55
XP_021720745.1	methionine S-methyltransferase-like	120.2	5.5	0	0	0	0	0	0	0	1.02799	0	0	0	0	0	0	0	0	0	0	0	0	0	0	0	0	1	0	0.0856656	0	0.0428328	MMT	67.7	1503.4
XP_021723917.1	protein MALE DISCOVERER 1-like	75.7	6.34	0	0	0	0	0	0	0	1.02799	0	0	0	0	0	0	0	0	0	0	0	0	0	0	0	0	1	0	0.0856656	0	0.0428328	MRH1	50.6	506.9
XP_021758941.1	transcription factor MYB97-like	49.1	6.3	0	0	0	0	0	0	0	1.02799	0	0	0	0	0	0	0	0	0	0	0	0	0	0	0	0	1	0	0.0856656	0	0.0428328	MYB120	78.2	212.2
XP_021729204.1	NADP-dependent malic enzyme-like	68.1	7.93	0	0	0	0	0	0	0	1.02799	0	0	0	0	0	0	0	0	0	0	0	0	0	0	0	0	1	0	0.0856656	0	0.0428328	NADP-ME4	79.3	929.5
XP_021759692.1	chlorophyll(ide) b reductase NOL, chloroplastic-like	38.4	9.47	0	0	0	0	0	0	0	1.02799	0	0	0	0	0	0	0	0	0	0	0	0	0	0	0	0	1	0	0.0856656	0	0.0428328	NOL	74.4	490
XP_021763742.1	LOW QUALITY PROTEIN: thioredoxin reductase 2-like	29.3	5.54	0	0	0	0	0	0	0	1.02799	0	0	0	0	0	0	0	0	0	0	0	0	0	0	0	0	1	0	0.0856656	0	0.0428328	NTRA	75.2	407.5
XP_021728372.1	nucleoplasmin-like protein ANO39	16.4	4.32	0	0	0	0	0	0	0	1.02799	0	0	0	0	0	0	0	0	0	0	0	0	0	0	0	0	1	0	0.0856656	0	0.0428328	OFUT16	29.41
XP_021737357.1	uncharacterized protein LOC110703884	112	7.46	0	0	0	0	0	0	0	1.02799	0	0	0	0	0	0	0	0	0	0	0	0	0	0	0	0	1	0	0.0856656	0	0.0428328	ORF158	42.9	119
XP_021748552.1	phosphatidylinositol 4-phosphate 5-kinase 10-like	45.8	8.7	0	0	0	0	0	0	0	1.02799	0	0	0	0	0	0	0	0	0	0	0	0	0	0	0	0	1	0	0.0856656	0	0.0428328	PIPK11	39.9	285
XP_021726290.1	receptor-like serine/threonine-protein kinase SD1-8	95.2	6.21	0	0	0	0	0	0	0	1.02799	0	0	0	0	0	0	0	0	0	0	0	0	0	0	0	0	1	0	0.0856656	0	0.0428328	RK3	55.3	910.6
XP_021736631.1	E3 ubiquitin-protein ligase RKP-like	144.8	5.95	0	0	0	0	0	0	0	1.02799	0	0	0	0	0	0	0	0	0	0	0	0	0	0	0	0	1	0	0.0856656	0	0.0428328	RKP	62.2	1626.7
XP_021768111.1	disease resistance protein RPM1-like	106.9	7.9	0	0	0	0	0	0	0	1.02799	0	0	0	0	0	0	0	0	0	0	0	0	0	0	0	0	1	0	0.0856656	0	0.0428328	RPM1	34.3	338.2
XP_021765780.1	subtilisin-like protease SBT2.5	88.9	7.59	0	0	0	0	0	0	0	1.02799	0	0	0	0	0	0	0	0	0	0	0	0	0	0	0	0	1	0	0.0856656	0	0.0428328	SLP3	44.9	682.9
XP_021755457.1	protein FAR1-RELATED SEQUENCE 8-like	33.6	8.66	0	0	0	0	0	0	0	1.02799	0	0	0	0	0	0	0	0	0	0	0	0	0	0	0	0	1	0	0.0856656	0	0.0428328	TOL3	38.71
XP_021748182.1	WAT1-related protein At4g08300-like	42.9	9.06	0	0	0	0	0	0	0	1.02799	0	0	0	0	0	0	0	0	0	0	0	0	0	0	0	0	1	0	0.0856656	0	0.0428328	UMAMIT17	57.8	409.5
XP_021721750.1	ceramide kinase-like isoform X1	69.3	7.25	0	0	0	0	1.02763	0	0	0	0	0	0	0	0	0	0	0	0	0	0	0	0	0	0	0	1	0	0.0856362	0	0.0428181	ACD5	52.6	602.4
XP_021718731.1	LOW QUALITY PROTEIN: probable disease resistance protein At4g33300	93.6	6.51	0	0	0	0	1.02763	0	0	0	0	0	0	0	0	0	0	0	0	0	0	0	0	0	0	0	1	0	0.0856362	0	0.0428181	ADR1-L1	57.4	731.9
XP_021758372.1	uncharacterized TPR repeat-containing protein At1g05150-like	88.7	6.6	0	0	0	0	1.02763	0	0	0	0	0	0	0	0	0	0	0	0	0	0	0	0	0	0	0	1	0	0.0856362	0	0.0428181	AT1G05150	74.4	920.6
XP_021718215.1	piriformospora indica-insensitive protein 2-like isoform X1	55.5	5.94	0	0	0	0	1.02763	0	0	0	0	0	0	0	0	0	0	0	0	0	0	0	0	0	0	0	1	0	0.0856362	0	0.0428181	AT1G13230	56.7	212.2
XP_021722299.1	protein RDM16-like isoform X1	80.2	9.07	0	0	0	0	1.02763	0	0	0	0	0	0	0	0	0	0	0	0	0	0	0	0	0	0	0	1	0	0.0856362	0	0.0428181	AT1G28060	62.4	691.4
XP_021742883.1	RNA pseudouridine synthase 1-like, partial	38.9	7.83	0	0	0	0	1.02763	0	0	0	0	0	0	0	0	0	0	0	0	0	0	0	0	0	0	0	1	0	0.0856362	0	0.0428181	AT1G56345	60.2	347.1
XP_021736848.1	ATP-dependent DNA helicase DDX11-like	100.8	7.4	0	0	0	0	1.02763	0	0	0	0	0	0	0	0	0	0	0	0	0	0	0	0	0	0	0	1	0	0.0856362	0	0.0428181	AT1G79890	60	961.1
XP_021713606.1	uncharacterized protein LOC110681790	41.4	7.88	0	0	0	0	1.02763	0	0	0	0	0	0	0	0	0	0	0	0	0	0	0	0	0	0	0	1	0	0.0856362	0	0.0428181	AT2G13770	40.1	203.4
XP_021750824.1	uncharacterized protein LOC110716499	25.8	4.75	0	0	0	0	1.02763	0	0	0	0	0	0	0	0	0	0	0	0	0	0	0	0	0	0	0	1	0	0.0856362	0	0.0428181	AT2G15220	50.9	232.3
XP_021721737.1	RNA-binding protein 28-like isoform X1	110.9	9.26	0	0	0	0	1.02763	0	0	0	0	0	0	0	0	0	0	0	0	0	0	0	0	0	0	0	1	0	0.0856362	0	0.0428181	AT2G21440	51.5	663.7
XP_021737797.1	uncharacterized protein LOC110704316	66	6.47	0	0	0	0	1.02763	0	0	0	0	0	0	0	0	0	0	0	0	0	0	0	0	0	0	0	1	0	0.0856362	0	0.0428181	AT2G32640	69.1	817.8
XP_021768601.1	histidine kinase CKI1-like	124.1	7.74	0	0	0	0	1.02763	0	0	0	0	0	0	0	0	0	0	0	0	0	0	0	0	0	0	0	1	0	0.0856362	0	0.0428181	At2g47430	37	582
XP_021750759.1	F-box protein CPR30-like isoform X1	47.7	6.1	0	0	0	0	1.02763	0	0	0	0	0	0	0	0	0	0	0	0	0	0	0	0	0	0	0	1	0	0.0856362	0	0.0428181	AT3G06240	26.2	116.7
XP_021756992.1	uncharacterized protein LOC110722065	124.9	4.75	0	0	0	0	1.02763	0	0	0	0	0	0	0	0	0	0	0	0	0	0	0	0	0	0	0	1	0	0.0856362	0	0.0428181	AT3G17340	51.6	956.4
XP_021743880.1	D-cysteine desulfhydrase 2, mitochondrial-like	49.2	8.65	0	0	0	0	1.02763	0	0	0	0	0	0	0	0	0	0	0	0	0	0	0	0	0	0	0	1	0	0.0856362	0	0.0428181	AT3G26115	54.3	437.2
XP_021767960.1	LOW QUALITY PROTEIN: peroxisomal hydratase-dehydrogenase-epimerase-like, partial	62.4	6.44	0	0	0	0	1.02763	0	0	0	0	0	0	0	0	0	0	0	0	0	0	0	0	0	0	0	1	0	0.0856362	0	0.0428181	AT3G51680	46.5	213.4
XP_021715429.1	universal stress protein PHOS34-like	18	6.19	0	0	0	0	1.02763	0	0	0	0	0	0	0	0	0	0	0	0	0	0	0	0	0	0	0	1	0	0.0856362	0	0.0428181	AT3G53990	52.9	185.3
XP_021719824.1	uncharacterized protein LOC110687477	42.8	9.03	0	0	0	0	1.02763	0	0	0	0	0	0	0	0	0	0	0	0	0	0	0	0	0	0	0	1	0	0.0856362	0	0.0428181	AT4G17240	36.6	157.1
XP_021726767.1	calmodulin-interacting protein 111-like	92.1	6.18	0	0	0	0	1.02763	0	0	0	0	0	0	0	0	0	0	0	0	0	0	0	0	0	0	0	1	0	0.0856362	0	0.0428181	AT4G28000	68.2	1012.7
XP_021753116.1	putative amidase C869.01	56.9	5.3	0	0	0	0	1.02763	0	0	0	0	0	0	0	0	0	0	0	0	0	0	0	0	0	0	0	1	0	0.0856362	0	0.0428181	AT4G34880	50.3	426
XP_021751398.1	calcium-transporting ATPase 2, plasma membrane-type-like	110.5	5.45	0	0	0	0	1.02763	0	0	0	0	0	0	0	0	0	0	0	0	0	0	0	0	0	0	0	1	0	0.0856362	0	0.0428181	At4g37640	80.4	1613.2
XP_021716492.1	L10-interacting MYB domain-containing protein-like isoform X2	41.4	8.43	0	0	0	0	1.02763	0	0	0	0	0	0	0	0	0	0	0	0	0	0	0	0	0	0	0	1	0	0.0856362	0	0.0428181	AT5G05800	27.2	108.2
XP_021734640.1	uncharacterized protein LOC110701312	36.4	8.5	0	0	0	0	1.02763	0	0	0	0	0	0	0	0	0	0	0	0	0	0	0	0	0	0	0	1	0	0.0856362	0	0.0428181	AT5G08770	53.4	190.3
XP_021727499.1	protein LAZY 1-like isoform X1	45.1	7.18	0	0	0	0	1.02763	0	0	0	0	0	0	0	0	0	0	0	0	0	0	0	0	0	0	0	1	0	0.0856362	0	0.0428181	AT5G14090	32.1	140.2
XP_021723096.1	squamosa promoter-binding-like protein 2	50.2	8.66	0	0	0	0	1.02763	0	0	0	0	0	0	0	0	0	0	0	0	0	0	0	0	0	0	0	1	0	0.0856362	0	0.0428181	At5g43270	41.5	247.7
XP_021722141.1	DNA-directed RNA polymerase III subunit RPC5-like	73.9	7.62	0	0	0	0	1.02763	0	0	0	0	0	0	0	0	0	0	0	0	0	0	0	0	0	0	0	1	0	0.0856362	0	0.0428181	AT5G49530	40.1	394.4
XP_021755712.1	protein suppressor of white apricot-like isoform X1	103	7.06	0	0	0	0	1.02763	0	0	0	0	0	0	0	0	0	0	0	0	0	0	0	0	0	0	0	1	0	0.0856362	0	0.0428181	AT5G55100	42.2	331.3
XP_021744319.1	putative F-box/FBD/LRR-repeat protein At5g44950	55.2	5.8	0	0	0	0	1.02763	0	0	0	0	0	0	0	0	0	0	0	0	0	0	0	0	0	0	0	1	0	0.0856362	0	0.0428181	AT5G56420	27.1	107.1
XP_021770676.1	uncharacterized protein LOC110734841	14.9	9.03	0	0	0	0	1.02763	0	0	0	0	0	0	0	0	0	0	0	0	0	0	0	0	0	0	0	1	0	0.0856362	0	0.0428181	AtMg00240	42.86
XP_021737040.1	cytochrome P450 85A-like	53.7	8.9	0	0	0	0	1.02763	0	0	0	0	0	0	0	0	0	0	0	0	0	0	0	0	0	0	0	1	0	0.0856362	0	0.0428181	BR6OX2	68.6	684.5
XP_021724805.1	protein CHUP1, chloroplastic-like	86.2	8.35	0	0	0	0	1.02763	0	0	0	0	0	0	0	0	0	0	0	0	0	0	0	0	0	0	0	1	0	0.0856362	0	0.0428181	CHUP1	33.9	326.6
XP_021743637.1	RING-H2 finger protein ATL28-like	39.4	7.62	0	0	0	0	1.02763	0	0	0	0	0	0	0	0	0	0	0	0	0	0	0	0	0	0	0	1	0	0.0856362	0	0.0428181	CNI1	56.4	100.5
XP_021722029.1	cellulose synthase-like protein D4	125.6	6.52	0	0	0	0	1.02763	0	0	0	0	0	0	0	0	0	0	0	0	0	0	0	0	0	0	0	1	0	0.0856362	0	0.0428181	CSLD4	78.1	1809.3
XP_021752288.1	cellulose synthase-like protein E1	85.4	7.31	0	0	0	0	1.02763	0	0	0	0	0	0	0	0	0	0	0	0	0	0	0	0	0	0	0	1	0	0.0856362	0	0.0428181	CSLE1	35.8	426.8
XP_021737677.1	cleavage stimulating factor 64-like isoform X1	57.1	8.95	0	0	0	0	1.02763	0	0	0	0	0	0	0	0	0	0	0	0	0	0	0	0	0	0	0	1	0	0.0856362	0	0.0428181	CSTF64	42.7	310.5
XP_021746710.1	cytochrome P450 77A2-like	59.2	8.7	0	0	0	0	1.02763	0	0	0	0	0	0	0	0	0	0	0	0	0	0	0	0	0	0	0	1	0	0.0856362	0	0.0428181	CYP77A4	67.3	663.3
XP_021736684.1	zinc finger BED domain-containing protein DAYSLEEPER-like	78.7	6.21	0	0	0	0	1.02763	0	0	0	0	0	0	0	0	0	0	0	0	0	0	0	0	0	0	0	1	0	0.0856362	0	0.0428181	DAYSLEEPER	46.1	575.1
XP_021748584.1	calcium-transporting ATPase, endoplasmic reticulum-type-like	116.5	5.92	0	0	0	0	1.02763	0	0	0	0	0	0	0	0	0	0	0	0	0	0	0	0	0	0	0	1	0	0.0856362	0	0.0428181	ECA2	77.6	1615.1
XP_021726387.1	helicase-like transcription factor CHR28	136.3	5.68	0	0	0	0	1.02763	0	0	0	0	0	0	0	0	0	0	0	0	0	0	0	0	0	0	0	1	0	0.0856362	0	0.0428181	EDA16	57.2	878.2
XP_021776256.1	protein EXECUTER 1, chloroplastic-like isoform X1	77.1	5.12	0	0	0	0	1.02763	0	0	0	0	0	0	0	0	0	0	0	0	0	0	0	0	0	0	0	1	0	0.0856362	0	0.0428181	EX1	58.9	609.8
XP_021740746.1	farnesyl pyrophosphate synthase 1-like	39.7	5.16	0	0	0	0	1.02763	0	0	0	0	0	0	0	0	0	0	0	0	0	0	0	0	0	0	0	1	0	0.0856362	0	0.0428181	FPS1	76.2	558.1
XP_021774652.1	uncharacterized protein LOC110738561	51.9	9.36	0	0	0	0	1.02763	0	0	0	0	0	0	0	0	0	0	0	0	0	0	0	0	0	0	0	1	0	0.0856362	0	0.0428181	FRS10	50
XP_021764105.1	protein FAR1-RELATED SEQUENCE 5-like	20.2	7.84	0	0	0	0	1.02763	0	0	0	0	0	0	0	0	0	0	0	0	0	0	0	0	0	0	0	1	0	0.0856362	0	0.0428181	FRS5	25.9	58.9
XP_021733587.1	LRR receptor-like serine/threonine-protein kinase GSO1	103.6	6.46	0	0	0	0	1.02763	0	0	0	0	0	0	0	0	0	0	0	0	0	0	0	0	0	0	0	1	0	0.0856362	0	0.0428181	GSO1	49.6
XP_021725761.1	non-symbiotic hemoglobin 2-like	24.1	7.78	0	0	0	0	1.02763	0	0	0	0	0	0	0	0	0	0	0	0	0	0	0	0	0	0	0	1	0	0.0856362	0	0.0428181	HB2	73.5	232.3
XP_021725832.1	uncharacterized protein LOC110693023	20.1	6.65	0	0	0	0	1.02763	0	0	0	0	0	0	0	0	0	0	0	0	0	0	0	0	0	0	0	1	0	0.0856362	0	0.0428181	KOR3	42.31
XP_021765730.1	regulator of nonsense transcripts 1 homolog	140.7	6.83	0	0	0	0	1.02763	0	0	0	0	0	0	0	0	0	0	0	0	0	0	0	0	0	0	0	1	0	0.0856362	0	0.0428181	LBA1	80.5	1948.3
XP_021763854.1	protein LOL2-like isoform X2	16.4	8.15	0	0	0	0	1.02763	0	0	0	0	0	0	0	0	0	0	0	0	0	0	0	0	0	0	0	1	0	0.0856362	0	0.0428181	LSD1	64.7	55.5
XP_021730476.1	uncharacterized protein LOC110697407	33.8	8.92	0	0	0	0	1.02763	0	0	0	0	0	0	0	0	0	0	0	0	0	0	0	0	0	0	0	1	0	0.0856362	0	0.0428181	MBD13	56.67
XP_021740226.1	uncharacterized protein LOC110706595	161.2	5.01	0	0	0	0	1.02763	0	0	0	0	0	0	0	0	0	0	0	0	0	0	0	0	0	0	0	1	0	0.0856362	0	0.0428181	MBD8	29.4	134.8
XP_021731826.1	uncharacterized protein LOC110698654	32.2	4.7	0	0	0	0	1.02763	0	0	0	0	0	0	0	0	0	0	0	0	0	0	0	0	0	0	0	1	0	0.0856362	0	0.0428181	ML4	32
XP_021728951.1	serine/threonine-protein kinase Nek6-like	58.8	8.65	0	0	0	0	1.02763	0	0	0	0	0	0	0	0	0	0	0	0	0	0	0	0	0	0	0	1	0	0.0856362	0	0.0428181	NEK5	51.4	481.1
XP_021734842.1	zinc finger protein WIP6-like	42.4	7.52	0	0	0	0	1.02763	0	0	0	0	0	0	0	0	0	0	0	0	0	0	0	0	0	0	0	1	0	0.0856362	0	0.0428181	NTT	82	329.3
XP_021752342.1	uncharacterized protein LOC110717866	207.7	7.24	0	0	0	0	1.02763	0	0	0	0	0	0	0	0	0	0	0	0	0	0	0	0	0	0	0	1	0	0.0856362	0	0.0428181	ORF158	37.1	94
XP_021770693.1	uncharacterized protein LOC110734871	46	9.06	0	0	0	0	1.02763	0	0	0	0	0	0	0	0	0	0	0	0	0	0	0	0	0	0	0	1	0	0.0856362	0	0.0428181	P85	34.29
XP_021733180.1	S-locus-specific glycoprotein BS29-2-like	12.6	9.03	0	0	0	0	1.02763	0	0	0	0	0	0	0	0	0	0	0	0	0	0	0	0	0	0	0	1	0	0.0856362	0	0.0428181	RK1	31.3	57
XP_021738544.1	G-type lectin S-receptor-like serine/threonine-protein kinase SD2-5	89.8	7.62	0	0	0	0	1.02763	0	0	0	0	0	0	0	0	0	0	0	0	0	0	0	0	0	0	0	1	0	0.0856362	0	0.0428181	SD2-5	54.3	836.3
XP_021750745.1	ADP-ribosylation factor GTPase-activating protein AGD7-like	51.3	7.85	0	1.01717	0	0	0	0	0	0	0	0	0	0	0	0	0	0	0	0	0	0	0	0	0	0	1	0	0.0847642	0	0.0423821	AGD7	58.7	402.9
XP_021740819.1	uncharacterized protein LOC110707093	48.9	9.79	0	1.01717	0	0	0	0	0	0	0	0	0	0	0	0	0	0	0	0	0	0	0	0	0	0	1	0	0.0847642	0	0.0423821	AT1G05060	59.2	252.7
XP_021719431.1	uncharacterized protein LOC110687121	188.6	5.9	0	1.01717	0	0	0	0	0	0	0	0	0	0	0	0	0	0	0	0	0	0	0	0	0	0	1	0	0.0847642	0	0.0423821	AT1G11300	47.2	1454.9
XP_021729344.1	uncharacterized protein LOC110696364	29.7	6.4	0	1.01717	0	0	0	0	0	0	0	0	0	0	0	0	0	0	0	0	0	0	0	0	0	0	1	0	0.0847642	0	0.0423821	AT1G17930	37.2	60.8
XP_021733823.1	protein PHYTOCHROME KINASE SUBSTRATE 3-like	44.6	9.17	0	1.01717	0	0	0	0	0	0	0	0	0	0	0	0	0	0	0	0	0	0	0	0	0	0	1	0	0.0847642	0	0.0423821	AT1G18810	30.9	81.3
XP_021724347.1	heavy metal-associated isoprenylated plant protein 3-like	29.6	8.94	0	1.01717	0	0	0	0	0	0	0	0	0	0	0	0	0	0	0	0	0	0	0	0	0	0	1	0	0.0847642	0	0.0423821	AT1G29000	29.3	63.2
XP_021761239.1	putative phospholipid-transporting ATPase 9	132.5	5.72	0	1.01717	0	0	0	0	0	0	0	0	0	0	0	0	0	0	0	0	0	0	0	0	0	0	1	0	0.0847642	0	0.0423821	AT1G68710	64	1444.9
XP_021756678.1	protein LURP-one-related 6-like	23.5	8.21	0	1.01717	0	0	0	0	0	0	0	0	0	0	0	0	0	0	0	0	0	0	0	0	0	0	1	0	0.0847642	0	0.0423821	AT2G05910	56.2	223.4
XP_021755487.1	putative F-box protein At3g25750	56.7	8.43	0	1.01717	0	0	0	0	0	0	0	0	0	0	0	0	0	0	0	0	0	0	0	0	0	0	1	0	0.0847642	0	0.0423821	At2g05970	51.43
XP_021766387.1	mitoferrin-like	37.4	7.93	0	1.01717	0	0	0	0	0	0	0	0	0	0	0	0	0	0	0	0	0	0	0	0	0	0	1	0	0.0847642	0	0.0423821	AT2G30160	66.4	460.7
XP_021726585.1	apoptosis inhibitor 5-like protein API5	62.7	8.32	0	1.01717	0	0	0	0	0	0	0	0	0	0	0	0	0	0	0	0	0	0	0	0	0	0	1	0	0.0847642	0	0.0423821	AT2G34040	69.9	698.4
XP_021741035.1	zeatin O-glucosyltransferase-like	53.2	6.48	0	1.01717	0	0	0	0	0	0	0	0	0	0	0	0	0	0	0	0	0	0	0	0	0	0	1	0	0.0847642	0	0.0423821	AT2G36780	29.7	198.4
XP_021740979.1	uncharacterized protein LOC110707272	112.9	6.84	0	1.01717	0	0	0	0	0	0	0	0	0	0	0	0	0	0	0	0	0	0	0	0	0	0	1	0	0.0847642	0	0.0423821	AT2G41830	55	1054.7
XP_021756319.1	pectinesterase 2-like	57.9	9.33	0	1.01717	0	0	0	0	0	0	0	0	0	0	0	0	0	0	0	0	0	0	0	0	0	0	1	0	0.0847642	0	0.0423821	AT2G45220	60.1	597
XP_021745283.1	beta-catenin-like protein 1	61.3	5.2	0	1.01717	0	0	0	0	0	0	0	0	0	0	0	0	0	0	0	0	0	0	0	0	0	0	1	0	0.0847642	0	0.0423821	AT3G02710	75	755
XP_021750805.1	F-box protein CPR30-like	22.8	8.32	0	1.01717	0	0	0	0	0	0	0	0	0	0	0	0	0	0	0	0	0	0	0	0	0	0	1	0	0.0847642	0	0.0423821	AT3G06240	30.8	95.5
XP_021766539.1	putative pentatricopeptide repeat-containing protein At3g11460, mitochondrial	71.2	8.18	0	1.01717	0	0	0	0	0	0	0	0	0	0	0	0	0	0	0	0	0	0	0	0	0	0	1	0	0.0847642	0	0.0423821	AT3G11460	58.7	734.2
XP_021765422.1	uncharacterized protein LOC110729935 isoform X1	100.2	6.99	0	1.01717	0	0	0	0	0	0	0	0	0	0	0	0	0	0	0	0	0	0	0	0	0	0	1	0	0.0847642	0	0.0423821	AT3G11560	53.5	813.5
XP_021723153.1	ankyrin repeat-containing protein At2g01680-like isoform X1	48	8.76	0	1.01717	0	0	0	0	0	0	0	0	0	0	0	0	0	0	0	0	0	0	0	0	0	0	1	0	0.0847642	0	0.0423821	AT3G13950	29.6	64.3
XP_021768596.1	glycine-rich cell wall structural protein-like	15.4	8.41	0	1.01717	0	0	0	0	0	0	0	0	0	0	0	0	0	0	0	0	0	0	0	0	0	0	1	0	0.0847642	0	0.0423821	At3g17050	74.5
XP_021714289.1	B3 domain-containing protein Os01g0234100-like	47.9	9.06	0	1.01717	0	0	0	0	0	0	0	0	0	0	0	0	0	0	0	0	0	0	0	0	0	0	1	0	0.0847642	0	0.0423821	AT3G19184	52.7	134
XP_021717172.1	uncharacterized protein LOC110685019	26.3	8.37	0	1.01717	0	0	0	0	0	0	0	0	0	0	0	0	0	0	0	0	0	0	0	0	0	0	1	0	0.0847642	0	0.0423821	AT3G21400	59	166.4
XP_021749640.1	receptor-like kinase TMK4	101.8	6.8	0	1.01717	0	0	0	0	0	0	0	0	0	0	0	0	0	0	0	0	0	0	0	0	0	0	1	0	0.0847642	0	0.0423821	AT3G23750	48.5	668.7
XP_021740873.1	BAHD acyltransferase At5g47980-like	52.2	8.48	0	1.01717	0	0	0	0	0	0	0	0	0	0	0	0	0	0	0	0	0	0	0	0	0	0	1	0	0.0847642	0	0.0423821	AT3G26040	43.4	360.5
XP_021720518.1	putative receptor-like protein kinase At3g47110	103.1	7.64	0	1.01717	0	0	0	0	0	0	0	0	0	0	0	0	0	0	0	0	0	0	0	0	0	0	1	0	0.0847642	0	0.0423821	AT3G47110	42.3	325.1
XP_021733857.1	uncharacterized protein LOC110700606	21.5	9.47	0	1.01717	0	0	0	0	0	0	0	0	0	0	0	0	0	0	0	0	0	0	0	0	0	0	1	0	0.0847642	0	0.0423821	AT3G47490	75	242.3
XP_021767699.1	uncharacterized protein LOC110732093	78.9	7.96	0	1.01717	0	0	0	0	0	0	0	0	0	0	0	0	0	0	0	0	0	0	0	0	0	0	1	0	0.0847642	0	0.0423821	At3g58590	58.33
XP_021768779.1	BRCT domain-containing protein At4g02110-like	178.6	8.13	0	1.01717	0	0	0	0	0	0	0	0	0	0	0	0	0	0	0	0	0	0	0	0	0	0	1	0	0.0847642	0	0.0423821	AT4G02110	31.2	502.3
XP_021773889.1	multiple RNA-binding domain-containing protein 1-like	91.5	6.49	0	1.01717	0	0	0	0	0	0	0	0	0	0	0	0	0	0	0	0	0	0	0	0	0	0	1	0	0.0847642	0	0.0423821	AT4G19610	52.6	753.1
XP_021738178.1	protein POLAR LOCALIZATION DURING ASYMMETRIC DIVISION AND REDISTRIBUTION-like isoform X2	37.7	5.08	0	1.01717	0	0	0	0	0	0	0	0	0	0	0	0	0	0	0	0	0	0	0	0	0	0	1	0	0.0847642	0	0.0423821	AT4G31805	31.4	110.9
XP_021759892.1	DNA-(apurinic or apyrimidinic site) lyase 2-like	68	6.64	0	1.01717	0	0	0	0	0	0	0	0	0	0	0	0	0	0	0	0	0	0	0	0	0	0	1	0	0.0847642	0	0.0423821	AT4G36050	51.9	583.2
XP_021724969.1	ribosomal RNA processing protein 1 homolog	65.7	9.36	0	1.01717	0	0	0	0	0	0	0	0	0	0	0	0	0	0	0	0	0	0	0	0	0	0	1	0	0.0847642	0	0.0423821	AT5G20600	40.4	369.8
XP_021747404.1	endoplasmic reticulum metallopeptidase 1-like	101.2	6.68	0	1.01717	0	0	0	0	0	0	0	0	0	0	0	0	0	0	0	0	0	0	0	0	0	0	1	0	0.0847642	0	0.0423821	AT5G20660	57.5	998.8
XP_021762277.1	pentatricopeptide repeat-containing protein At5g42310, mitochondrial-like	59.1	7.23	0	1.01717	0	0	0	0	0	0	0	0	0	0	0	0	0	0	0	0	0	0	0	0	0	0	1	0	0.0847642	0	0.0423821	AT5G36300	33.1	79.7
XP_021750472.1	probable C-terminal domain small phosphatase	33.4	9.39	0	1.01717	0	0	0	0	0	0	0	0	0	0	0	0	0	0	0	0	0	0	0	0	0	0	1	0	0.0847642	0	0.0423821	AT5G45700	47.6	232.3
XP_021751822.1	uncharacterized protein LOC110717433	92	6.54	0	1.01717	0	0	0	0	0	0	0	0	0	0	0	0	0	0	0	0	0	0	0	0	0	0	1	0	0.0847642	0	0.0423821	AT5G66960	67.5	1084.7
XP_021719368.1	protein BONZAI 1-like	64.3	5.44	0	1.01717	0	0	0	0	0	0	0	0	0	0	0	0	0	0	0	0	0	0	0	0	0	0	1	0	0.0847642	0	0.0423821	BON2	70	781.6
XP_021757264.1	BTB/POZ and MATH domain-containing protein 3 isoform X1	46.5	6.62	0	1.01717	0	0	0	0	0	0	0	0	0	0	0	0	0	0	0	0	0	0	0	0	0	0	1	0	0.0847642	0	0.0423821	BPM3	64	513.8
XP_021750688.1	chromosome transmission fidelity protein 18 homolog isoform X1	106.3	7.31	0	1.01717	0	0	0	0	0	0	0	0	0	0	0	0	0	0	0	0	0	0	0	0	0	0	1	0	0.0847642	0	0.0423821	CTF18	53.6	807.4
XP_021745849.1	cytochrome P450 94A2-like	60.1	8.18	0	1.01717	0	0	0	0	0	0	0	0	0	0	0	0	0	0	0	0	0	0	0	0	0	0	1	0	0.0847642	0	0.0423821	CYP94D2	54.6	564.7
XP_021715967.1	zinc finger BED domain-containing protein RICESLEEPER 3-like	78.8	8.59	0	1.01717	0	0	0	0	0	0	0	0	0	0	0	0	0	0	0	0	0	0	0	0	0	0	1	0	0.0847642	0	0.0423821	DAYSLEEPER	26.3	202.2
XP_021748946.1	uncharacterized protein LOC110714720	66.2	6.11	0	1.01717	0	0	0	0	0	0	0	0	0	0	0	0	0	0	0	0	0	0	0	0	0	0	1	0	0.0847642	0	0.0423821	DDI1	53.6	120.9
XP_021752280.1	uncharacterized protein LOC110717809 isoform X1	123.9	6.2	0	1.01717	0	0	0	0	0	0	0	0	0	0	0	0	0	0	0	0	0	0	0	0	0	0	1	0	0.0847642	0	0.0423821	DSC1	35.06
XP_021772730.1	transcription initiation factor TFIID subunit 12b-like	66.9	9.86	0	1.01717	0	0	0	0	0	0	0	0	0	0	0	0	0	0	0	0	0	0	0	0	0	0	1	0	0.0847642	0	0.0423821	EER4	63.1	318.5
XP_021750291.1	1-phosphatidylinositol-3-phosphate 5-kinase FAB1B-like isoform X1	196.5	5.67	0	1.01717	0	0	0	0	0	0	0	0	0	0	0	0	0	0	0	0	0	0	0	0	0	0	1	0	0.0847642	0	0.0423821	FAB1B	54.2	1729.1
XP_021745502.1	galactan beta-1,4-galactosyltransferase GALS3-like	54.9	8.57	0	1.01717	0	0	0	0	0	0	0	0	0	0	0	0	0	0	0	0	0	0	0	0	0	0	1	0	0.0847642	0	0.0423821	GALS3	51.8	495
XP_021752745.1	LOW QUALITY PROTEIN: eIF-2-alpha kinase GCN2-like	138.6	6.15	0	1.01717	0	0	0	0	0	0	0	0	0	0	0	0	0	0	0	0	0	0	0	0	0	0	1	0	0.0847642	0	0.0423821	GCN2	58.7	1394.4
XP_021754822.1	lanC-like protein GCR2	45.1	7.65	0	1.01717	0	0	0	0	0	0	0	0	0	0	0	0	0	0	0	0	0	0	0	0	0	0	1	0	0.0847642	0	0.0423821	GPCR	66.8	578.9
XP_021718200.1	heat shock 70 kDa protein 18-like	72.5	5.73	0	1.01717	0	0	0	0	0	0	0	0	0	0	0	0	0	0	0	0	0	0	0	0	0	0	1	0	0.0847642	0	0.0423821	Hsp70-2	59.6	758.1
XP_021769135.1	laccase-22-like	63.2	8.79	0	1.01717	0	0	0	0	0	0	0	0	0	0	0	0	0	0	0	0	0	0	0	0	0	0	1	0	0.0847642	0	0.0423821	IRX12	64.2	759.2
XP_021764246.1	uncharacterized protein LOC110728885	69.7	9.22	0	1.01717	0	0	0	0	0	0	0	0	0	0	0	0	0	0	0	0	0	0	0	0	0	0	1	0	0.0847642	0	0.0423821	KUA1	58.82
XP_021763908.1	la-related protein 6A	38.3	9.14	0	1.01717	0	0	0	0	0	0	0	0	0	0	0	0	0	0	0	0	0	0	0	0	0	0	1	0	0.0847642	0	0.0423821	LARP6a	49.9	281.6
XP_021723832.1	dihydrolipoyllysine-residue acetyltransferase component 4 of pyruvate dehydrogenase complex, chloroplastic	50	8.25	0	1.01717	0	0	0	0	0	0	0	0	0	0	0	0	0	0	0	0	0	0	0	0	0	0	1	0	0.0847642	0	0.0423821	LTA2	79.1	548.5
XP_021773497.1	uncharacterized protein LOC110737442	84.6	6.67	0	1.01717	0	0	0	0	0	0	0	0	0	0	0	0	0	0	0	0	0	0	0	0	0	0	1	0	0.0847642	0	0.0423821	NPF4.1	42.31
XP_021724244.1	metal transporter Nramp2-like isoform X1	58.6	5.16	0	1.01717	0	0	0	0	0	0	0	0	0	0	0	0	0	0	0	0	0	0	0	0	0	0	1	0	0.0847642	0	0.0423821	NRAMP2	80.8	787.3
XP_021768447.1	protein NRT1/ PTR FAMILY 6.3-like	66.4	8.69	0	1.01717	0	0	0	0	0	0	0	0	0	0	0	0	0	0	0	0	0	0	0	0	0	0	1	0	0.0847642	0	0.0423821	NRT1.1	63.8	728
XP_021758576.1	uncharacterized protein LOC110723531	125.9	9.6	0	1.01717	0	0	0	0	0	0	0	0	0	0	0	0	0	0	0	0	0	0	0	0	0	0	1	0	0.0847642	0	0.0423821	ORF102	57.4	83.2
XP_021716079.1	proteasome subunit alpha type-4-like	27.4	7.9	0	1.01717	0	0	0	0	0	0	0	0	0	0	0	0	0	0	0	0	0	0	0	0	0	0	1	0	0.0847642	0	0.0423821	PAC1	90	448.4
XP_021739119.1	protein PHOX4-like	84.9	6.04	0	1.01717	0	0	0	0	0	0	0	0	0	0	0	0	0	0	0	0	0	0	0	0	0	0	1	0	0.0847642	0	0.0423821	Phox1	55.2	763.8
XP_021750962.1	QWRF motif-containing protein 2-like	70.6	10.56	0	1.01717	0	0	0	0	0	0	0	0	0	0	0	0	0	0	0	0	0	0	0	0	0	0	1	0	0.0847642	0	0.0423821	QWRF2	47.4	384.4
XP_021751045.1	uncharacterized protein LOC110716721	13.3	9.14	0	1.01717	0	0	0	0	0	0	0	0	0	0	0	0	0	0	0	0	0	0	0	0	0	0	1	0	0.0847642	0	0.0423821	RFL1	34.29
XP_021737159.1	G-type lectin S-receptor-like serine/threonine-protein kinase LECRK3	48	6.83	0	1.01717	0	0	0	0	0	0	0	0	0	0	0	0	0	0	0	0	0	0	0	0	0	0	1	0	0.0847642	0	0.0423821	RLK1	36.3	238.4
XP_021738956.1	protein mel-28-like isoform X2	79.4	7.25	0	1.01717	0	0	0	0	0	0	0	0	0	0	0	0	0	0	0	0	0	0	0	0	0	0	1	0	0.0847642	0	0.0423821	ROS3	27	199.5
XP_021721806.1	uncharacterized protein LOC110689341 isoform X1	20.2	8.62	0	1.01717	0	0	0	0	0	0	0	0	0	0	0	0	0	0	0	0	0	0	0	0	0	0	1	0	0.0847642	0	0.0423821	RPS6	60
XP_021714851.1	somatic embryogenesis receptor kinase 2	68.4	5.53	0	1.01717	0	0	0	0	0	0	0	0	0	0	0	0	0	0	0	0	0	0	0	0	0	0	1	0	0.0847642	0	0.0423821	SERK1	87.2	818.1
XP_021762222.1	cytosolic sulfotransferase 13-like	39.7	7.47	0	1.01717	0	0	0	0	0	0	0	0	0	0	0	0	0	0	0	0	0	0	0	0	0	0	1	0	0.0847642	0	0.0423821	ST2A	44	290.4
XP_021754793.1	probable sesquiterpene synthase	64	5.73	0	1.01717	0	0	0	0	0	0	0	0	0	0	0	0	0	0	0	0	0	0	0	0	0	0	1	0	0.0847642	0	0.0423821	TPS21	38.9	399.4
XP_021772134.1	ubiquitin-conjugating enzyme E2 20-like	19.9	5.17	0	1.01717	0	0	0	0	0	0	0	0	0	0	0	0	0	0	0	0	0	0	0	0	0	0	1	0	0.0847642	0	0.0423821	UBC20	83.4	300.1
XP_021756863.1	ureide permease 1-like isoform X1	46.7	8.76	0	1.01717	0	0	0	0	0	0	0	0	0	0	0	0	0	0	0	0	0	0	0	0	0	0	1	0	0.0847642	0	0.0423821	UPS2	68.8	543.9
XP_021721693.1	uncharacterized protein LOC110689258	111.5	6.24	0	0	0	0	0	0	0	0	0	0	0	0	0	0	0	0	0	0	0	1.01304	0	0	0	0	0	1	0	0.0844203	0.0422102	AT1G05960	51.5	931
XP_021752082.1	protein ENHANCED DISEASE RESISTANCE 2-like	34.3	5.06	0	0	0	0	0	0	0	0	0	0	0	0	0	0	0	0	0	0	0	1.01304	0	0	0	0	0	1	0	0.0844203	0.0422102	AT1G06050	64.5	399.4
XP_021766873.1	starch synthase 3, chloroplastic/amyloplastic-like	147.4	5.91	0	0	0	0	0	0	0	0	0	0	0	0	0	0	0	0	0	0	0	1.01304	0	0	0	0	0	1	0	0.0844203	0.0422102	At1g11720	66.1	1327
XP_021759647.1	aldehyde oxidase GLOX-like	60.2	8.13	0	0	0	0	0	0	0	0	0	0	0	0	0	0	0	0	0	0	0	1.01304	0	0	0	0	0	1	0	0.0844203	0.0422102	AT1G19900	58.6	652.1
XP_021775219.1	translation initiation factor IF3-1, mitochondrial-like	67.9	9.7	0	0	0	0	0	0	0	0	0	0	0	0	0	0	0	0	0	0	0	1.01304	0	0	0	0	0	1	0	0.0844203	0.0422102	AT1G34360	36.5	146
XP_021744975.1	uncharacterized protein LOC110710944 isoform X1	30.9	5.24	0	0	0	0	0	0	0	0	0	0	0	0	0	0	0	0	0	0	0	1.01304	0	0	0	0	0	1	0	0.0844203	0.0422102	AT2G01275	49.8	226.9
XP_021760031.1	uncharacterized protein LOC110724849	86	9.01	0	0	0	0	0	0	0	0	0	0	0	0	0	0	0	0	0	0	0	1.01304	0	0	0	0	0	1	0	0.0844203	0.0422102	AT2G17580	46.8	463
XP_021729849.1	syndetin-like isoform X1	128.7	5.39	0	0	0	0	0	0	0	0	0	0	0	0	0	0	0	0	0	0	0	1.01304	0	0	0	0	0	1	0	0.0844203	0.0422102	AT2G27900	60.3	1235.7
XP_021720933.1	uncharacterized protein LOC110688484	37.2	8.68	0	0	0	0	0	0	0	0	0	0	0	0	0	0	0	0	0	0	0	1.01304	0	0	0	0	0	1	0	0.0844203	0.0422102	AT2G28690	30	84.3
XP_021722124.1	uncharacterized protein LOC110689660	54.6	8.73	0	0	0	0	0	0	0	0	0	0	0	0	0	0	0	0	0	0	0	1.01304	0	0	0	0	0	1	0	0.0844203	0.0422102	At2g42475	37.93
XP_021754189.1	putative disease resistance protein RGA1	103.6	6.57	0	0	0	0	0	0	0	0	0	0	0	0	0	0	0	0	0	0	0	1.01304	0	0	0	0	0	1	0	0.0844203	0.0422102	AT3G14470	26.7	238
XP_021723724.1	glycine-rich cell wall structural protein-like	36.9	10.1	0	0	0	0	0	0	0	0	0	0	0	0	0	0	0	0	0	0	0	1.01304	0	0	0	0	0	1	0	0.0844203	0.0422102	At3g17050	61
XP_021766175.1	uncharacterized protein LOC110730665 isoform X1	123.3	5.52	0	0	0	0	0	0	0	0	0	0	0	0	0	0	0	0	0	0	0	1.01304	0	0	0	0	0	1	0	0.0844203	0.0422102	AT3G19780	37.3	639.4
XP_021755543.1	uncharacterized protein LOC110720810	84.8	5.22	0	0	0	0	0	0	0	0	0	0	0	0	0	0	0	0	0	0	0	1.01304	0	0	0	0	0	1	0	0.0844203	0.0422102	AT3G24190	77.5	1151.7
XP_021731645.1	putative receptor-like protein kinase At3g47110 isoform X1	61.2	6.7	0	0	0	0	0	0	0	0	0	0	0	0	0	0	0	0	0	0	0	1.01304	0	0	0	0	0	1	0	0.0844203	0.0422102	AT3G47570	45.9	74.3
XP_021748756.1	selenoprotein K-like isoform X1	11.2	9.25	0	0	0	0	0	0	0	0	0	0	0	0	0	0	0	0	0	0	0	1.01304	0	0	0	0	0	1	0	0.0844203	0.0422102	AT4G08230	65.5	80.5
XP_021748311.1	FT-interacting protein 1-like	113.5	9	0	0	0	0	0	0	0	0	0	0	0	0	0	0	0	0	0	0	0	1.01304	0	0	0	0	0	1	0	0.0844203	0.0422102	AT4G11610	60.7	1291.2
XP_021748374.1	dof zinc finger protein DOF2.5	40.4	8.65	0	0	0	0	0	0	0	0	0	0	0	0	0	0	0	0	0	0	0	1.01304	0	0	0	0	0	1	0	0.0844203	0.0422102	AT4G24060	63.5	132.1
XP_021765092.1	uncharacterized protein LOC110729635	76.5	7.5	0	0	0	0	0	0	0	0	0	0	0	0	0	0	0	0	0	0	0	1.01304	0	0	0	0	0	1	0	0.0844203	0.0422102	AT4G25610	44	346.7
XP_021745188.1	uncharacterized protein LOC110711121	34	5.96	0	0	0	0	0	0	0	0	0	0	0	0	0	0	0	0	0	0	0	1.01304	0	0	0	0	0	1	0	0.0844203	0.0422102	AT4G29400	68.7	328.9
XP_021773672.1	peroxidase 57-like	41.4	4.96	0	0	0	0	0	0	0	0	0	0	0	0	0	0	0	0	0	0	0	1.01304	0	0	0	0	0	1	0	0.0844203	0.0422102	AT5G17820	39.6	231.1
XP_021733264.1	uncharacterized protein LOC110700070	228	4.34	0	0	0	0	0	0	0	0	0	0	0	0	0	0	0	0	0	0	0	1.01304	0	0	0	0	0	1	0	0.0844203	0.0422102	AT5G17910	27.8	136.7
XP_021741677.1	mediator of RNA polymerase II transcription subunit 17-like	72.6	6.24	0	0	0	0	0	0	0	0	0	0	0	0	0	0	0	0	0	0	0	1.01304	0	0	0	0	0	1	0	0.0844203	0.0422102	AT5G20170	48.8	594.3
XP_021725909.1	disease resistance RPP8-like protein 3	127.9	7.15	0	0	0	0	0	0	0	0	0	0	0	0	0	0	0	0	0	0	0	1.01304	0	0	0	0	0	1	0	0.0844203	0.0422102	AT5G35450	27.9	252.7
XP_021747916.1	uncharacterized protein LOC110713780	27.8	6	0	0	0	0	0	0	0	0	0	0	0	0	0	0	0	0	0	0	0	1.01304	0	0	0	0	0	1	0	0.0844203	0.0422102	AT5G48050	40.7	143.3
XP_021754818.1	uncharacterized protein LOC110720126 isoform X1	105	6.54	0	0	0	0	0	0	0	0	0	0	0	0	0	0	0	0	0	0	0	1.01304	0	0	0	0	0	1	0	0.0844203	0.0422102	AT5G54200	60.1	792.7
XP_021761679.1	transmembrane protein DDB_G0273707/DDB_G0273361-like	26.4	9.54	0	0	0	0	0	0	0	0	0	0	0	0	0	0	0	0	0	0	0	1.01304	0	0	0	0	0	1	0	0.0844203	0.0422102	AT5G62720	63.4	258.1
XP_021771058.1	CO(2)-response secreted protease-like	81.9	6.24	0	0	0	0	0	0	0	0	0	0	0	0	0	0	0	0	0	0	0	1.01304	0	0	0	0	0	1	0	0.0844203	0.0422102	ATSBT5.2	55.8	790.8
XP_021754274.1	reticulon-like protein B2 isoform X1	28.1	8.37	0	0	0	0	0	0	0	0	0	0	0	0	0	0	0	0	0	0	0	1.01304	0	0	0	0	0	1	0	0.0844203	0.0422102	BTI2	69.9	312.8
XP_021744534.1	calmodulin-interacting protein 111-like isoform X1	116.7	6.52	0	0	0	0	0	0	0	0	0	0	0	0	0	0	0	0	0	0	0	1.01304	0	0	0	0	0	1	0	0.0844203	0.0422102	CIP111	53.5	952.6
XP_021721072.1	dehydrodolichyl diphosphate synthase 2-like	29.4	8.18	0	0	0	0	0	0	0	0	0	0	0	0	0	0	0	0	0	0	0	1.01304	0	0	0	0	0	1	0	0.0844203	0.0422102	cPT4	48.6	238.8
XP_021770887.1	cyclic nucleotide-gated ion channel 2-like	83.1	9.32	0	0	0	0	0	0	0	0	0	0	0	0	0	0	0	0	0	0	0	1.01304	0	0	0	0	0	1	0	0.0844203	0.0422102	DND1	69.3	956.8
XP_021768362.1	deoxyuridine 5'-triphosphate nucleotidohydrolase-like	23.1	9.09	0	0	0	0	0	0	0	0	0	0	0	0	0	0	0	0	0	0	0	1.01304	0	0	0	0	0	1	0	0.0844203	0.0422102	DUT1	80.4	261.2
XP_021750091.1	eukaryotic translation initiation factor-like	85.9	7.61	0	0	0	0	0	0	0	0	0	0	0	0	0	0	0	0	0	0	0	1.01304	0	0	0	0	0	1	0	0.0844203	0.0422102	eIFiso4G1	61.8	874.8
XP_021742228.1	probable ribose-5-phosphate isomerase 3, chloroplastic	30.4	6.81	0	0	0	0	0	0	0	0	0	0	0	0	0	0	0	0	0	0	0	1.01304	0	0	0	0	0	1	0	0.0844203	0.0422102	EMB3119	76.5	367.5
XP_021760042.1	LOW QUALITY PROTEIN: protein GAMETE EXPRESSED 3-like	74.1	7.99	0	0	0	0	0	0	0	0	0	0	0	0	0	0	0	0	0	0	0	1.01304	0	0	0	0	0	1	0	0.0844203	0.0422102	GEX3	48.5	517.7
XP_021721037.1	endoglucanase 25-like	68.7	9.1	0	0	0	0	0	0	0	0	0	0	0	0	0	0	0	0	0	0	0	1.01304	0	0	0	0	0	1	0	0.0844203	0.0422102	GH9A1	81.4	1041.2
XP_021760182.1	uncharacterized protein LOC110725011	40.2	9.8	0	0	0	0	0	0	0	0	0	0	0	0	0	0	0	0	0	0	0	1.01304	0	0	0	0	0	1	0	0.0844203	0.0422102	GLR2.7	46.15
XP_021715653.1	protein IQ-DOMAIN 1-like	47.4	10.18	0	0	0	0	0	0	0	0	0	0	0	0	0	0	0	0	0	0	0	1.01304	0	0	0	0	0	1	0	0.0844203	0.0422102	IQD5	54.5	300.8
XP_021767874.1	protein KINESIN LIGHT CHAIN-RELATED 1-like	65.5	5.87	0	0	0	0	0	0	0	0	0	0	0	0	0	0	0	0	0	0	0	1.01304	0	0	0	0	0	1	0	0.0844203	0.0422102	KLCR1	70.1	719.5
XP_021750085.1	uncharacterized protein LOC110715781 isoform X1	29.2	5.35	0	0	0	0	0	0	0	0	0	0	0	0	0	0	0	0	0	0	0	1.01304	0	0	0	0	0	1	0	0.0844203	0.0422102	NHX6	35.29
XP_021773498.1	uncharacterized protein LOC110737444	97.6	7.44	0	0	0	0	0	0	0	0	0	0	0	0	0	0	0	0	0	0	0	1.01304	0	0	0	0	0	1	0	0.0844203	0.0422102	ORF102	50.7	73.2
XP_021754768.1	uncharacterized protein LOC110720071	108.2	7.46	0	0	0	0	0	0	0	0	0	0	0	0	0	0	0	0	0	0	0	1.01304	0	0	0	0	0	1	0	0.0844203	0.0422102	ORF119	64.3	84.3
XP_021742260.1	pathogenesis-related protein PR-4-like	15.3	5.22	0	0	0	0	0	0	0	0	0	0	0	0	0	0	0	0	0	0	0	1.01304	0	0	0	0	0	1	0	0.0844203	0.0422102	PR4	71.7	188.7
XP_021749107.1	50S ribosomal protein 5 alpha, chloroplastic-like	19.6	10.55	0	0	0	0	0	0	0	0	0	0	0	0	0	0	0	0	0	0	0	1.01304	0	0	0	0	0	1	0	0.0844203	0.0422102	PSRP5	52.34
XP_021752248.1	maltose excess protein 1-like, chloroplastic isoform X1	57.5	9.26	0	0	0	0	0	0	0	0	0	0	0	0	0	0	0	0	0	0	0	1.01304	0	0	0	0	0	1	0	0.0844203	0.0422102	RCP1	64	447.6
XP_021754705.1	uncharacterized protein LOC110720015 isoform X1	35.3	6.07	0	0	0	0	0	0	0	0	0	0	0	0	0	0	0	0	0	0	0	1.01304	0	0	0	0	0	1	0	0.0844203	0.0422102	SAUR32	40
XP_021776044.1	histone-lysine N-methyltransferase SUVR3-like	36.7	6.51	0	0	0	0	0	0	0	0	0	0	0	0	0	0	0	0	0	0	0	1.01304	0	0	0	0	0	1	0	0.0844203	0.0422102	SDG20	53	310.5
XP_021716606.1	uncharacterized protein LOC110684457	77.3	7.21	0	0	0	0	0	0	0	0	0	0	0	0	0	0	0	0	0	0	0	1.01304	0	0	0	0	0	1	0	0.0844203	0.0422102	SYD	48.39
XP_021746876.1	uncharacterized protein LOC110712732	15.9	5.88	0	0	0	0	0	0	0	0	0	0	0	0	0	0	0	0	0	0	0	1.01304	0	0	0	0	0	1	0	0.0844203	0.0422102	TMN12	47.06
XP_021741509.1	uncharacterized protein LOC110707769 isoform X1	99.8	7.93	0	0	0	0	0	0	0	0	0	0	0	0	0	0	0	0	0	0	0	1.01304	0	0	0	0	0	1	0	0.0844203	0.0422102	TRM34	33.6	93.6
XP_021740054.1	uncharacterized protein LOC110706440	40.6	9.41	0	0	0	0	0	0	0	0	0	0	0	0	0	0	0	0	0	0	0	1.01304	0	0	0	0	0	1	0	0.0844203	0.0422102	TTM2	50
XP_021724374.1	UDP-galactose/UDP-glucose transporter 5B-like isoform X1	41	8.76	0	0	0	0	0	0	0	0	0	0	0	0	0	0	0	0	0	0	0	1.01304	0	0	0	0	0	1	0	0.0844203	0.0422102	UTR5	78	530
XP_021761920.1	vacuolar protein-sorting-associated protein 11 homolog	107.1	6.04	0	0	0	0	0	0	0	0	0	0	0	0	0	0	0	0	0	0	0	1.01304	0	0	0	0	0	1	0	0.0844203	0.0422102	VPS11	75.7	1431
XP_021767192.1	uncharacterized protein LOC110731626	134.6	7.43	0	0	0	0	0	0	0	0	0	0	0	0	0	0	0	0	0	0	0	1.01304	0	0	0	0	0	1	0	0.0844203	0.0422102	ZAT8	47.37
XP_021737200.1	allantoate deiminase 2-like isoform X1	51	5.11	0	0	0	0	0	0	0	0	0	0	0	0	0	0	0	0	0	0	0.995873	0	0	0	0	0	0	1	0	0.0829895	0.0414947	AAH	71.4	633.3
XP_021732140.1	zinc finger BED domain-containing protein RICESLEEPER 2-like	69.4	5.35	0	0	0	0	0	0	0	0	0	0	0	0	0	0	0	0	0	0	0.995873	0	0	0	0	0	0	1	0	0.0829895	0.0414947	ABCB28	32.56
XP_021735879.1	uncharacterized protein LOC110702473	31.1	7.71	0	0	0	0	0	0	0	0	0	0	0	0	0	0	0	0	0	0	0.995873	0	0	0	0	0	0	1	0	0.0829895	0.0414947	AGL26	55.9	249.6
XP_021771154.1	L-aspartate oxidase, chloroplastic-like	25.2	5.85	0	0	0	0	0	0	0	0	0	0	0	0	0	0	0	0	0	0	0.995873	0	0	0	0	0	0	1	0	0.0829895	0.0414947	AO	85.7	387.1
XP_021748876.1	auxin response factor 18-like	73.4	6.46	0	0	0	0	0	0	0	0	0	0	0	0	0	0	0	0	0	0	0.995873	0	0	0	0	0	0	1	0	0.0829895	0.0414947	ARF9	56.2	651.4
XP_021748855.1	transcription factor bHLH13-like	74	6.93	0	0	0	0	0	0	0	0	0	0	0	0	0	0	0	0	0	0	0.995873	0	0	0	0	0	0	1	0	0.0829895	0.0414947	AT1G01260	40.6	452.6
XP_021716354.1	transmembrane 9 superfamily member 5-like isoform X1	66.7	7.42	0	0	0	0	0	0	0	0	0	0	0	0	0	0	0	0	0	0	0.995873	0	0	0	0	0	0	1	0	0.0829895	0.0414947	AT1G08350	49.7	585.1
XP_021719754.1	pyrophosphate--fructose 6-phosphate 1-phosphotransferase subunit beta-like	61.8	6.43	0	0	0	0	0	0	0	0	0	0	0	0	0	0	0	0	0	0	0.995873	0	0	0	0	0	0	1	0	0.0829895	0.0414947	AT1G12000	83.1	937.6
XP_021747708.1	zinc finger MYM-type protein 1-like	38.5	8.54	0	0	0	0	0	0	0	0	0	0	0	0	0	0	0	0	0	0	0.995873	0	0	0	0	0	0	1	0	0.0829895	0.0414947	AT1G19260	43.3	225.3
XP_021745989.1	probable LRR receptor-like serine/threonine-protein kinase At1g51820	74	5.85	0	0	0	0	0	0	0	0	0	0	0	0	0	0	0	0	0	0	0.995873	0	0	0	0	0	0	1	0	0.0829895	0.0414947	AT1G49100	50.6	297
XP_021775550.1	uncharacterized protein LOC110739398	46.3	6.35	0	0	0	0	0	0	0	0	0	0	0	0	0	0	0	0	0	0	0.995873	0	0	0	0	0	0	1	0	0.0829895	0.0414947	AT1G56050	78.1	570.5
XP_021743744.1	BEACH domain-containing protein B-like isoform X1	364.7	6.2	0	0	0	0	0	0	0	0	0	0	0	0	0	0	0	0	0	0	0.995873	0	0	0	0	0	0	1	0	0.0829895	0.0414947	AT1G58230	63.7	3311.2
XP_021755106.1	elongator complex protein 5-like	40.9	5.36	0	0	0	0	0	0	0	0	0	0	0	0	0	0	0	0	0	0	0.995873	0	0	0	0	0	0	1	0	0.0829895	0.0414947	AT2G18410	51.5	345.9
XP_021767575.1	uncharacterized protein LOC110731976 isoform X1	93.4	9.03	0	0	0	0	0	0	0	0	0	0	0	0	0	0	0	0	0	0	0.995873	0	0	0	0	0	0	1	0	0.0829895	0.0414947	At2g22730	30.56
XP_021726583.1	peroxidase 19-like	42.3	8.91	0	0	0	0	0	0	0	0	0	0	0	0	0	0	0	0	0	0	0.995873	0	0	0	0	0	0	1	0	0.0829895	0.0414947	AT2G34060	62.5	414.1
XP_021769132.1	uncharacterized protein At2g39910-like	47	6.64	0	0	0	0	0	0	0	0	0	0	0	0	0	0	0	0	0	0	0.995873	0	0	0	0	0	0	1	0	0.0829895	0.0414947	AT2G39910	53.8	440.7
XP_021732445.1	mucin-19-like	65.2	11.46	0	0	0	0	0	0	0	0	0	0	0	0	0	0	0	0	0	0	0.995873	0	0	0	0	0	0	1	0	0.0829895	0.0414947	AT2G40070	62.4	341.7
XP_021714781.1	uncharacterized protein LOC110682761	57.3	6.6	0	0	0	0	0	0	0	0	0	0	0	0	0	0	0	0	0	0	0.995873	0	0	0	0	0	0	1	0	0.0829895	0.0414947	AT2G47010	58.4	611.3
XP_021720130.1	DEAD-box ATP-dependent RNA helicase 41-like	58.9	7.12	0	0	0	0	0	0	0	0	0	0	0	0	0	0	0	0	0	0	0.995873	0	0	0	0	0	0	1	0	0.0829895	0.0414947	AT3G02065	60.9	617.8
XP_021724155.1	kinesin-like protein KIN-14L isoform X1	118.7	9.29	0	0	0	0	0	0	0	0	0	0	0	0	0	0	0	0	0	0	0.995873	0	0	0	0	0	0	1	0	0.0829895	0.0414947	AT3G10310	40.9	661.8
XP_021739257.1	nucleolin 1-like	76.2	9.31	0	0	0	0	0	0	0	0	0	0	0	0	0	0	0	0	0	0	0.995873	0	0	0	0	0	0	1	0	0.0829895	0.0414947	AT3G12640	41.3	371.3
XP_021764328.1	putative F-box/LRR-repeat protein At3g18150	52.7	8.24	0	0	0	0	0	0	0	0	0	0	0	0	0	0	0	0	0	0	0.995873	0	0	0	0	0	0	1	0	0.0829895	0.0414947	AT3G18150	25.6	88.2
XP_021764557.1	zinc finger CCCH domain-containing protein 39-like isoform X1	40.6	7.85	0	0	0	0	0	0	0	0	0	0	0	0	0	0	0	0	0	0	0.995873	0	0	0	0	0	0	1	0	0.0829895	0.0414947	AT3G19360	39.6	241.1
XP_021775067.1	flocculation protein FLO11-like	148.4	9.64	0	0	0	0	0	0	0	0	0	0	0	0	0	0	0	0	0	0	0.995873	0	0	0	0	0	0	1	0	0.0829895	0.0414947	AT3G19430	55.6	314.7
XP_021776094.1	late embryogenesis abundant protein D-34-like	27.5	5.3	0	0	0	0	0	0	0	0	0	0	0	0	0	0	0	0	0	0	0.995873	0	0	0	0	0	0	1	0	0.0829895	0.0414947	AT3G22490	64	275.8
XP_021754697.1	U-box domain-containing protein 30-like	48.1	6.55	0	0	0	0	0	0	0	0	0	0	0	0	0	0	0	0	0	0	0.995873	0	0	0	0	0	0	1	0	0.0829895	0.0414947	AT3G49810	69.9	602.4
XP_021747681.1	uncharacterized protein LOC110713539	60	9.74	0	0	0	0	0	0	0	0	0	0	0	0	0	0	0	0	0	0	0.995873	0	0	0	0	0	0	1	0	0.0829895	0.0414947	AT3G53440	40.2	153.7
XP_021736026.1	uncharacterized protein LOC110702600	43.9	8.12	0	0	0	0	0	0	0	0	0	0	0	0	0	0	0	0	0	0	0.995873	0	0	0	0	0	0	1	0	0.0829895	0.0414947	AT4G12240	56.8	396.4
XP_021741002.1	RRP12-like protein	125.1	8.27	0	0	0	0	0	0	0	0	0	0	0	0	0	0	0	0	0	0	0.995873	0	0	0	0	0	0	1	0	0.0829895	0.0414947	AT4G23540	38.1	685.6
XP_021714456.1	OTU domain-containing protein 5-like isoform X1	39.8	4.93	0	0	0	0	0	0	0	0	0	0	0	0	0	0	0	0	0	0	0.995873	0	0	0	0	0	0	1	0	0.0829895	0.0414947	AT5G04250	50.8	314.7
XP_021768975.1	high mobility group B protein 7-like isoform X1	22.3	7.46	0	0	0	0	0	0	0	0	0	0	0	0	0	0	0	0	0	0	0.995873	0	0	0	0	0	0	1	0	0.0829895	0.0414947	AT5G05330	36.8	102.1
XP_021757197.1	uncharacterized protein LOC110722235	135.6	7.72	0	0	0	0	0	0	0	0	0	0	0	0	0	0	0	0	0	0	0.995873	0	0	0	0	0	0	1	0	0.0829895	0.0414947	AT5G08110	50.7	1139.8
XP_021728936.1	uncharacterized protein LOC110695987	52.4	6.99	0	0	0	0	0	0	0	0	0	0	0	0	0	0	0	0	0	0	0.995873	0	0	0	0	0	0	1	0	0.0829895	0.0414947	AT5G12920	46.3	428.3
XP_021728941.1	uncharacterized protein LOC110695992	98.4	6.86	0	0	0	0	0	0	0	0	0	0	0	0	0	0	0	0	0	0	0.995873	0	0	0	0	0	0	1	0	0.0829895	0.0414947	AT5G12950	58	1020.8
XP_021719032.1	GDSL esterase/lipase At5g14450-like	42.2	7.5	0	0	0	0	0	0	0	0	0	0	0	0	0	0	0	0	0	0	0.995873	0	0	0	0	0	0	1	0	0.0829895	0.0414947	AT5G14450	65.4	543.1
XP_021770842.1	pentatricopeptide repeat-containing protein At5g15280-like	141.7	6.71	0	0	0	0	0	0	0	0	0	0	0	0	0	0	0	0	0	0	0.995873	0	0	0	0	0	0	1	0	0.0829895	0.0414947	AT5G15280	34.4	476.9
XP_021724916.1	F-box/FBD/LRR-repeat protein At1g13570-like	53.6	8.12	0	0	0	0	0	0	0	0	0	0	0	0	0	0	0	0	0	0	0.995873	0	0	0	0	0	0	1	0	0.0829895	0.0414947	AT5G22660	25.8	83.2
XP_021747020.1	zinc finger CCCH domain-containing protein 64-like isoform X1	71.6	7.12	0	0	0	0	0	0	0	0	0	0	0	0	0	0	0	0	0	0	0.995873	0	0	0	0	0	0	1	0	0.0829895	0.0414947	AT5G56900	64.8	745
XP_021724792.1	BTB/POZ domain-containing protein At5g60050-like	58.2	5.96	0	0	0	0	0	0	0	0	0	0	0	0	0	0	0	0	0	0	0.995873	0	0	0	0	0	0	1	0	0.0829895	0.0414947	AT5G60050	59.8	580.5
XP_021730869.1	protein COBRA-like	51.3	8.34	0	0	0	0	0	0	0	0	0	0	0	0	0	0	0	0	0	0	0.995873	0	0	0	0	0	0	1	0	0.0829895	0.0414947	At5g60920	73	724.5
XP_021763816.1	uncharacterized protein LOC110728481	35.5	7.87	0	0	0	0	0	0	0	0	0	0	0	0	0	0	0	0	0	0	0.995873	0	0	0	0	0	0	1	0	0.0829895	0.0414947	AtMg00850	41.94
XP_021759192.1	uncharacterized protein LOC110724104	55.2	6.49	0	0	0	0	0	0	0	0	0	0	0	0	0	0	0	0	0	0	0.995873	0	0	0	0	0	0	1	0	0.0829895	0.0414947	BCHB	45.16
XP_021748746.1	uncharacterized protein LOC110714522	48.4	8.57	0	0	0	0	0	0	0	0	0	0	0	0	0	0	0	0	0	0	0.995873	0	0	0	0	0	0	1	0	0.0829895	0.0414947	CSI3	41.46
XP_021768857.1	transcription factor EMB1444-like	78	6.19	0	0	0	0	0	0	0	0	0	0	0	0	0	0	0	0	0	0	0.995873	0	0	0	0	0	0	1	0	0.0829895	0.0414947	EMB1444	41.1	444.1
XP_021766417.1	probable glucuronoxylan glucuronosyltransferase F8H	53.3	9.74	0	0	0	0	0	0	0	0	0	0	0	0	0	0	0	0	0	0	0.995873	0	0	0	0	0	0	1	0	0.0829895	0.0414947	F8H	59.7	516.9
XP_021721668.1	delta(12)-fatty-acid desaturase FAD2-like	44.1	8.73	0	0	0	0	0	0	0	0	0	0	0	0	0	0	0	0	0	0	0.995873	0	0	0	0	0	0	1	0	0.0829895	0.0414947	FAD2	72.8	618.2
XP_021717753.1	glutamate receptor 3.3	102.6	7.08	0	0	0	0	0	0	0	0	0	0	0	0	0	0	0	0	0	0	0.995873	0	0	0	0	0	0	1	0	0.0829895	0.0414947	GLR3.3	57.1	1038.9
XP_021726441.1	monothiol glutaredoxin-S17-like	53.8	5.25	0	0	0	0	0	0	0	0	0	0	0	0	0	0	0	0	0	0	0.995873	0	0	0	0	0	0	1	0	0.0829895	0.0414947	GRXS17	68.8	676
XP_021713881.1	histone deacetylase 14-like	47.2	6.7	0	0	0	0	0	0	0	0	0	0	0	0	0	0	0	0	0	0	0.995873	0	0	0	0	0	0	1	0	0.0829895	0.0414947	HDA14	71.1	569.3
XP_021722230.1	glutathione gamma-glutamylcysteinyltransferase 3-like isoform X1	61.5	6.34	0	0	0	0	0	0	0	0	0	0	0	0	0	0	0	0	0	0	0.995873	0	0	0	0	0	0	1	0	0.0829895	0.0414947	MRH10_18	51.5	503.4
XP_021726447.1	DNA-directed RNA polymerase II subunit RPB2-like	135.8	7.68	0	0	0	0	0	0	0	0	0	0	0	0	0	0	0	0	0	0	0.995873	0	0	0	0	0	0	1	0	0.0829895	0.0414947	NRPB2	93.8	2236.1
XP_021753601.1	glutamine--tRNA ligase-like	90.7	6.99	0	0	0	0	0	0	0	0	0	0	0	0	0	0	0	0	0	0	0.995873	0	0	0	0	0	0	1	0	0.0829895	0.0414947	OVA9	76.1	1234.2
XP_021755121.1	probable manganese-transporting ATPase PDR2	131.5	8.15	0	0	0	0	0	0	0	0	0	0	0	0	0	0	0	0	0	0	0.995873	0	0	0	0	0	0	1	0	0.0829895	0.0414947	PDR2	76.1	1799.3
XP_021759135.1	uncharacterized protein LOC110724045	75.9	8.15	0	0	0	0	0	0	0	0	0	0	0	0	0	0	0	0	0	0	0.995873	0	0	0	0	0	0	1	0	0.0829895	0.0414947	PPA3	30.7
XP_021732249.1	U-box domain-containing protein 15-like	75.6	6.27	0	0	0	0	0	0	0	0	0	0	0	0	0	0	0	0	0	0	0.995873	0	0	0	0	0	0	1	0	0.0829895	0.0414947	PUB15	54.7	350.5
XP_021740426.1	receptor-like protein 12	92.9	5.44	0	0	0	0	0	0	0	0	0	0	0	0	0	0	0	0	0	0	0.995873	0	0	0	0	0	0	1	0	0.0829895	0.0414947	RLP7	35.9	121.3
XP_021747123.1	uncharacterized protein LOC110712972	51.8	9.16	0	0	0	0	0	0	0	0	0	0	0	0	0	0	0	0	0	0	0.995873	0	0	0	0	0	0	1	0	0.0829895	0.0414947	RZ1A	64.29
XP_021748331.1	subtilisin-like protease SBT1.1	83.8	9.17	0	0	0	0	0	0	0	0	0	0	0	0	0	0	0	0	0	0	0.995873	0	0	0	0	0	0	1	0	0.0829895	0.0414947	SBTI1.1	53.8	781.9
XP_021743468.1	uncharacterized protein LOC110709558	56.4	5.81	0	0	0	0	0	0	0	0	0	0	0	0	0	0	0	0	0	0	0.995873	0	0	0	0	0	0	1	0	0.0829895	0.0414947	SF1	52.94
XP_021764346.1	protein SPIRRIG-like	397.1	6.19	0	0	0	0	0	0	0	0	0	0	0	0	0	0	0	0	0	0	0.995873	0	0	0	0	0	0	1	0	0.0829895	0.0414947	SPI	70.8	4867.4
XP_021748428.1	serine/arginine-rich splicing factor SR34A-like	27	9.95	0	0	0	0	0	0	0	0	0	0	0	0	0	0	0	0	0	0	0.995873	0	0	0	0	0	0	1	0	0.0829895	0.0414947	SR34a	74.4	276.2
XP_021748666.1	rhodanese-like domain-containing protein 4, chloroplastic	51.4	5.07	0	0	0	0	0	0	0	0	0	0	0	0	0	0	0	0	0	0	0.995873	0	0	0	0	0	0	1	0	0.0829895	0.0414947	TROL	60.8	404.8
XP_021739953.1	mitochondrial uncoupling protein 3-like	33.5	9.55	0	0	0	0	0	0	0	0	0	0	0	0	0	0	0	0	0	0	0.995873	0	0	0	0	0	0	1	0	0.0829895	0.0414947	UCP3	71.6	428.7
XP_021727449.1	WAT1-related protein At3g28050-like	33	6.07	0	0	0	0	0	0	0	0	0	0	0	0	0	0	0	0	0	0	0.995873	0	0	0	0	0	0	1	0	0.0829895	0.0414947	UMAMIT41	42	208
XP_021753708.1	vacuolar protein sorting-associated protein 41 homolog isoform X1	107.6	5.16	0	0	0	0	0	0	0	0	0	0	0	0	0	0	0	0	0	0	0.995873	0	0	0	0	0	0	1	0	0.0829895	0.0414947	VPS41	70.8	1279.6
XP_021771697.1	wall-associated receptor kinase-like 1	42.9	6.93	0	0	0	0	0	0	0	0	0	0	0	0	0	0	0	0	0	0	0.995873	0	0	0	0	0	0	1	0	0.0829895	0.0414947	WAKL1	49.6	341.7
XP_021745660.1	Werner Syndrome-like exonuclease	26.1	7.15	0	0	0	0	0	0	0	0	0	0	0	0	0	0	0	0	0	0	0.995873	0	0	0	0	0	0	1	0	0.0829895	0.0414947	WRNEXO	30.2	96.7
XP_021757597.1	acyl-coenzyme A:6-aminopenicillanic-acid-acyltransferase 40 kDa form-like	38.6	5.17	0	0	0	0	0	0	0	0	0	0	0	0	0	0	0	0	0	0	0.995873	0	0	0	0	0	0	1	0	0.0829895	0.0414947	XBAT35	50
XP_021714495.1	AP2-like ethylene-responsive transcription factor ANT	77	7.18	0	0	0	0	0	0	0	0	0	0	0	0	0	0	0.983777	0	0	0	0	0	0	0	0	0	0	1	0	0.0819814	0.0409907	ANT	53	391.7
XP_021756362.1	CCR4-NOT transcription complex subunit 1-like isoform X1	264.5	5.8	0	0	0	0	0	0	0	0	0	0	0	0	0	0	0.983777	0	0	0	0	0	0	0	0	0	0	1	0	0.0819814	0.0409907	AT1G02080	57.2	2528.8
XP_021758214.1	uncharacterized protein LOC110723193 isoform X1	123.7	7.44	0	0	0	0	0	0	0	0	0	0	0	0	0	0	0.983777	0	0	0	0	0	0	0	0	0	0	1	0	0.0819814	0.0409907	AT1G15240	48.2	894
XP_021753557.1	auxin-responsive protein SAUR64-like	14.9	8.32	0	0	0	0	0	0	0	0	0	0	0	0	0	0	0.983777	0	0	0	0	0	0	0	0	0	0	1	0	0.0819814	0.0409907	AT1G29450	50.4	123.2
XP_021740190.1	uncharacterized protein LOC110706569	30	6.18	0	0	0	0	0	0	0	0	0	0	0	0	0	0	0.983777	0	0	0	0	0	0	0	0	0	0	1	0	0.0819814	0.0409907	AT1G35780	51.6	242.3
XP_021726255.1	GLABROUS1 enhancer-binding protein-like	44.3	6.06	0	0	0	0	0	0	0	0	0	0	0	0	0	0	0.983777	0	0	0	0	0	0	0	0	0	0	1	0	0.0819814	0.0409907	AT1G61730	35.9	82.4
XP_021757653.1	uncharacterized protein LOC110722683	26	5.3	0	0	0	0	0	0	0	0	0	0	0	0	0	0	0.983777	0	0	0	0	0	0	0	0	0	0	1	0	0.0819814	0.0409907	AT1G64385	44.2	144.1
XP_021725142.1	glucan endo-1,3-beta-glucosidase 8-like	53.4	5.19	0	0	0	0	0	0	0	0	0	0	0	0	0	0	0.983777	0	0	0	0	0	0	0	0	0	0	1	0	0.0819814	0.0409907	AT1G64760	67.8	666.8
XP_021756080.1	uncharacterized protein LOC110721238	42.3	8.88	0	0	0	0	0	0	0	0	0	0	0	0	0	0	0.983777	0	0	0	0	0	0	0	0	0	0	1	0	0.0819814	0.0409907	AT2G01050	33.3	128.6
XP_021771498.1	uncharacterized protein LOC110735619	31.6	8.25	0	0	0	0	0	0	0	0	0	0	0	0	0	0	0.983777	0	0	0	0	0	0	0	0	0	0	1	0	0.0819814	0.0409907	AT2G01050	30.3	135.6
XP_021724504.1	nuclear pore complex protein NUP133-like	148	5.94	0	0	0	0	0	0	0	0	0	0	0	0	0	0	0.983777	0	0	0	0	0	0	0	0	0	0	1	0	0.0819814	0.0409907	AT2G05120	54.3	1365.1
XP_021747845.1	probable rhamnogalacturonate lyase B	77.6	6	0	0	0	0	0	0	0	0	0	0	0	0	0	0	0.983777	0	0	0	0	0	0	0	0	0	0	1	0	0.0819814	0.0409907	AT2G22620	57.6	756.5
XP_021750352.1	probable F-box protein At2g36090	42.1	5.15	0	0	0	0	0	0	0	0	0	0	0	0	0	0	0.983777	0	0	0	0	0	0	0	0	0	0	1	0	0.0819814	0.0409907	AT2G27310	28.9	142.9
XP_021729813.1	zinc finger protein ZAT5-like	47.7	6.65	0	0	0	0	0	0	0	0	0	0	0	0	0	0	0.983777	0	0	0	0	0	0	0	0	0	0	1	0	0.0819814	0.0409907	AT2G28200	32.6	99
XP_021736665.1	protein NUCLEAR FUSION DEFECTIVE 4-like isoform X1	66.3	9.22	0	0	0	0	0	0	0	0	0	0	0	0	0	0	0.983777	0	0	0	0	0	0	0	0	0	0	1	0	0.0819814	0.0409907	AT2G39210	64	721.8
XP_021771190.1	uncharacterized protein LOC110735323 isoform X1	184.8	6.37	0	0	0	0	0	0	0	0	0	0	0	0	0	0	0.983777	0	0	0	0	0	0	0	0	0	0	1	0	0.0819814	0.0409907	AT2G39580	33.6	657.5
XP_021720868.1	U-box domain-containing protein 33-like isoform X1	94.9	6.92	0	0	0	0	0	0	0	0	0	0	0	0	0	0	0.983777	0	0	0	0	0	0	0	0	0	0	1	0	0.0819814	0.0409907	AT2G45910	33.6	424.5
XP_021730858.1	sugar transporter ERD6-like 7	50.9	5.74	0	0	0	0	0	0	0	0	0	0	0	0	0	0	0.983777	0	0	0	0	0	0	0	0	0	0	1	0	0.0819814	0.0409907	AT2G48020	72.2	648.3
XP_021747431.1	uncharacterized protein LOC110713281	49.2	5.01	0	0	0	0	0	0	0	0	0	0	0	0	0	0	0.983777	0	0	0	0	0	0	0	0	0	0	1	0	0.0819814	0.0409907	At3g02930	39.22
XP_021742690.1	U11/U12 small nuclear ribonucleoprotein 48 kDa protein-like	84.9	7.81	0	0	0	0	0	0	0	0	0	0	0	0	0	0	0.983777	0	0	0	0	0	0	0	0	0	0	1	0	0.0819814	0.0409907	AT3G04160	41	359
XP_021750165.1	coiled-coil domain-containing protein 12-like	17.5	5.01	0	0	0	0	0	0	0	0	0	0	0	0	0	0	0.983777	0	0	0	0	0	0	0	0	0	0	1	0	0.0819814	0.0409907	AT3G05070	61.1	139.4
XP_021727739.1	probable protein phosphatase 2C 35	45.5	5.15	0	0	0	0	0	0	0	0	0	0	0	0	0	0	0.983777	0	0	0	0	0	0	0	0	0	0	1	0	0.0819814	0.0409907	AT3G06270	69.1	495.7
XP_021730247.1	serine/threonine-protein phosphatase 4 regulatory subunit 3-like isoform X1	106.1	5.2	0	0	0	0	0	0	0	0	0	0	0	0	0	0	0.983777	0	0	0	0	0	0	0	0	0	0	1	0	0.0819814	0.0409907	AT3G06670	68	905.2
XP_021772287.1	protein RETICULATA-RELATED 3, chloroplastic-like	37.6	7.27	0	0	0	0	0	0	0	0	0	0	0	0	0	0	0.983777	0	0	0	0	0	0	0	0	0	0	1	0	0.0819814	0.0409907	AT3G08640	75.7	348.2
XP_021717274.1	uncharacterized protein LOC110685120	33.8	7.39	0	0	0	0	0	0	0	0	0	0	0	0	0	0	0.983777	0	0	0	0	0	0	0	0	0	0	1	0	0.0819814	0.0409907	At3g15830	26.96
XP_021753560.1	glycine-rich cell wall structural protein 1-like	25.4	3.8	0	0	0	0	0	0	0	0	0	0	0	0	0	0	0.983777	0	0	0	0	0	0	0	0	0	0	1	0	0.0819814	0.0409907	At3g17050	45
XP_021769032.1	uncharacterized protein LOC110733319	86.3	6.51	0	0	0	0	0	0	0	0	0	0	0	0	0	0	0.983777	0	0	0	0	0	0	0	0	0	0	1	0	0.0819814	0.0409907	AT3G22220	46.6	686
XP_021739222.1	jmjC domain-containing protein 7-like	37.9	5.1	0	0	0	0	0	0	0	0	0	0	0	0	0	0	0.983777	0	0	0	0	0	0	0	0	0	0	1	0	0.0819814	0.0409907	AT3G45880	66	449.5
XP_021732118.1	probable LRR receptor-like serine/threonine-protein kinase At3g47570	114.2	8	0	0	0	0	0	0	0	0	0	0	0	0	0	0	0.983777	0	0	0	0	0	0	0	0	0	0	1	0	0.0819814	0.0409907	AT3G47090	44.1	352.8
XP_021768366.1	probable N-acetylglucosaminyl-phosphatidylinositol de-N-acetylase	29.8	7.99	0	0	0	0	0	0	0	0	0	0	0	0	0	0	0.983777	0	0	0	0	0	0	0	0	0	0	1	0	0.0819814	0.0409907	AT3G58130	56.8	311.6
XP_021758466.1	uncharacterized protein LOC110723419	34.1	9.25	0	0	0	0	0	0	0	0	0	0	0	0	0	0	0.983777	0	0	0	0	0	0	0	0	0	0	1	0	0.0819814	0.0409907	At4g05475	39.22
XP_021739132.1	ankyrin repeat-containing protein ITN1-like	51.7	9.54	0	0	0	0	0	0	0	0	0	0	0	0	0	0	0.983777	0	0	0	0	0	0	0	0	0	0	1	0	0.0819814	0.0409907	AT4G11000	26.9	86.3
XP_021767456.1	uncharacterized protein LOC110731862	19.5	9.95	0	0	0	0	0	0	0	0	0	0	0	0	0	0	0.983777	0	0	0	0	0	0	0	0	0	0	1	0	0.0819814	0.0409907	AT4G13220	51.9	132.1
XP_021723977.1	uncharacterized protein LOC110691367	190.1	8.35	0	0	0	0	0	0	0	0	0	0	0	0	0	0	0.983777	0	0	0	0	0	0	0	0	0	0	1	0	0.0819814	0.0409907	AT4G29090	28.5	244.6
XP_021750793.1	probable carbohydrate esterase At4g34215	27.7	6.93	0	0	0	0	0	0	0	0	0	0	0	0	0	0	0.983777	0	0	0	0	0	0	0	0	0	0	1	0	0.0819814	0.0409907	AT4G34215	64	295
XP_021739474.1	ultraviolet-B receptor UVR8-like	43.6	4.93	0	0	0	0	0	0	0	0	0	0	0	0	0	0	0.983777	0	0	0	0	0	0	0	0	0	0	1	0	0.0819814	0.0409907	AT5G11580	57.8	461.1
XP_021722925.1	uncharacterized protein LOC110690409	112.3	8.15	0	0	0	0	0	0	0	0	0	0	0	0	0	0	0.983777	0	0	0	0	0	0	0	0	0	0	1	0	0.0819814	0.0409907	AT5G12350	54.1	1052
XP_021757467.1	uncharacterized protein LOC110722506	109.1	7.2	0	0	0	0	0	0	0	0	0	0	0	0	0	0	0.983777	0	0	0	0	0	0	0	0	0	0	1	0	0.0819814	0.0409907	AT5G28780	26.5	71.6
XP_021768032.1	vesicle-associated protein 2-1-like isoform X1	26.5	8.06	0	0	0	0	0	0	0	0	0	0	0	0	0	0	0.983777	0	0	0	0	0	0	0	0	0	0	1	0	0.0819814	0.0409907	AT5G47180	54.5	236.9
XP_021750195.1	uncharacterized protein LOC110715882	26.8	6.06	0	0	0	0	0	0	0	0	0	0	0	0	0	0	0.983777	0	0	0	0	0	0	0	0	0	0	1	0	0.0819814	0.0409907	At5g52840	29.58
XP_021729995.1	uncharacterized protein LOC110696965	29.3	6.52	0	0	0	0	0	0	0	0	0	0	0	0	0	0	0.983777	0	0	0	0	0	0	0	0	0	0	1	0	0.0819814	0.0409907	At5g57720	51.28
XP_021733318.1	TOM1-like protein 5	50.9	7.43	0	0	0	0	0	0	0	0	0	0	0	0	0	0	0.983777	0	0	0	0	0	0	0	0	0	0	1	0	0.0819814	0.0409907	AT5G63640	56.8	374.8
XP_021714021.1	putative U-box domain-containing protein 50	95.2	5.94	0	0	0	0	0	0	0	0	0	0	0	0	0	0	0.983777	0	0	0	0	0	0	0	0	0	0	1	0	0.0819814	0.0409907	AT5G65500	40.7	533.1
XP_021751433.1	uncharacterized protein LOC110717096	59.3	8.56	0	0	0	0	0	0	0	0	0	0	0	0	0	0	0.983777	0	0	0	0	0	0	0	0	0	0	1	0	0.0819814	0.0409907	AT5G67550	42.8	317.4
XP_021726751.1	dnaJ protein ERDJ2A-like	77.6	5.73	0	0	0	0	0	0	0	0	0	0	0	0	0	0	0.983777	0	0	0	0	0	0	0	0	0	0	1	0	0.0819814	0.0409907	ATERDJ2A	77.4	979.2
XP_021774991.1	serine/threonine-protein kinase ATR-like	305.4	7.46	0	0	0	0	0	0	0	0	0	0	0	0	0	0	0.983777	0	0	0	0	0	0	0	0	0	0	1	0	0.0819814	0.0409907	ATR	60.6	3175.6
XP_021736959.1	AUGMIN subunit 5-like	86.2	7.37	0	0	0	0	0	0	0	0	0	0	0	0	0	0	0.983777	0	0	0	0	0	0	0	0	0	0	1	0	0.0819814	0.0409907	AUG5	67.3	1000
XP_021713759.1	serine/threonine-protein kinase BRI1-like 2	122.1	6.47	0	0	0	0	0	0	0	0	0	0	0	0	0	0	0.983777	0	0	0	0	0	0	0	0	0	0	1	0	0.0819814	0.0409907	BRL2	78.3	773.1
XP_021731665.1	cold-regulated 413 plasma membrane protein 2-like	22.7	8.81	0	0	0	0	0	0	0	0	0	0	0	0	0	0	0.983777	0	0	0	0	0	0	0	0	0	0	1	0	0.0819814	0.0409907	COR413-PM2	66	279.6
XP_021724185.1	F-box protein CPR30-like	57.4	5.29	0	0	0	0	0	0	0	0	0	0	0	0	0	0	0.983777	0	0	0	0	0	0	0	0	0	0	1	0	0.0819814	0.0409907	CPR1	29.4	88.2
XP_021766912.1	cytochrome P450 77A3-like	57.6	8.47	0	0	0	0	0	0	0	0	0	0	0	0	0	0	0.983777	0	0	0	0	0	0	0	0	0	0	1	0	0.0819814	0.0409907	CYP77B1	66.3	708.8
XP_021717241.1	dynamin-related protein 3A-like	91.1	6.9	0	0	0	0	0	0	0	0	0	0	0	0	0	0	0.983777	0	0	0	0	0	0	0	0	0	0	1	0	0.0819814	0.0409907	DRP3A	70	1040.8
XP_021737015.1	UDP-glucose:glycoprotein glucosyltransferase-like	185	5.94	0	0	0	0	0	0	0	0	0	0	0	0	0	0	0.983777	0	0	0	0	0	0	0	0	0	0	1	0	0.0819814	0.0409907	EBS1	67	2184.1
XP_021728928.1	ETHYLENE INSENSITIVE 3-like 3 protein	69.5	5.91	0	0	0	0	0	0	0	0	0	0	0	0	0	0	0.983777	0	0	0	0	0	0	0	0	0	0	1	0	0.0819814	0.0409907	EIL3	66.8	449.9
XP_021757920.1	U4/U6 small nuclear ribonucleoprotein Prp31 homolog	25.8	6.55	0	0	0	0	0	0	0	0	0	0	0	0	0	0	0.983777	0	0	0	0	0	0	0	0	0	0	1	0	0.0819814	0.0409907	emb1220	59.7	206.8
XP_021751291.1	uncharacterized protein LOC110716948 isoform X1	250.2	6.16	0	0	0	0	0	0	0	0	0	0	0	0	0	0	0.983777	0	0	0	0	0	0	0	0	0	0	1	0	0.0819814	0.0409907	EMB2016	48.9	1611.7
XP_021733420.1	putative cysteine-rich receptor-like protein kinase 9	28.7	4.68	0	0	0	0	0	0	0	0	0	0	0	0	0	0	0.983777	0	0	0	0	0	0	0	0	0	0	1	0	0.0819814	0.0409907	EP1	30.9	90.9
XP_021740789.1	fructose-bisphosphate aldolase 5, cytosolic-like	38.5	7.36	0	0	0	0	0	0	0	0	0	0	0	0	0	0	0.983777	0	0	0	0	0	0	0	0	0	0	1	0	0.0819814	0.0409907	FBA5	88.3	627.9
XP_021721824.1	LOW QUALITY PROTEIN: fasciclin-like arabinogalactan protein 21	46.4	7.06	0	0	0	0	0	0	0	0	0	0	0	0	0	0	0.983777	0	0	0	0	0	0	0	0	0	0	1	0	0.0819814	0.0409907	FLA21	25.7	72.8
XP_021738097.1	uncharacterized protein LOC110704594	15.3	6.06	0	0	0	0	0	0	0	0	0	0	0	0	0	0	0.983777	0	0	0	0	0	0	0	0	0	0	1	0	0.0819814	0.0409907	GLV1	68.18
XP_021771797.1	uncharacterized protein LOC110735928	84.8	7.01	0	0	0	0	0	0	0	0	0	0	0	0	0	0	0.983777	0	0	0	0	0	0	0	0	0	0	1	0	0.0819814	0.0409907	GMI1	42.86
XP_021751049.1	LOW QUALITY PROTEIN: dnaJ homolog subfamily C GRV2-like	283.6	5.92	0	0	0	0	0	0	0	0	0	0	0	0	0	0	0.983777	0	0	0	0	0	0	0	0	0	0	1	0	0.0819814	0.0409907	GRV2	73.2	3606.6
XP_021767999.1	homeobox-leucine zipper protein HAT4-like isoform X1	41.4	8.73	0	0	0	0	0	0	0	0	0	0	0	0	0	0	0.983777	0	0	0	0	0	0	0	0	0	0	1	0	0.0819814	0.0409907	HB-2	62.3	291.2
XP_021755591.1	LOW QUALITY PROTEIN: histidine kinase 5-like	111.4	5.01	0	0	0	0	0	0	0	0	0	0	0	0	0	0	0.983777	0	0	0	0	0	0	0	0	0	0	1	0	0.0819814	0.0409907	HK5	57.1	974.5
XP_021772960.1	mevalonate kinase-like	41.4	5.55	0	0	0	0	0	0	0	0	0	0	0	0	0	0	0.983777	0	0	0	0	0	0	0	0	0	0	1	0	0.0819814	0.0409907	MK	64.8	464.2
XP_021769224.1	probable inactive receptor-like protein kinase At3g56050 isoform X1	75.2	5.76	0	0	0	0	0	0	0	0	0	0	0	0	0	0	0.983777	0	0	0	0	0	0	0	0	0	0	1	0	0.0819814	0.0409907	MRH1	33.9	360.9
XP_021754550.1	transcription factor MYB26-like	41.2	7.18	0	0	0	0	0	0	0	0	0	0	0	0	0	0	0.983777	0	0	0	0	0	0	0	0	0	0	1	0	0.0819814	0.0409907	MYB26	84.9	224.9
XP_021770486.1	(R,S)-reticuline 7-O-methyltransferase-like	30.3	5.6	0	0	0	0	0	0	0	0	0	0	0	0	0	0	0.983777	0	0	0	0	0	0	0	0	0	0	1	0	0.0819814	0.0409907	OMT1	41.9	200.3
XP_021731863.1	peptide deformylase 1A, chloroplastic/mitochondrial isoform X1	31.4	8.84	0	0	0	0	0	0	0	0	0	0	0	0	0	0	0.983777	0	0	0	0	0	0	0	0	0	0	1	0	0.0819814	0.0409907	PDF1A	64.9	341.7
XP_021748102.1	coiled-coil domain-containing protein 186-like	70.8	8.63	0	0	0	0	0	0	0	0	0	0	0	0	0	0	0.983777	0	0	0	0	0	0	0	0	0	0	1	0	0.0819814	0.0409907	RH3	64.71
XP_021736179.1	replication protein A 70 kDa DNA-binding subunit-like	22.6	4.94	0	0	0	0	0	0	0	0	0	0	0	0	0	0	0.983777	0	0	0	0	0	0	0	0	0	0	1	0	0.0819814	0.0409907	RNE	59.26
XP_021773955.1	50S ribosomal protein L12, chloroplastic	20	5.66	0	0	0	0	0	0	0	0	0	0	0	0	0	0	0.983777	0	0	0	0	0	0	0	0	0	0	1	0	0.0819814	0.0409907	RPL12-A	59.3	177.6
XP_021713536.1	ethylene-responsive transcription factor ERF109-like	28.7	5.35	0	0	0	0	0	0	0	0	0	0	0	0	0	0	0.983777	0	0	0	0	0	0	0	0	0	0	1	0	0.0819814	0.0409907	RRTF1	54.1	114.4
XP_021755811.1	microtubule-associated protein TORTIFOLIA1-like	96.1	5.78	0	0	0	0	0	0	0	0	0	0	0	0	0	0	0.983777	0	0	0	0	0	0	0	0	0	0	1	0	0.0819814	0.0409907	TOR1	54.9	823.2
XP_021766179.1	ureide permease 2-like	47.6	7.43	0	0	0	0	0	0	0	0	0	0	0	0	0	0	0.983777	0	0	0	0	0	0	0	0	0	0	1	0	0.0819814	0.0409907	UPS2	67.2	528.5
XP_021744383.1	probable WRKY transcription factor 50 isoform X1	21.8	5.91	0	0	0	0	0	0	0	0	0	0	0	0	0	0	0.983777	0	0	0	0	0	0	0	0	0	0	1	0	0.0819814	0.0409907	WRKY50	75	127.1
XP_021740143.1	uncharacterized protein LOC110706534	23.5	6.18	0	0	0	0	0	0	0	0	0	0	0	0	0	0	0.983777	0	0	0	0	0	0	0	0	0	0	1	0	0.0819814	0.0409907	XI-G	53.85
XP_021745782.1	ylmG homolog protein 1-2, chloroplastic-like	24.9	9.94	0	0	0	0	0	0	0	0	0	0	0	0	0	0	0.983777	0	0	0	0	0	0	0	0	0	0	1	0	0.0819814	0.0409907	YLMG1-2	65.7	203.4
XP_021774914.1	alpha-amylase-like	47.5	5.76	0	0	0	0	0	0	0	0	0	0	0	0	0	0	0	0.973865	0	0	0	0	0	0	0	0	0	1	0	0.0811554	0.0405777	AMY1	65.3	575.5
XP_021742017.1	auxin response factor 8-like isoform X1	90.2	6.47	0	0	0	0	0	0	0	0	0	0	0	0	0	0	0	0.973865	0	0	0	0	0	0	0	0	0	1	0	0.0811554	0.0405777	ARF8	65.9	1012.3
XP_021765449.1	uncharacterized protein LOC110729968	27.5	7.71	0	0	0	0	0	0	0	0	0	0	0	0	0	0	0	0.973865	0	0	0	0	0	0	0	0	0	1	0	0.0811554	0.0405777	ARP	42.11
XP_021773199.1	probable myosin-binding protein 6	97.2	5.05	0	0	0	0	0	0	0	0	0	0	0	0	0	0	0	0.973865	0	0	0	0	0	0	0	0	0	1	0	0.0811554	0.0405777	AT1G08800	46.2	178.3
XP_021734507.1	GDSL esterase/lipase At1g09390-like	39.7	8.84	0	0	0	0	0	0	0	0	0	0	0	0	0	0	0	0.973865	0	0	0	0	0	0	0	0	0	1	0	0.0811554	0.0405777	AT1G09390	66.6	484.6
XP_021743790.1	uncharacterized protein LOC110709836	60	7.59	0	0	0	0	0	0	0	0	0	0	0	0	0	0	0	0.973865	0	0	0	0	0	0	0	0	0	1	0	0.0811554	0.0405777	AT1G13130	53.5	567.8
XP_021755533.1	protein SDA1 homolog	94.1	6.99	0	0	0	0	0	0	0	0	0	0	0	0	0	0	0	0.973865	0	0	0	0	0	0	0	0	0	1	0	0.0811554	0.0405777	AT1G13160	36.1	377.1
XP_021749086.1	acetylajmalan esterase-like	40.8	5.78	0	0	0	0	0	0	0	0	0	0	0	0	0	0	0	0.973865	0	0	0	0	0	0	0	0	0	1	0	0.0811554	0.0405777	AT1G28610	42.3	263.5
XP_021761915.1	KH domain-containing protein HEN4-like	71.2	6.95	0	0	0	0	0	0	0	0	0	0	0	0	0	0	0	0.973865	0	0	0	0	0	0	0	0	0	1	0	0.0811554	0.0405777	AT1G51580	38.2	400.6
XP_021721973.1	uncharacterized protein LOC110689498	34.8	6.61	0	0	0	0	0	0	0	0	0	0	0	0	0	0	0	0.973865	0	0	0	0	0	0	0	0	0	1	0	0.0811554	0.0405777	AT1G64260	22.4	82.8
XP_021773330.1	uncharacterized protein LOC110737288 isoform X1	14.5	9.73	0	0	0	0	0	0	0	0	0	0	0	0	0	0	0	0.973865	0	0	0	0	0	0	0	0	0	1	0	0.0811554	0.0405777	At1g66430	58.06
XP_021723831.1	protein NRT1/ PTR FAMILY 3.1-like	65.2	8.85	0	0	0	0	0	0	0	0	0	0	0	0	0	0	0	0.973865	0	0	0	0	0	0	0	0	0	1	0	0.0811554	0.0405777	AT1G68570	72.7	841.6
XP_021743677.1	uncharacterized protein LOC110709754 isoform X1	184.9	5.21	0	0	0	0	0	0	0	0	0	0	0	0	0	0	0	0.973865	0	0	0	0	0	0	0	0	0	1	0	0.0811554	0.0405777	AT1G77620	36.8	386.3
XP_021737028.1	uncharacterized protein LOC110703540	39	11.6	0	0	0	0	0	0	0	0	0	0	0	0	0	0	0	0.973865	0	0	0	0	0	0	0	0	0	1	0	0.0811554	0.0405777	At2g07734	62.5	391.3
XP_021728118.1	uncharacterized protein LOC110695204	16.6	8.63	0	0	0	0	0	0	0	0	0	0	0	0	0	0	0	0.973865	0	0	0	0	0	0	0	0	0	1	0	0.0811554	0.0405777	AT2G18465	46.5	117.1
XP_021723091.1	uncharacterized protein LOC110690540	86.5	8.94	0	0	0	0	0	0	0	0	0	0	0	0	0	0	0	0.973865	0	0	0	0	0	0	0	0	0	1	0	0.0811554	0.0405777	AT2G25560	40.5	487.3
XP_021764292.1	histone H1-like	31.2	10.68	0	0	0	0	0	0	0	0	0	0	0	0	0	0	0	0.973865	0	0	0	0	0	0	0	0	0	1	0	0.0811554	0.0405777	AT2G30620	75.7	105.5
XP_021766130.1	nucleobase-ascorbate transporter 2-like	58.1	9.1	0	0	0	0	0	0	0	0	0	0	0	0	0	0	0	0.973865	0	0	0	0	0	0	0	0	0	1	0	0.0811554	0.0405777	AT2G34190	83.3	903.7
XP_021770520.1	UDP-glycosyltransferase 73C3-like	54.9	6.95	0	0	0	0	0	0	0	0	0	0	0	0	0	0	0	0.973865	0	0	0	0	0	0	0	0	0	1	0	0.0811554	0.0405777	AT2G36780	49.4	496.9
XP_021729177.1	putative RING-H2 finger protein ATL21A	34.1	5.91	0	0	0	0	0	0	0	0	0	0	0	0	0	0	0	0.973865	0	0	0	0	0	0	0	0	0	1	0	0.0811554	0.0405777	AT2G46495	35.7	126.7
XP_021769922.1	uncharacterized protein LOC110734183 isoform X1	43.2	7.01	0	0	0	0	0	0	0	0	0	0	0	0	0	0	0	0.973865	0	0	0	0	0	0	0	0	0	1	0	0.0811554	0.0405777	AT2G47020	78.5	534.6
XP_021773479.1	uncharacterized protein LOC110737420	239.2	6.25	0	0	0	0	0	0	0	0	0	0	0	0	0	0	0	0.973865	0	0	0	0	0	0	0	0	0	1	0	0.0811554	0.0405777	AT3G14470	27.5	203.4
XP_021715245.1	putative disease resistance protein RGA4	147	7.74	0	0	0	0	0	0	0	0	0	0	0	0	0	0	0	0.973865	0	0	0	0	0	0	0	0	0	1	0	0.0811554	0.0405777	AT3G14470	26.5	246.1
XP_021756030.1	LOW QUALITY PROTEIN: pentatricopeptide repeat-containing protein At3g26782, mitochondrial-like	75.2	7.09	0	0	0	0	0	0	0	0	0	0	0	0	0	0	0	0.973865	0	0	0	0	0	0	0	0	0	1	0	0.0811554	0.0405777	AT3G26782	65	874
XP_021729716.1	uncharacterized protein LOC110696669	73	6.06	0	0	0	0	0	0	0	0	0	0	0	0	0	0	0	0.973865	0	0	0	0	0	0	0	0	0	1	0	0.0811554	0.0405777	At3g28770	20.8
XP_021736327.1	F-box/WD-40 repeat-containing protein At3g52030-like	47	9.03	0	0	0	0	0	0	0	0	0	0	0	0	0	0	0	0.973865	0	0	0	0	0	0	0	0	0	1	0	0.0811554	0.0405777	AT3G52030	49.7	453
XP_021768799.1	U-box domain-containing protein 3-like isoform X1	84.3	6.67	0	0	0	0	0	0	0	0	0	0	0	0	0	0	0	0.973865	0	0	0	0	0	0	0	0	0	1	0	0.0811554	0.0405777	AT3G54790	52.7	435.3
XP_021765033.1	beta-carotene hydroxylase 2, chloroplastic-like	41.2	9.06	0	0	0	0	0	0	0	0	0	0	0	0	0	0	0	0.973865	0	0	0	0	0	0	0	0	0	1	0	0.0811554	0.0405777	At4g25700	66.9	411.4
XP_021760820.1	pentatricopeptide repeat-containing protein At4g32430, mitochondrial-like	86	6.39	0	0	0	0	0	0	0	0	0	0	0	0	0	0	0	0.973865	0	0	0	0	0	0	0	0	0	1	0	0.0811554	0.0405777	AT4G32430	52.8	788.5
XP_021743236.1	acyl-CoA-binding domain-containing protein 4-like isoform X1	57.3	5.95	0	0	0	0	0	0	0	0	0	0	0	0	0	0	0	0.973865	0	0	0	0	0	0	0	0	0	1	0	0.0811554	0.0405777	AT5G04420	55.8	550.8
XP_021747882.1	uncharacterized protein LOC110713743	21.8	8.53	0	0	0	0	0	0	0	0	0	0	0	0	0	0	0	0.973865	0	0	0	0	0	0	0	0	0	1	0	0.0811554	0.0405777	At5g18475	44.19
XP_021745727.1	leucine-rich repeat protein 1-like	24.4	7.43	0	0	0	0	0	0	0	0	0	0	0	0	0	0	0	0.973865	0	0	0	0	0	0	0	0	0	1	0	0.0811554	0.0405777	AT5G21090	79.1	136.7
XP_021753972.1	uncharacterized protein LOC110719364 isoform X1	62.7	6.68	0	0	0	0	0	0	0	0	0	0	0	0	0	0	0	0.973865	0	0	0	0	0	0	0	0	0	1	0	0.0811554	0.0405777	AT5G45290	49.4	326.6
XP_021751263.1	nucleotide-sugar uncharacterized transporter 2-like	42.5	9.82	0	0	0	0	0	0	0	0	0	0	0	0	0	0	0	0.973865	0	0	0	0	0	0	0	0	0	1	0	0.0811554	0.0405777	AT5G55950	66.5	486.9
XP_021770541.1	uncharacterized protein LOC110734711	35.7	8.94	0	0	0	0	0	0	0	0	0	0	0	0	0	0	0	0.973865	0	0	0	0	0	0	0	0	0	1	0	0.0811554	0.0405777	At5g59870	31.25
XP_021718316.1	splicing factor 3B subunit 1-like	142.4	5.86	0	0	0	0	0	0	0	0	0	0	0	0	0	0	0	0.973865	0	0	0	0	0	0	0	0	0	1	0	0.0811554	0.0405777	AT5G64270	82.1	1773.1
XP_021759528.1	3-dehydroquinate synthase, chloroplastic-like	48.5	7.34	0	0	0	0	0	0	0	0	0	0	0	0	0	0	0	0.973865	0	0	0	0	0	0	0	0	0	1	0	0.0811554	0.0405777	AT5G66120	76.4	637.9
XP_021746852.1	uncharacterized protein LOC110712705	73.3	8.53	0	0	0	0	0	0	0	0	0	0	0	0	0	0	0	0.973865	0	0	0	0	0	0	0	0	0	1	0	0.0811554	0.0405777	AtMg00750	35.14
XP_021721095.1	pre-mRNA splicing factor SR-like 1 isoform X1	49.7	9.55	0	0	0	0	0	0	0	0	0	0	0	0	0	0	0	0.973865	0	0	0	0	0	0	0	0	0	1	0	0.0811554	0.0405777	ATSRL1	80.5	406.8
XP_021774139.1	cullin-associated NEDD8-dissociated protein 1-like	134.9	5.92	0	0	0	0	0	0	0	0	0	0	0	0	0	0	0	0.973865	0	0	0	0	0	0	0	0	0	1	0	0.0811554	0.0405777	CAND1	77.3	1764.2
XP_021769587.1	NADPH-dependent aldo-keto reductase, chloroplastic-like isoform X1	34.9	6.24	0	0	0	0	0	0	0	0	0	0	0	0	0	0	0	0.973865	0	0	0	0	0	0	0	0	0	1	0	0.0811554	0.0405777	ChlAKR	67.3	448.4
XP_021732549.1	SNF2 domain-containing protein CLASSY 2-like	150.7	7.12	0	0	0	0	0	0	0	0	0	0	0	0	0	0	0	0.973865	0	0	0	0	0	0	0	0	0	1	0	0.0811554	0.0405777	CHR42	49.3	1134.8
XP_021721304.1	calcium-dependent protein kinase 20-like	65.6	5.29	0	0	0	0	0	0	0	0	0	0	0	0	0	0	0	0.973865	0	0	0	0	0	0	0	0	0	1	0	0.0811554	0.0405777	CPK20	73.3	819.3
XP_021750047.1	20 kDa chaperonin, chloroplastic-like	27.1	8.65	0	0	0	0	0	0	0	0	0	0	0	0	0	0	0	0.973865	0	0	0	0	0	0	0	0	0	1	0	0.0811554	0.0405777	CPN20	72.5	344.4
XP_021725141.1	cleavage and polyadenylation specificity factor subunit 1-like isoform X1	158.9	6.24	0	0	0	0	0	0	0	0	0	0	0	0	0	0	0	0.973865	0	0	0	0	0	0	0	0	0	1	0	0.0811554	0.0405777	CPSF160	72.3	2152.9
XP_021759410.1	cytochrome P450 94B3-like	59.7	8.54	0	0	0	0	0	0	0	0	0	0	0	0	0	0	0	0.973865	0	0	0	0	0	0	0	0	0	1	0	0.0811554	0.0405777	CYP94B1	56.8	582.4
XP_021717148.1	probable zinc metallopeptidase EGY3, chloroplastic	62.5	5.17	0	0	0	0	0	0	0	0	0	0	0	0	0	0	0	0.973865	0	0	0	0	0	0	0	0	0	1	0	0.0811554	0.0405777	EGY3	85.7	823.9
XP_021770697.1	uncharacterized protein LOC110734875	100.7	8.25	0	0	0	0	0	0	0	0	0	0	0	0	0	0	0	0.973865	0	0	0	0	0	0	0	0	0	1	0	0.0811554	0.0405777	FAAH	32.86
XP_021772283.1	chromatin assembly factor 1 subunit FAS1-like	94.3	5.63	0	0	0	0	0	0	0	0	0	0	0	0	0	0	0	0.973865	0	0	0	0	0	0	0	0	0	1	0	0.0811554	0.0405777	FAS1	55.1	498.4
XP_021723194.1	protein FAR-RED IMPAIRED RESPONSE 1-like isoform X1	65.4	5.47	0	0	0	0	0	0	0	0	0	0	0	0	0	0	0	0.973865	0	0	0	0	0	0	0	0	0	1	0	0.0811554	0.0405777	FCAALL.134	30.2	198.7
XP_021775764.1	uncharacterized protein LOC110739622	44.9	9.26	0	0	0	0	0	0	0	0	0	0	0	0	0	0	0	0.973865	0	0	0	0	0	0	0	0	0	1	0	0.0811554	0.0405777	FRS6	32.35
XP_021757374.1	glyceraldehyde-3-phosphate dehydrogenase GAPCP2, chloroplastic-like isoform X1	45.7	8.72	0	0	0	0	0	0	0	0	0	0	0	0	0	0	0	0.973865	0	0	0	0	0	0	0	0	0	1	0	0.0811554	0.0405777	GAPCP-1	78.8	642.9
XP_021718423.1	uncharacterized protein LOC110686146	37.8	6.1	0	0	0	0	0	0	0	0	0	0	0	0	0	0	0	0.973865	0	0	0	0	0	0	0	0	0	1	0	0.0811554	0.0405777	GC2	50
XP_021767920.1	homeobox-leucine zipper protein ATHB-12-like	24.1	5.69	0	0	0	0	0	0	0	0	0	0	0	0	0	0	0	0.973865	0	0	0	0	0	0	0	0	0	1	0	0.0811554	0.0405777	HB-12	31.6	78.6
XP_021736821.1	MAR-binding filament-like protein 1-1 isoform X1	84.9	5.2	0	0	0	0	0	0	0	0	0	0	0	0	0	0	0	0.973865	0	0	0	0	0	0	0	0	0	1	0	0.0811554	0.0405777	MFP1	45.1	113.2
XP_021749661.1	inositol oxygenase 1-like isoform X1	42	5.2	0	0	0	0	0	0	0	0	0	0	0	0	0	0	0	0.973865	0	0	0	0	0	0	0	0	0	1	0	0.0811554	0.0405777	MIOX1	73	480.3
XP_021740016.1	leucine-rich repeat receptor-like serine/threonine-protein kinase BAM1	110.1	6.34	0	0	0	0	0	0	0	0	0	0	0	0	0	0	0	0.973865	0	0	0	0	0	0	0	0	0	1	0	0.0811554	0.0405777	MPA24.5	89.3	700.7
XP_021761264.1	DNA mismatch repair protein MSH2-like	105.4	5.83	0	0	0	0	0	0	0	0	0	0	0	0	0	0	0	0.973865	0	0	0	0	0	0	0	0	0	1	0	0.0811554	0.0405777	MSH2	73.3	1414.8
XP_021762199.1	mechanosensitive ion channel protein 10-like	84.2	8.09	0	0	0	0	0	0	0	0	0	0	0	0	0	0	0	0.973865	0	0	0	0	0	0	0	0	0	1	0	0.0811554	0.0405777	MSL10	48.4	555.4
XP_021728388.1	uncharacterized protein LOC110695467	33.2	9.26	0	0	0	0	0	0	0	0	0	0	0	0	0	0	0	0.973865	0	0	0	0	0	0	0	0	0	1	0	0.0811554	0.0405777	ORF119	64.4	68.9
XP_021774390.1	periaxin-like	31.9	8.7	0	0	0	0	0	0	0	0	0	0	0	0	0	0	0	0.973865	0	0	0	0	0	0	0	0	0	1	0	0.0811554	0.0405777	PELPK2	57.32
XP_021731978.1	proline-rich receptor-like protein kinase PERK15	43.8	5.5	0	0	0	0	0	0	0	0	0	0	0	0	0	0	0	0.973865	0	0	0	0	0	0	0	0	0	1	0	0.0811554	0.0405777	PERK1	63.4	446.4
XP_021731738.1	autophagy-related protein 2-like isoform X1	215.4	5.54	0	0	0	0	0	0	0	0	0	0	0	0	0	0	0	0.973865	0	0	0	0	0	0	0	0	0	1	0	0.0811554	0.0405777	PEUP1	41.3	1334.3
XP_021735066.1	GATA zinc finger domain-containing protein 14-like	154.7	7.81	0	0	0	0	0	0	0	0	0	0	0	0	0	0	0	0.973865	0	0	0	0	0	0	0	0	0	1	0	0.0811554	0.0405777	RD22	37.5
XP_021748646.1	ribonuclease 1-like	26.1	8.68	0	0	0	0	0	0	0	0	0	0	0	0	0	0	0	0.973865	0	0	0	0	0	0	0	0	0	1	0	0.0811554	0.0405777	RNS1	47.2	216.5
XP_021750774.1	uncharacterized protein LOC110716457	57.9	6.19	0	0	0	0	0	0	0	0	0	0	0	0	0	0	0	0.973865	0	0	0	0	0	0	0	0	0	1	0	0.0811554	0.0405777	RNS1	33.33
YP_009380121.1	RpoC1 (chloroplast)	78	8.56	0	0	0	0	0	0	0	0	0	0	0	0	0	0	0	0.973865	0	0	0	0	0	0	0	0	0	1	0	0.0811554	0.0405777	RPOC1	91.6	1290.4
XP_021731321.1	uncharacterized protein LOC110698230	16	6.19	0	0	0	0	0	0	0	0	0	0	0	0	0	0	0	0.973865	0	0	0	0	0	0	0	0	0	1	0	0.0811554	0.0405777	SCAMP4	50
XP_021751255.1	serine carboxypeptidase-like 1 isoform X1	53.1	7.14	0	0	0	0	0	0	0	0	0	0	0	0	0	0	0	0.973865	0	0	0	0	0	0	0	0	0	1	0	0.0811554	0.0405777	scpl1	45.3	397.5
XP_021721034.1	uncharacterized protein LOC110688574	111	6.93	0	0	0	0	0	0	0	0	0	0	0	0	0	0	0	0.973865	0	0	0	0	0	0	0	0	0	1	0	0.0811554	0.0405777	scpl40	49	466.5
XP_021755102.1	uncharacterized protein LOC110720387	107	8.68	0	0	0	0	0	0	0	0	0	0	0	0	0	0	0	0.973865	0	0	0	0	0	0	0	0	0	1	0	0.0811554	0.0405777	TRM22	29.2	251.5
XP_021769107.1	UDP-glycosyltransferase 76B1-like	51.8	6.25	0	0	0	0	0	0	0	0	0	0	0	0	0	0	0	0.973865	0	0	0	0	0	0	0	0	0	1	0	0.0811554	0.0405777	UGT76B1	44.7	389.8
XP_021751621.1	E3 ubiquitin-protein ligase UPL4-like isoform X1	175.7	5.36	0	0	0	0	0	0	0	0	0	0	0	0	0	0	0	0.973865	0	0	0	0	0	0	0	0	0	1	0	0.0811554	0.0405777	UPL4	49.7	1293.9
XP_021729917.1	uncharacterized protein LOC110696897	53.3	6.95	0	0	0	0	0	0.972601	0	0	0	0	0	0	0	0	0	0	0	0	0	0	0	0	0	0	1	0	0.0810501	0	0.040525	ABCB20	57.89
XP_021723617.1	nuclear cap-binding protein subunit 1-like	98.1	5.33	0	0	0	0	0	0.972601	0	0	0	0	0	0	0	0	0	0	0	0	0	0	0	0	0	0	1	0	0.0810501	0	0.040525	ABH1	64.5	1124.8
XP_021723523.1	LOW QUALITY PROTEIN: 2-methylene-furan-3-one reductase-like	34.8	5.47	0	0	0	0	0	0.972601	0	0	0	0	0	0	0	0	0	0	0	0	0	0	0	0	0	0	1	0	0.0810501	0	0.040525	AOR	66.1	421.4
XP_021757198.1	isoaspartyl peptidase/L-asparaginase 1-like	33	5.2	0	0	0	0	0	0.972601	0	0	0	0	0	0	0	0	0	0	0	0	0	0	0	0	0	0	1	0	0.0810501	0	0.040525	ASPGA1	74.3	456.4
XP_021775633.1	protein TPX2-like	88.9	9.38	0	0	0	0	0	0.972601	0	0	0	0	0	0	0	0	0	0	0	0	0	0	0	0	0	0	1	0	0.0810501	0	0.040525	At1g03780	56.8	729.6
XP_021757874.1	uncharacterized protein LOC110722892	57.1	8.79	0	0	0	0	0	0.972601	0	0	0	0	0	0	0	0	0	0	0	0	0	0	0	0	0	0	1	0	0.0810501	0	0.040525	At1g09620	36.36
XP_021718276.1	F-box/FBD/LRR-repeat protein At1g13570-like	48.2	5.05	0	0	0	0	0	0.972601	0	0	0	0	0	0	0	0	0	0	0	0	0	0	0	0	0	0	1	0	0.0810501	0	0.040525	AT1G13570	50.6	396
XP_021717236.1	protein FLOURY 1-like	40.4	5.67	0	0	0	0	0	0.972601	0	0	0	0	0	0	0	0	0	0	0	0	0	0	0	0	0	0	1	0	0.0810501	0	0.040525	AT1G18265	52.1	89.4
XP_021769305.1	zinc finger MYM-type protein 1-like	51.8	7.24	0	0	0	0	0	0.972601	0	0	0	0	0	0	0	0	0	0	0	0	0	0	0	0	0	0	1	0	0.0810501	0	0.040525	AT1G19260	52.8	407.1
XP_021718631.1	uncharacterized protein LOC110686347	75.1	8.98	0	0	0	0	0	0.972601	0	0	0	0	0	0	0	0	0	0	0	0	0	0	0	0	0	0	1	0	0.0810501	0	0.040525	AT1G43760	27.4	104.4
XP_021740366.1	uncharacterized protein LOC110706710	30.4	5.21	0	0	0	0	0	0.972601	0	0	0	0	0	0	0	0	0	0	0	0	0	0	0	0	0	0	1	0	0.0810501	0	0.040525	AT1G44770	51.9	277.3
XP_021728978.1	uncharacterized protein LOC110696024	58.8	6.23	0	0	0	0	0	0.972601	0	0	0	0	0	0	0	0	0	0	0	0	0	0	0	0	0	0	1	0	0.0810501	0	0.040525	AT1G51310	76.7	711.1
XP_021720196.1	protein NRT1/ PTR FAMILY 4.3-like	69.1	8.53	0	0	0	0	0	0.972601	0	0	0	0	0	0	0	0	0	0	0	0	0	0	0	0	0	0	1	0	0.0810501	0	0.040525	AT1G59740	73.3	785
XP_021732224.1	uncharacterized protein LOC110699042	37	5.88	0	0	0	0	0	0.972601	0	0	0	0	0	0	0	0	0	0	0	0	0	0	0	0	0	0	1	0	0.0810501	0	0.040525	AT1G63610	72.8	419.9
XP_021734364.1	uncharacterized protein LOC110701081	34.5	8.97	0	0	0	0	0	0.972601	0	0	0	0	0	0	0	0	0	0	0	0	0	0	0	0	0	0	1	0	0.0810501	0	0.040525	AT1G65230	63.2	363.6
XP_021753347.1	LEAF RUST 10 DISEASE-RESISTANCE LOCUS RECEPTOR-LIKE PROTEIN KINASE-like 2.1 isoform X1	91.2	8.02	0	0	0	0	0	0.972601	0	0	0	0	0	0	0	0	0	0	0	0	0	0	0	0	0	0	1	0	0.0810501	0	0.040525	AT1G67000	33.9	426.4
XP_021734893.1	replication protein A 70 kDa DNA-binding subunit B-like	38.7	7.88	0	0	0	0	0	0.972601	0	0	0	0	0	0	0	0	0	0	0	0	0	0	0	0	0	0	1	0	0.0810501	0	0.040525	AT2G05642	27.6	144.8
XP_021723310.1	interactor of constitutive active ROPs 2, chloroplastic-like isoform X1	45	4.74	0	0	0	0	0	0.972601	0	0	0	0	0	0	0	0	0	0	0	0	0	0	0	0	0	0	1	0	0.0810501	0	0.040525	AT2G38580	39.3	99.8
XP_021748439.1	probable LRR receptor-like serine/threonine-protein kinase At1g34110	73.8	7.27	0	0	0	0	0	0.972601	0	0	0	0	0	0	0	0	0	0	0	0	0	0	0	0	0	0	1	0	0.0810501	0	0.040525	AT2G45340	66.8	523.1
XP_021719873.1	glycine-rich cell wall structural protein-like	52.7	5.14	0	0	0	0	0	0.972601	0	0	0	0	0	0	0	0	0	0	0	0	0	0	0	0	0	0	1	0	0.0810501	0	0.040525	At3g23450	49.5
XP_021749180.1	receptor-like kinase TMK4	115.8	6.49	0	0	0	0	0	0.972601	0	0	0	0	0	0	0	0	0	0	0	0	0	0	0	0	0	0	1	0	0.0810501	0	0.040525	AT3G23750	38.3	393.3
XP_021746492.1	protein DETOXIFICATION 29-like	57.9	6.76	0	0	0	0	0	0.972601	0	0	0	0	0	0	0	0	0	0	0	0	0	0	0	0	0	0	1	0	0.0810501	0	0.040525	AT3G26590	64.5	591.7
XP_021717994.1	GTP-binding protein At3g49725, chloroplastic-like	67.1	5.55	0	0	0	0	0	0.972601	0	0	0	0	0	0	0	0	0	0	0	0	0	0	0	0	0	0	1	0	0.0810501	0	0.040525	AT3G49725	54.8	460.7
XP_021748136.1	protein DETOXIFICATION 34-like	57	5.26	0	0	0	0	0	0.972601	0	0	0	0	0	0	0	0	0	0	0	0	0	0	0	0	0	0	1	0	0.0810501	0	0.040525	AT4G00350	71.2	703.7
XP_021735711.1	uncharacterized protein LOC110702317	60.8	9.19	0	0	0	0	0	0.972601	0	0	0	0	0	0	0	0	0	0	0	0	0	0	0	0	0	0	1	0	0.0810501	0	0.040525	AT4G20520	35.4	60.5
XP_021744625.1	helicase sen1-like	148.9	7.52	0	0	0	0	0	0.972601	0	0	0	0	0	0	0	0	0	0	0	0	0	0	0	0	0	0	1	0	0.0810501	0	0.040525	AT4G30100	60.4	1475.7
XP_021760703.1	mitochondrial acidic protein mam33-like	27	6.74	0	0	0	0	0	0.972601	0	0	0	0	0	0	0	0	0	0	0	0	0	0	0	0	0	0	1	0	0.0810501	0	0.040525	AT4G32605	58.4	261.2
XP_021734241.1	putative pentatricopeptide repeat-containing protein At5g06400, mitochondrial	113.3	6.81	0	0	0	0	0	0.972601	0	0	0	0	0	0	0	0	0	0	0	0	0	0	0	0	0	0	1	0	0.0810501	0	0.040525	AT5G06400	39.5	231.1
XP_021770985.1	myosin-binding protein 2-like	67.3	4.78	0	0	0	0	0	0.972601	0	0	0	0	0	0	0	0	0	0	0	0	0	0	0	0	0	0	1	0	0.0810501	0	0.040525	AT5G16720	30.7	177.9
XP_021726357.1	uncharacterized protein LOC110693541 isoform X1	38.6	6.86	0	0	0	0	0	0.972601	0	0	0	0	0	0	0	0	0	0	0	0	0	0	0	0	0	0	1	0	0.0810501	0	0.040525	AT5G17570	68.7	438.7
XP_021745455.1	uncharacterized protein LOC110711390 isoform X1	76	5.41	0	0	0	0	0	0.972601	0	0	0	0	0	0	0	0	0	0	0	0	0	0	0	0	0	0	1	0	0.0810501	0	0.040525	AT5G25270	36.7	302.8
XP_021759062.1	probable mitochondrial adenine nucleotide transporter BTL3	44.5	9.44	0	0	0	0	0	0.972601	0	0	0	0	0	0	0	0	0	0	0	0	0	0	0	0	0	0	1	0	0.0810501	0	0.040525	AT5G64970	58.5	450.3
XP_021769791.1	ruvB-like 2	51.8	5.72	0	0	0	0	0	0.972601	0	0	0	0	0	0	0	0	0	0	0	0	0	0	0	0	0	0	1	0	0.0810501	0	0.040525	AT5G67630	84.7	749.6
XP_021741616.1	serine/threonine-protein kinase Aurora-3-like isoform X1	36	9.35	0	0	0	0	0	0.972601	0	0	0	0	0	0	0	0	0	0	0	0	0	0	0	0	0	0	1	0	0.0810501	0	0.040525	AUR3	78.6	469.5
XP_021741127.1	uncharacterized protein LOC110707402	105.3	7.05	0	0	0	0	0	0.972601	0	0	0	0	0	0	0	0	0	0	0	0	0	0	0	0	0	0	1	0	0.0810501	0	0.040525	BIB	47.62
XP_021750029.1	CRS2-associated factor 1, chloroplastic-like	85.7	7.61	0	0	0	0	0	0.972601	0	0	0	0	0	0	0	0	0	0	0	0	0	0	0	0	0	0	1	0	0.0810501	0	0.040525	CAF1	48.9	636.7
XP_021744147.1	lupeol synthase-like isoform X1	87.3	6.57	0	0	0	0	0	0.972601	0	0	0	0	0	0	0	0	0	0	0	0	0	0	0	0	0	0	1	0	0.0810501	0	0.040525	CAMS1	57	953
XP_021769566.1	calcium-dependent protein kinase 26-like isoform X1	73.5	7.02	0	0	0	0	0	0.972601	0	0	0	0	0	0	0	0	0	0	0	0	0	0	0	0	0	0	1	0	0.0810501	0	0.040525	CPK20	75.2	743.8
XP_021719612.1	putative receptor-like protein kinase At4g00960	69.1	5.52	0	0	0	0	0	0.972601	0	0	0	0	0	0	0	0	0	0	0	0	0	0	0	0	0	0	1	0	0.0810501	0	0.040525	CRK19	41	441
XP_021732822.1	glucomannan 4-beta-mannosyltransferase 2-like	62.1	9.04	0	0	0	0	0	0.972601	0	0	0	0	0	0	0	0	0	0	0	0	0	0	0	0	0	0	1	0	0.0810501	0	0.040525	CSLA02	78.1	823.2
XP_021714794.1	cytochrome P450 76AD1-like	55.6	7.58	0	0	0	0	0	0.972601	0	0	0	0	0	0	0	0	0	0	0	0	0	0	0	0	0	0	1	0	0.0810501	0	0.040525	CYP76C2	45.7	441.8
XP_021728983.1	dicarboxylate transporter 1, chloroplastic-like	59.6	9.54	0	0	0	0	0	0.972601	0	0	0	0	0	0	0	0	0	0	0	0	0	0	0	0	0	0	1	0	0.0810501	0	0.040525	DiT1	77.4	826.6
XP_021749339.1	phospholipase A1-IIgamma-like	49.7	5.72	0	0	0	0	0	0.972601	0	0	0	0	0	0	0	0	0	0	0	0	0	0	0	0	0	0	1	0	0.0810501	0	0.040525	DSEL	55.5	440.7
XP_021757985.1	protein ENHANCED DOWNY MILDEW 2-like isoform X1	137.2	7.85	0	0	0	0	0	0.972601	0	0	0	0	0	0	0	0	0	0	0	0	0	0	0	0	0	0	1	0	0.0810501	0	0.040525	EDM2	39.2	750.4
XP_021741918.1	protein FAR1-RELATED SEQUENCE 5-like	72.2	6.93	0	0	0	0	0	0.972601	0	0	0	0	0	0	0	0	0	0	0	0	0	0	0	0	0	0	1	0	0.0810501	0	0.040525	FCAALL.134	29.9	242.3
XP_021752604.1	formin-like protein 20	79.8	4.94	0	0	0	0	0	0.972601	0	0	0	0	0	0	0	0	0	0	0	0	0	0	0	0	0	0	1	0	0.0810501	0	0.040525	FH20	61.5	478.4
XP_021774241.1	protein FAR1-RELATED SEQUENCE 11-like	58.9	8.12	0	0	0	0	0	0.972601	0	0	0	0	0	0	0	0	0	0	0	0	0	0	0	0	0	0	1	0	0.0810501	0	0.040525	FRS11	37	278.1
XP_021746761.1	protein GLE1-like isoform X1	73.6	6.89	0	0	0	0	0	0.972601	0	0	0	0	0	0	0	0	0	0	0	0	0	0	0	0	0	0	1	0	0.0810501	0	0.040525	GLE1	47.4	345.9
XP_021745927.1	DNA gyrase subunit B, chloroplastic/mitochondrial-like	81.3	7.56	0	0	0	0	0	0.972601	0	0	0	0	0	0	0	0	0	0	0	0	0	0	0	0	0	0	1	0	0.0810501	0	0.040525	GYRB2	77.7	1105.9
XP_021716394.1	protein HIRA-like isoform X1	117.6	7.36	0	0	0	0	0	0.972601	0	0	0	0	0	0	0	0	0	0	0	0	0	0	0	0	0	0	1	0	0.0810501	0	0.040525	HIRA	64.3	1224.5
XP_021731160.1	transcription factor ICE1-like	53.1	5.15	0	0	0	0	0	0.972601	0	0	0	0	0	0	0	0	0	0	0	0	0	0	0	0	0	0	1	0	0.0810501	0	0.040525	ICE1	76.6	295.4
XP_021772718.1	protein ILITYHIA-like	283.9	7.25	0	0	0	0	0	0.972601	0	0	0	0	0	0	0	0	0	0	0	0	0	0	0	0	0	0	1	0	0.0810501	0	0.040525	ILA	67.5	3098.1
XP_021738622.1	3-ketoacyl-CoA synthase 4-like	57.2	9.25	0	0	0	0	0	0.972601	0	0	0	0	0	0	0	0	0	0	0	0	0	0	0	0	0	0	1	0	0.0810501	0	0.040525	KCS4	81.3	832.4
XP_021747224.1	uncharacterized protein LOC110713069	73	7.88	0	0	0	0	0	0.972601	0	0	0	0	0	0	0	0	0	0	0	0	0	0	0	0	0	0	1	0	0.0810501	0	0.040525	LRK10L-1.4	37.5
XP_021774735.1	thioredoxin-like fold domain-containing protein MRL7L, chloroplastic isoform X1	38.8	4.93	0	0	0	0	0	0.972601	0	0	0	0	0	0	0	0	0	0	0	0	0	0	0	0	0	0	1	0	0.0810501	0	0.040525	MRL7-L	61.9	265.4
XP_021750861.1	crossover junction endonuclease MUS81-like isoform X1	62.6	6.9	0	0	0	0	0	0.972601	0	0	0	0	0	0	0	0	0	0	0	0	0	0	0	0	0	0	1	0	0.0810501	0	0.040525	MUS81	46	521.2
XP_021736471.1	uncharacterized protein LOC110703022	52.8	9.41	0	0	0	0	0	0.972601	0	0	0	0	0	0	0	0	0	0	0	0	0	0	0	0	0	0	1	0	0.0810501	0	0.040525	NUDT19	46.15
XP_021770863.1	light-harvesting complex-like protein OHP1, chloroplastic	13.5	11.11	0	0	0	0	0	0.972601	0	0	0	0	0	0	0	0	0	0	0	0	0	0	0	0	0	0	1	0	0.0810501	0	0.040525	OHP	60	124.8
XP_021767098.1	origin of replication complex subunit 5-like	61.7	7.93	0	0	0	0	0	0.972601	0	0	0	0	0	0	0	0	0	0	0	0	0	0	0	0	0	0	1	0	0.0810501	0	0.040525	ORC5	52.2	537.3
XP_021765719.1	pentatricopeptide repeat-containing protein At2g44880-like	73.8	6.79	0	0	0	0	0	0.972601	0	0	0	0	0	0	0	0	0	0	0	0	0	0	0	0	0	0	1	0	0.0810501	0	0.040525	OTP82	31.6	272.7
XP_021761846.1	PRA1 family protein F3-like	18.2	5.3	0	0	0	0	0	0.972601	0	0	0	0	0	0	0	0	0	0	0	0	0	0	0	0	0	0	1	0	0.0810501	0	0.040525	PRA8	35.6	82.4
XP_021746719.1	GTP-binding nuclear protein Ran, testis-specific isoform-like	25.4	9.29	0	0	0	0	0	0.972601	0	0	0	0	0	0	0	0	0	0	0	0	0	0	0	0	0	0	1	0	0.0810501	0	0.040525	RAN4	33.5	89.7
XP_021763807.1	RNA-binding KH domain-containing protein RCF3-like	75.3	5.62	0	0	0	0	0	0.972601	0	0	0	0	0	0	0	0	0	0	0	0	0	0	0	0	0	0	1	0	0.0810501	0	0.040525	RCF3	57	583.6
XP_021754522.1	protein ROOT HAIR DEFECTIVE 3-like	89.8	5.67	0	0	0	0	0	0.972601	0	0	0	0	0	0	0	0	0	0	0	0	0	0	0	0	0	0	1	0	0.0810501	0	0.040525	RHD3	76.5	1191
XP_021741795.1	probable sucrose-phosphate synthase isoform X1	118.1	5.95	0	0	0	0	0	0.972601	0	0	0	0	0	0	0	0	0	0	0	0	0	0	0	0	0	0	1	0	0.0810501	0	0.040525	SPS1F	74.5	1536.5
XP_021716118.1	sucrose synthase-like	90.2	6.05	0	0	0	0	0	0.972601	0	0	0	0	0	0	0	0	0	0	0	0	0	0	0	0	0	0	1	0	0.0810501	0	0.040525	SUS4	68.3	1111.7
XP_021737321.1	uncharacterized protein LOC110703852	45.6	9.82	0	0	0	0	0	0.972601	0	0	0	0	0	0	0	0	0	0	0	0	0	0	0	0	0	0	1	0	0.0810501	0	0.040525	TIP5-1	29.51
XP_021725392.1	ubiquitin carboxyl-terminal hydrolase 17-like	89.7	7.91	0	0	0	0	0	0.972601	0	0	0	0	0	0	0	0	0	0	0	0	0	0	0	0	0	0	1	0	0.0810501	0	0.040525	UBP17	42.1	505.8
XP_021753414.1	UDP-glycosyltransferase 84B2-like	55.8	5.82	0	0	0	0	0	0.972601	0	0	0	0	0	0	0	0	0	0	0	0	0	0	0	0	0	0	1	0	0.0810501	0	0.040525	UGT84B1	41.9	377.5
XP_021742436.1	ubiquitin-like-specific protease 1D	67.6	6.24	0	0	0	0	0	0.972601	0	0	0	0	0	0	0	0	0	0	0	0	0	0	0	0	0	0	1	0	0.0810501	0	0.040525	ULP1D	35.5	288.5
XP_021769476.1	uncharacterized protein LOC110733698	20.2	6.51	0	0	0	0	0	0.972601	0	0	0	0	0	0	0	0	0	0	0	0	0	0	0	0	0	0	1	0	0.0810501	0	0.040525	XP_021769476.1
XP_021763128.1	xyloglucan 6-xylosyltransferase 1-like	52.2	7.5	0	0	0	0	0	0.972601	0	0	0	0	0	0	0	0	0	0	0	0	0	0	0	0	0	0	1	0	0.0810501	0	0.040525	XT1	69	656
XP_021763991.1	uncharacterized protein LOC110728656	68	9.03	0	0	0	0	0	0.972601	0	0	0	0	0	0	0	0	0	0	0	0	0	0	0	0	0	0	1	0	0.0810501	0	0.040525	ZIP8	33.33
XP_021764950.1	ABC transporter C family member 10-like	164.7	7.03	0	0	0.951901	0	0	0	0	0	0	0	0	0	0	0	0	0	0	0	0	0	0	0	0	0	1	0	0.0793251	0	0.0396625	ABCC10	65.5	1825.8
XP_021768927.1	187-kDa microtubule-associated protein AIR9-like isoform X1	191.3	5.87	0	0	0.951901	0	0	0	0	0	0	0	0	0	0	0	0	0	0	0	0	0	0	0	0	0	1	0	0.0793251	0	0.0396625	AIR9	63.2	1972.2
XP_021734750.1	ammonium transporter 1 member 2-like	53.3	7.46	0	0	0.951901	0	0	0	0	0	0	0	0	0	0	0	0	0	0	0	0	0	0	0	0	0	1	0	0.0793251	0	0.0396625	AMT1	76.1	706.1
XP_021769805.1	aspartic proteinase A1-like	55.3	5.22	0	0	0.951901	0	0	0	0	0	0	0	0	0	0	0	0	0	0	0	0	0	0	0	0	0	1	0	0.0793251	0	0.0396625	APA1	74	760
XP_021747182.1	chaperone protein dnaJ 16-like	47.2	9.13	0	0	0.951901	0	0	0	0	0	0	0	0	0	0	0	0	0	0	0	0	0	0	0	0	0	1	0	0.0793251	0	0.0396625	ARL1	69.7	551.2
XP_021734462.1	putative pentatricopeptide repeat-containing protein At1g12700, mitochondrial	68.2	7.42	0	0	0.951901	0	0	0	0	0	0	0	0	0	0	0	0	0	0	0	0	0	0	0	0	0	1	0	0.0793251	0	0.0396625	AT1G12300	34.9	64.3
XP_021752532.1	wall-associated receptor kinase-like 8	45	6.93	0	0	0.951901	0	0	0	0	0	0	0	0	0	0	0	0	0	0	0	0	0	0	0	0	0	1	0	0.0793251	0	0.0396625	AT1G16260	56.6	386.7
XP_021729953.1	cysteine-rich receptor-like protein kinase 4	15.2	4.97	0	0	0.951901	0	0	0	0	0	0	0	0	0	0	0	0	0	0	0	0	0	0	0	0	0	1	0	0.0793251	0	0.0396625	AT1G17230	46.7	55.8
XP_021759918.1	uncharacterized protein LOC110724771 isoform X1	41	8.53	0	0	0.951901	0	0	0	0	0	0	0	0	0	0	0	0	0	0	0	0	0	0	0	0	0	1	0	0.0793251	0	0.0396625	AT1G19690	54.7	352.1
XP_021753554.1	auxin-responsive protein SAUR68-like	14.2	9.1	0	0	0.951901	0	0	0	0	0	0	0	0	0	0	0	0	0	0	0	0	0	0	0	0	0	1	0	0.0793251	0	0.0396625	AT1G29430	45.7	107.5
XP_021771869.1	uncharacterized protein LOC110736014	115.4	9.1	0	0	0.951901	0	0	0	0	0	0	0	0	0	0	0	0	0	0	0	0	0	0	0	0	0	1	0	0.0793251	0	0.0396625	AT1G43760	30.7	183.7
XP_021714348.1	uncharacterized protein LOC110682332 isoform X1	457.8	6.44	0	0	0.951901	0	0	0	0	0	0	0	0	0	0	0	0	0	0	0	0	0	0	0	0	0	1	0	0.0793251	0	0.0396625	AT1G48090	61.1	5039.2
XP_021754652.1	KH domain-containing protein HEN4-like	75.2	7.05	0	0	0.951901	0	0	0	0	0	0	0	0	0	0	0	0	0	0	0	0	0	0	0	0	0	1	0	0.0793251	0	0.0396625	AT1G51580	31.3	265
XP_021747588.1	helicase sen1-like	105.8	8.25	0	0	0.951901	0	0	0	0	0	0	0	0	0	0	0	0	0	0	0	0	0	0	0	0	0	1	0	0.0793251	0	0.0396625	AT1G65810	42	697.2
XP_021726476.1	dof zinc finger protein DOF1.4-like	48	8.25	0	0	0.951901	0	0	0	0	0	0	0	0	0	0	0	0	0	0	0	0	0	0	0	0	0	1	0	0.0793251	0	0.0396625	AT2G28810	90.2	93.2
XP_021741234.1	uncharacterized protein LOC110707522	36.7	8.47	0	0	0.951901	0	0	0	0	0	0	0	0	0	0	0	0	0	0	0	0	0	0	0	0	0	1	0	0.0793251	0	0.0396625	AT3G03890	66.7	411.4
XP_021720533.1	centrosomal protein of 83 kDa-like isoform X1	68.8	8.03	0	0	0.951901	0	0	0	0	0	0	0	0	0	0	0	0	0	0	0	0	0	0	0	0	0	1	0	0.0793251	0	0.0396625	AT3G11590	30.7	172.6
XP_021731701.1	probable 2-oxoglutarate-dependent dioxygenase At5g05600	39.4	5.54	0	0	0.951901	0	0	0	0	0	0	0	0	0	0	0	0	0	0	0	0	0	0	0	0	0	1	0	0.0793251	0	0.0396625	AT3G19000	57.8	433
XP_021735870.1	remorin-like	21.9	6.44	0	0	0.951901	0	0	0	0	0	0	0	0	0	0	0	0	0	0	0	0	0	0	0	0	0	1	0	0.0793251	0	0.0396625	AT3G48940	69.8	65.1
XP_021727600.1	uncharacterized protein LOC110694734	74.6	8.43	0	0	0.951901	0	0	0	0	0	0	0	0	0	0	0	0	0	0	0	0	0	0	0	0	0	1	0	0.0793251	0	0.0396625	AT3G51290	64	543.1
XP_021716011.1	putative FBD-associated F-box protein At5g56820	19.8	6.28	0	0	0.951901	0	0	0	0	0	0	0	0	0	0	0	0	0	0	0	0	0	0	0	0	0	1	0	0.0793251	0	0.0396625	AT3G52690	29.3	55.8
XP_021773070.1	aldehyde oxidase GLOX-like	59.5	5.9	0	0	0.951901	0	0	0	0	0	0	0	0	0	0	0	0	0	0	0	0	0	0	0	0	0	1	0	0.0793251	0	0.0396625	AT3G53950	66.7	770.8
XP_021724015.1	uncharacterized protein LOC110691399	42.2	7.17	0	0	0.951901	0	0	0	0	0	0	0	0	0	0	0	0	0	0	0	0	0	0	0	0	0	1	0	0.0793251	0	0.0396625	At3g58180	37.5
XP_021730384.1	4-hydroxy-tetrahydrodipicolinate reductase 2, chloroplastic-like	36.7	6.29	0	0	0.951901	0	0	0	0	0	0	0	0	0	0	0	0	0	0	0	0	0	0	0	0	0	1	0	0.0793251	0	0.0396625	AT3G59890	74	454.9
XP_021730060.1	alpha-latroinsectotoxin-Lt1a-like	36.1	9.06	0	0	0.951901	0	0	0	0	0	0	0	0	0	0	0	0	0	0	0	0	0	0	0	0	0	1	0	0.0793251	0	0.0396625	AT4G03440	31.8	77.8
XP_021722445.1	piriformospora indica-insensitive protein 2-like	51.6	5.88	0	0	0.951901	0	0	0	0	0	0	0	0	0	0	0	0	0	0	0	0	0	0	0	0	0	1	0	0.0793251	0	0.0396625	At4g28560	47.1	164.9
XP_021739307.1	uncharacterized protein LOC110705705	31	9.13	0	0	0.951901	0	0	0	0	0	0	0	0	0	0	0	0	0	0	0	0	0	0	0	0	0	1	0	0.0793251	0	0.0396625	AT5G13720	71.1	316.6
XP_021753963.1	methanol O-anthraniloyltransferase-like	51.6	8.97	0	0	0.951901	0	0	0	0	0	0	0	0	0	0	0	0	0	0	0	0	0	0	0	0	0	1	0	0.0793251	0	0.0396625	AT5G17540	42.5	346.3
XP_021738247.1	general negative regulator of transcription subunit 3-like isoform X1	94.2	5.67	0	0	0.951901	0	0	0	0	0	0	0	0	0	0	0	0	0	0	0	0	0	0	0	0	0	1	0	0.0793251	0	0.0396625	AT5G18230	58.5	889.8
XP_021717344.1	uncharacterized protein LOC110685179	33.9	9.67	0	0	0.951901	0	0	0	0	0	0	0	0	0	0	0	0	0	0	0	0	0	0	0	0	0	1	0	0.0793251	0	0.0396625	At5g44950	50
XP_021751032.1	uncharacterized protein LOC110716697	44.9	6.55	0	0	0.951901	0	0	0	0	0	0	0	0	0	0	0	0	0	0	0	0	0	0	0	0	0	1	0	0.0793251	0	0.0396625	AT5G48050	38.9	154.1
XP_021756691.1	ras GTPase-activating protein-binding protein 1-like isoform X1	49.1	7.47	0	0	0.951901	0	0	0	0	0	0	0	0	0	0	0	0	0	0	0	0	0	0	0	0	0	1	0	0.0793251	0	0.0396625	AT5G60980	43.8	254.6
XP_021748750.1	uncharacterized protein LOC110714526	21	10.55	0	0	0.951901	0	0	0	0	0	0	0	0	0	0	0	0	0	0	0	0	0	0	0	0	0	1	0	0.0793251	0	0.0396625	BBX25	52.38
XP_021728504.1	probable serine/threonine-protein kinase At5g41260	14.5	5.78	0	0	0.951901	0	0	0	0	0	0	0	0	0	0	0	0	0	0	0	0	0	0	0	0	0	1	0	0.0793251	0	0.0396625	BSK5	84.2	201.4
XP_021771965.1	DNA (cytosine-5)-methyltransferase CMT3-like	98.6	5.15	0	0	0.951901	0	0	0	0	0	0	0	0	0	0	0	0	0	0	0	0	0	0	0	0	0	1	0	0.0793251	0	0.0396625	CMT3	56.3	861.3
XP_021765224.1	probable carboxylesterase 120	37.9	9.11	0	0	0.951901	0	0	0	0	0	0	0	0	0	0	0	0	0	0	0	0	0	0	0	0	0	1	0	0.0793251	0	0.0396625	CXE20	43.4	265
XP_021724074.1	cytochrome P450 704C1-like	29.4	6.9	0	0	0.951901	0	0	0	0	0	0	0	0	0	0	0	0	0	0	0	0	0	0	0	0	0	1	0	0.0793251	0	0.0396625	CYP704A2	50.2	206.1
XP_021753897.1	cytochrome P450 CYP72A219-like isoform X2	43.1	7.52	0	0	0.951901	0	0	0	0	0	0	0	0	0	0	0	0	0	0	0	0	0	0	0	0	0	1	0	0.0793251	0	0.0396625	CYP72A14	55.1	395.6
XP_021759556.1	zinc finger BED domain-containing protein RICESLEEPER 2-like	86.4	7.03	0	0	0.951901	0	0	0	0	0	0	0	0	0	0	0	0	0	0	0	0	0	0	0	0	0	1	0	0.0793251	0	0.0396625	DAYSLEEPER	24.2	196.8
XP_021721325.1	uncharacterized protein LOC110688873	20.8	9.33	0	0	0.951901	0	0	0	0	0	0	0	0	0	0	0	0	0	0	0	0	0	0	0	0	0	1	0	0.0793251	0	0.0396625	DEGP8	54.55
XP_021744516.1	uncharacterized protein LOC110710505	80	7.06	0	0	0.951901	0	0	0	0	0	0	0	0	0	0	0	0	0	0	0	0	0	0	0	0	0	1	0	0.0793251	0	0.0396625	EMB2421	61	818.1
XP_021772031.1	transcription factor bHLH130-like	49.3	6.9	0	0	0.951901	0	0	0	0	0	0	0	0	0	0	0	0	0	0	0	0	0	0	0	0	0	1	0	0.0793251	0	0.0396625	FBH4	50	185.3
XP_021762669.1	protein FAR-RED IMPAIRED RESPONSE 1-like	70.7	7.72	0	0	0.951901	0	0	0	0	0	0	0	0	0	0	0	0	0	0	0	0	0	0	0	0	0	1	0	0.0793251	0	0.0396625	FCAALL.134	25.3	146.4
XP_021759600.1	uncharacterized protein LOC110724487	52.4	9.41	0	0	0.951901	0	0	0	0	0	0	0	0	0	0	0	0	0	0	0	0	0	0	0	0	0	1	0	0.0793251	0	0.0396625	FTSH1	42.86
XP_021756423.1	dolichyl-diphosphooligosaccharide--protein glycosyltransferase subunit 2-like	75.4	6.81	0	0	0.951901	0	0	0	0	0	0	0	0	0	0	0	0	0	0	0	0	0	0	0	0	0	1	0	0.0793251	0	0.0396625	HAP6	62	800.4
XP_021728256.1	3-hydroxy-3-methylglutaryl-coenzyme A reductase 1-like	53.1	7.02	0	0	0.951901	0	0	0	0	0	0	0	0	0	0	0	0	0	0	0	0	0	0	0	0	0	1	0	0.0793251	0	0.0396625	HMG1	60	579.7
XP_021735418.1	ENHANCER OF AG-4 protein 2-like isoform X1	150.7	7.49	0	0	0.951901	0	0	0	0	0	0	0	0	0	0	0	0	0	0	0	0	0	0	0	0	0	1	0	0.0793251	0	0.0396625	HUA2	40.6	617.8
XP_021733773.1	lysine-specific demethylase JMJ25-like	132.3	5.94	0	0	0.951901	0	0	0	0	0	0	0	0	0	0	0	0	0	0	0	0	0	0	0	0	0	1	0	0.0793251	0	0.0396625	IBM1	37.9	558.1
XP_021734371.1	isopentenyl-diphosphate Delta-isomerase I-like	34.2	5.67	0	0	0.951901	0	0	0	0	0	0	0	0	0	0	0	0	0	0	0	0	0	0	0	0	0	1	0	0.0793251	0	0.0396625	IPP2	86.6	415.6
XP_021759224.1	uncharacterized protein LOC110724141	20.1	9	0	0	0.951901	0	0	0	0	0	0	0	0	0	0	0	0	0	0	0	0	0	0	0	0	0	1	0	0.0793251	0	0.0396625	ITPK2	35.85
XP_021757464.1	uncharacterized protein LOC110722504	62.4	8.62	0	0	0.951901	0	0	0	0	0	0	0	0	0	0	0	0	0	0	0	0	0	0	0	0	0	1	0	0.0793251	0	0.0396625	KIN8B	35
XP_021723565.1	NADP-dependent malic enzyme-like	64.4	5.91	0	0	0.951901	0	0	0	0	0	0	0	0	0	0	0	0	0	0	0	0	0	0	0	0	0	1	0	0.0793251	0	0.0396625	NADP-ME1	81.9	958.4
XP_021713714.1	nucleosome assembly protein 1;3-like	42.3	4.42	0	0	0.951901	0	0	0	0	0	0	0	0	0	0	0	0	0	0	0	0	0	0	0	0	0	1	0	0.0793251	0	0.0396625	NAP1	65.9	387.1
XP_021739249.1	clustered mitochondria protein-like isoform X1	157.6	6.24	0	0	0.951901	0	0	0	0	0	0	0	0	0	0	0	0	0	0	0	0	0	0	0	0	0	1	0	0.0793251	0	0.0396625	NOXY38	65.4	1455.7
XP_021764284.1	uncharacterized protein LOC110728929	87.3	5.92	0	0	0.951901	0	0	0	0	0	0	0	0	0	0	0	0	0	0	0	0	0	0	0	0	0	1	0	0.0793251	0	0.0396625	NUDT22	39.39
XP_021762976.1	uncharacterized protein LOC110727703	54.6	9.47	0	0	0.951901	0	0	0	0	0	0	0	0	0	0	0	0	0	0	0	0	0	0	0	0	0	1	0	0.0793251	0	0.0396625	ORF154	43.2	138.3
XP_021766248.1	uncharacterized protein LOC110730736	116.6	8.19	0	0	0.951901	0	0	0	0	0	0	0	0	0	0	0	0	0	0	0	0	0	0	0	0	0	1	0	0.0793251	0	0.0396625	ORF158	49.2	74.3
XP_021714483.1	polyadenylate-binding protein 2-like	71.7	7.47	0	0	0.951901	0	0	0	0	0	0	0	0	0	0	0	0	0	0	0	0	0	0	0	0	0	1	0	0.0793251	0	0.0396625	PAB8	68.7	789.6
XP_021718926.1	pantothenate kinase 2-like isoform X1	99.3	5.83	0	0	0.951901	0	0	0	0	0	0	0	0	0	0	0	0	0	0	0	0	0	0	0	0	0	1	0	0.0793251	0	0.0396625	PANK2	83.8	1494.2
XP_021729272.1	RNA-binding KH domain-containing protein PEPPER-like	47	6.11	0	0	0.951901	0	0	0	0	0	0	0	0	0	0	0	0	0	0	0	0	0	0	0	0	0	1	0	0.0793251	0	0.0396625	PEP	50.4	386.3
XP_021745906.1	DNA polymerase I A, chloroplastic/mitochondrial-like	120.9	7.21	0	0	0.951901	0	0	0	0	0	0	0	0	0	0	0	0	0	0	0	0	0	0	0	0	0	1	0	0.0793251	0	0.0396625	POLGAMMA2	71.1	1140.9
YP_009380146.1	PsbF (chloroplast)	4.4	10.74	0	0	0.951901	0	0	0	0	0	0	0	0	0	0	0	0	0	0	0	0	0	0	0	0	0	1	0	0.0793251	0	0.0396625	PSBF	97.4	80.9
XP_021749987.1	quinolinate synthase, chloroplastic-like	78.8	5.78	0	0	0.951901	0	0	0	0	0	0	0	0	0	0	0	0	0	0	0	0	0	0	0	0	0	1	0	0.0793251	0	0.0396625	QS	65.5	889
XP_021742971.1	uncharacterized protein LOC110709068	24.6	6.01	0	0	0.951901	0	0	0	0	0	0	0	0	0	0	0	0	0	0	0	0	0	0	0	0	0	1	0	0.0793251	0	0.0396625	REM13	42.31
XP_021771493.1	uncharacterized protein LOC110735612	55.1	8.34	0	0	0.951901	0	0	0	0	0	0	0	0	0	0	0	0	0	0	0	0	0	0	0	0	0	1	0	0.0793251	0	0.0396625	rpoC2	26.79
XP_021731996.1	30S ribosomal protein S17, chloroplastic-like	18.5	10.04	0	0	0.951901	0	0	0	0	0	0	0	0	0	0	0	0	0	0	0	0	0	0	0	0	0	1	0	0.0793251	0	0.0396625	RPS17	54.5	141.4
XP_021776133.1	stromal cell-derived factor 2-like protein	24	7.11	0	0	0.951901	0	0	0	0	0	0	0	0	0	0	0	0	0	0	0	0	0	0	0	0	0	1	0	0.0793251	0	0.0396625	SDF2	76.7	346.3
XP_021767459.1	sterol 3-beta-glucosyltransferase UGT80A2-like	64.8	6.04	0	0	0.951901	0	0	0	0	0	0	0	0	0	0	0	0	0	0	0	0	0	0	0	0	0	1	0	0.0793251	0	0.0396625	SGT	72.7	873.6
XP_021727374.1	serine hydroxymethyltransferase 7-like	69.7	6.55	0	0	0.951901	0	0	0	0	0	0	0	0	0	0	0	0	0	0	0	0	0	0	0	0	0	1	0	0.0793251	0	0.0396625	SHM7	63.9	786.6
XP_021769651.1	protein trichome birefringence-like 35	51.5	6.58	0	0	0.951901	0	0	0	0	0	0	0	0	0	0	0	0	0	0	0	0	0	0	0	0	0	1	0	0.0793251	0	0.0396625	TBL35	62.2	617.5
XP_021721096.1	uncharacterized protein LOC110688671	27.7	7.25	0	0	0.951901	0	0	0	0	0	0	0	0	0	0	0	0	0	0	0	0	0	0	0	0	0	1	0	0.0793251	0	0.0396625	TFCD	34.69
XP_021727131.1	THO complex subunit 2-like	208.3	7.3	0	0	0.951901	0	0	0	0	0	0	0	0	0	0	0	0	0	0	0	0	0	0	0	0	0	1	0	0.0793251	0	0.0396625	THO2	61.6	1915.2
XP_021721991.1	probable aquaporin TIP5-1	15.1	9.64	0	0	0.951901	0	0	0	0	0	0	0	0	0	0	0	0	0	0	0	0	0	0	0	0	0	1	0	0.0793251	0	0.0396625	TIP5	56.5	132.1
XP_021772984.1	LOW QUALITY PROTEIN: UPF0603 protein At1g54780, chloroplastic-like	31.3	8.28	0	0	0.951901	0	0	0	0	0	0	0	0	0	0	0	0	0	0	0	0	0	0	0	0	0	1	0	0.0793251	0	0.0396625	TLP18.3	72.5	388.3
XP_021723181.1	viridiflorene synthase-like isoform X1	65	5.78	0	0	0.951901	0	0	0	0	0	0	0	0	0	0	0	0	0	0	0	0	0	0	0	0	0	1	0	0.0793251	0	0.0396625	TPS21	38.7	381.3
XP_021736105.1	ribonuclease TUDOR 2-like	108.6	7.49	0	0	0.951901	0	0	0	0	0	0	0	0	0	0	0	0	0	0	0	0	0	0	0	0	0	1	0	0.0793251	0	0.0396625	Tudor2	63.2	1229.2
XP_021716557.1	oligouridylate-binding protein 1B-like isoform X1	46.2	7.58	0	0	0.951901	0	0	0	0	0	0	0	0	0	0	0	0	0	0	0	0	0	0	0	0	0	1	0	0.0793251	0	0.0396625	UBP1B	80.3	620.2
XP_021728720.1	uncharacterized protein LOC110695797	79.4	6.25	0	0	0.951901	0	0	0	0	0	0	0	0	0	0	0	0	0	0	0	0	0	0	0	0	0	1	0	0.0793251	0	0.0396625	UGT72E1	41.67
XP_021725638.1	plectin-like	65.5	4.65	0	0	0.951901	0	0	0	0	0	0	0	0	0	0	0	0	0	0	0	0	0	0	0	0	0	1	0	0.0793251	0	0.0396625	VHA-G3	43.59
XP_021769899.1	uncharacterized protein LOC110734162	23.4	8.92	0	0	0.951901	0	0	0	0	0	0	0	0	0	0	0	0	0	0	0	0	0	0	0	0	0	1	0	0.0793251	0	0.0396625	WAKL2	40.54
XP_021715054.1	myosin-17-like	177.2	8.27	0	0	0.951901	0	0	0	0	0	0	0	0	0	0	0	0	0	0	0	0	0	0	0	0	0	1	0	0.0793251	0	0.0396625	XIK	76.3	1998.4
XP_021755599.1	uncharacterized protein LOC110720849 isoform X1	155	8.6	0	0	0	0	0	0	0	0	0	0	0	0	0	0.922878	0	0	0	0	0	0	0	0	0	0	0	1	0	0.0769065	0.0384532	AGL14	43.33
XP_021717049.1	phospholipid-transporting ATPase 2-like	124.2	6.39	0	0	0	0	0	0	0	0	0	0	0	0	0	0.922878	0	0	0	0	0	0	0	0	0	0	0	1	0	0.0769065	0.0384532	ALA2	79	1781.1
XP_021731439.1	zinc finger CCCH domain-containing protein 5-like isoform X2	115	8.57	0	0	0	0	0	0	0	0	0	0	0	0	0	0.922878	0	0	0	0	0	0	0	0	0	0	0	1	0	0.0769065	0.0384532	AT1G10320	53.4	433.7
XP_021727623.1	2-oxoglutarate-dependent dioxygenase DAO-like	32.9	6.05	0	0	0	0	0	0	0	0	0	0	0	0	0	0.922878	0	0	0	0	0	0	0	0	0	0	0	1	0	0.0769065	0.0384532	AT1G14130	60.2	346.3
XP_021719846.1	probable splicing factor 3A subunit 1	89.3	5.12	0	0	0	0	0	0	0	0	0	0	0	0	0	0.922878	0	0	0	0	0	0	0	0	0	0	0	1	0	0.0769065	0.0384532	AT1G14650	66	814.3
XP_021723779.1	uncharacterized protein LOC110691168	57.2	8.66	0	0	0	0	0	0	0	0	0	0	0	0	0	0.922878	0	0	0	0	0	0	0	0	0	0	0	1	0	0.0769065	0.0384532	AT1G40390	26.8	74.3
XP_021761558.1	uncharacterized protein LOC110726392	84.3	5.55	0	0	0	0	0	0	0	0	0	0	0	0	0	0.922878	0	0	0	0	0	0	0	0	0	0	0	1	0	0.0769065	0.0384532	AT1G69360	33.7	143.3
XP_021729724.1	uncharacterized protein LOC110696679	47.1	9.36	0	0	0	0	0	0	0	0	0	0	0	0	0	0.922878	0	0	0	0	0	0	0	0	0	0	0	1	0	0.0769065	0.0384532	At1g70360	50
XP_021725218.1	protein DETOXIFICATION 14-like	54.2	8.06	0	0	0	0	0	0	0	0	0	0	0	0	0	0.922878	0	0	0	0	0	0	0	0	0	0	0	1	0	0.0769065	0.0384532	AT1G71140	55.6	506.5
XP_021716864.1	clp protease adapter protein ClpF, chloroplastic-like isoform X1	37.9	5.22	0	0	0	0	0	0	0	0	0	0	0	0	0	0.922878	0	0	0	0	0	0	0	0	0	0	0	1	0	0.0769065	0.0384532	AT2G03390	62.7	387.9
XP_021766759.1	CASP-like protein 2B1	21.3	9.7	0	0	0	0	0	0	0	0	0	0	0	0	0	0.922878	0	0	0	0	0	0	0	0	0	0	0	1	0	0.0769065	0.0384532	AT2G35760	53.7	214.2
XP_021720069.1	ankyrin repeat and SAM domain-containing protein 6-like isoform X1	22.7	9.83	0	0	0	0	0	0	0	0	0	0	0	0	0	0.922878	0	0	0	0	0	0	0	0	0	0	0	1	0	0.0769065	0.0384532	AT3G07170	58.2	201.1
XP_021745446.1	uncharacterized protein LOC110711382	88.1	7.14	0	0	0	0	0	0	0	0	0	0	0	0	0	0.922878	0	0	0	0	0	0	0	0	0	0	0	1	0	0.0769065	0.0384532	AT3G09850	43.1	376.3
XP_021732030.1	uncharacterized protein LOC110698820	223.5	6.87	0	0	0	0	0	0	0	0	0	0	0	0	0	0.922878	0	0	0	0	0	0	0	0	0	0	0	1	0	0.0769065	0.0384532	AT3G14840	53.1	641.3
XP_021714617.1	uncharacterized protein LOC110682569	26	5.02	0	0	0	0	0	0	0	0	0	0	0	0	0	0.922878	0	0	0	0	0	0	0	0	0	0	0	1	0	0.0769065	0.0384532	At3g22125	42.5
XP_021767052.1	AT-hook motif nuclear-localized protein 9 isoform X1	34.4	9.94	0	0	0	0	0	0	0	0	0	0	0	0	0	0.922878	0	0	0	0	0	0	0	0	0	0	0	1	0	0.0769065	0.0384532	AT3G61310	42	228
XP_021744181.1	pentatricopeptide repeat-containing protein At3g61360-like	20.8	7.52	0	0	0	0	0	0	0	0	0	0	0	0	0	0.922878	0	0	0	0	0	0	0	0	0	0	0	1	0	0.0769065	0.0384532	AT3G61360	42.4	134.8
XP_021767040.1	uncharacterized protein LOC110731497	24.4	6.99	0	0	0	0	0	0	0	0	0	0	0	0	0	0.922878	0	0	0	0	0	0	0	0	0	0	0	1	0	0.0769065	0.0384532	AT3G61920	47.5	117.9
XP_021737634.1	zinc finger MYM-type protein 1-like, partial	92.5	5.97	0	0	0	0	0	0	0	0	0	0	0	0	0	0.922878	0	0	0	0	0	0	0	0	0	0	0	1	0	0.0769065	0.0384532	AT4G10200	42.1	538.9
XP_021754071.1	ubiquitin carboxyl-terminal hydrolase MINDY-1-like	75.6	4.51	0	0	0	0	0	0	0	0	0	0	0	0	0	0.922878	0	0	0	0	0	0	0	0	0	0	0	1	0	0.0769065	0.0384532	AT4G11860	47.7	523.1
XP_021766898.1	abnormal spindle-like microcephaly-associated protein homolog	142.1	9.58	0	0	0	0	0	0	0	0	0	0	0	0	0	0.922878	0	0	0	0	0	0	0	0	0	0	0	1	0	0.0769065	0.0384532	AT4G21820	44.6	828.2
XP_021718042.1	auxilin-like protein 1	161.5	5.66	0	0	0	0	0	0	0	0	0	0	0	0	0	0.922878	0	0	0	0	0	0	0	0	0	0	0	1	0	0.0769065	0.0384532	AT4G36520	82.3	240.4
XP_021759232.1	uncharacterized protein LOC110724152	91.3	8.72	0	0	0	0	0	0	0	0	0	0	0	0	0	0.922878	0	0	0	0	0	0	0	0	0	0	0	1	0	0.0769065	0.0384532	AT5G01030	28.6	221.9
XP_021765201.1	mavicyanin-like	21.6	6.73	0	0	0	0	0	0	0	0	0	0	0	0	0	0.922878	0	0	0	0	0	0	0	0	0	0	0	1	0	0.0769065	0.0384532	AT5G07475	45	137.9
XP_021723122.1	uncharacterized protein LOC110690567	29.7	6.62	0	0	0	0	0	0	0	0	0	0	0	0	0	0.922878	0	0	0	0	0	0	0	0	0	0	0	1	0	0.0769065	0.0384532	AT5G48050	38.6	159.8
XP_021764041.1	uncharacterized protein LOC110728707 isoform X1	52.5	9.13	0	0	0	0	0	0	0	0	0	0	0	0	0	0.922878	0	0	0	0	0	0	0	0	0	0	0	1	0	0.0769065	0.0384532	ATL36	44.44
XP_021749279.1	beta-galactosidase 9-like	99.7	6.77	0	0	0	0	0	0	0	0	0	0	0	0	0	0.922878	0	0	0	0	0	0	0	0	0	0	0	1	0	0.0769065	0.0384532	BGAL9	67.2	1315.8
XP_021720570.1	serine/threonine-protein phosphatase BSL3-like	107.7	6.14	0	0	0	0	0	0	0	0	0	0	0	0	0	0.922878	0	0	0	0	0	0	0	0	0	0	0	1	0	0.0769065	0.0384532	BSL3	92.5	1662.1
XP_021732345.1	protein CNGC15b-like	83.6	8.84	0	0	0	0	0	0	0	0	0	0	0	0	0	0.922878	0	0	0	0	0	0	0	0	0	0	0	1	0	0.0769065	0.0384532	CNGC15	73.5	965.7
XP_021719468.1	uncharacterized protein LOC110687160	84.6	9.16	0	0	0	0	0	0	0	0	0	0	0	0	0	0.922878	0	0	0	0	0	0	0	0	0	0	0	1	0	0.0769065	0.0384532	CRK26	64.9	92.8
XP_021732575.1	uncharacterized protein LOC110699362	127.9	7.15	0	0	0	0	0	0	0	0	0	0	0	0	0	0.922878	0	0	0	0	0	0	0	0	0	0	0	1	0	0.0769065	0.0384532	EMB1895	33.2	563.9
XP_021720217.1	callose synthase 10-like	218.4	8.57	0	0	0	0	0	0	0	0	0	0	0	0	0	0.922878	0	0	0	0	0	0	0	0	0	0	0	1	0	0.0769065	0.0384532	GSL8	76.5	2931
XP_021758716.1	HMG-Y-related protein A-like isoform X1	19.6	10.39	0	0	0	0	0	0	0	0	0	0	0	0	0	0.922878	0	0	0	0	0	0	0	0	0	0	0	1	0	0.0769065	0.0384532	HMGA	63.9	99.4
XP_021755964.1	uncharacterized protein LOC110721140	73	8.92	0	0	0	0	0	0	0	0	0	0	0	0	0	0.922878	0	0	0	0	0	0	0	0	0	0	0	1	0	0.0769065	0.0384532	INT2	41.94
XP_021752899.1	E3 ubiquitin-protein ligase KEG-like	177.6	6.18	0	0	0	0	0	0	0	0	0	0	0	0	0	0.922878	0	0	0	0	0	0	0	0	0	0	0	1	0	0.0769065	0.0384532	KEG	71	2421
XP_021773572.1	uncharacterized protein LOC110737535	37	10.18	0	0	0	0	0	0	0	0	0	0	0	0	0	0.922878	0	0	0	0	0	0	0	0	0	0	0	1	0	0.0769065	0.0384532	LUH	35.38
XP_021746082.1	uncharacterized protein LOC110711953	39	9.36	0	0	0	0	0	0	0	0	0	0	0	0	0	0.922878	0	0	0	0	0	0	0	0	0	0	0	1	0	0.0769065	0.0384532	NUDT23	42.42
XP_021753594.1	transcription factor bHLH95-like	31.9	7.12	0	0	0	0	0	0	0	0	0	0	0	0	0	0.922878	0	0	0	0	0	0	0	0	0	0	0	1	0	0.0769065	0.0384532	RGE1	30	57
XP_021761086.1	E3 ubiquitin-protein ligase RHF1A-like	42.8	7.77	0	0	0	0	0	0	0	0	0	0	0	0	0	0.922878	0	0	0	0	0	0	0	0	0	0	0	1	0	0.0769065	0.0384532	RHF1A	44.3	179.5
XP_021763707.1	LOW QUALITY PROTEIN: disease resistance protein RPP13-like	99	7.93	0	0	0	0	0	0	0	0	0	0	0	0	0	0.922878	0	0	0	0	0	0	0	0	0	0	0	1	0	0.0769065	0.0384532	RPP13	33.5	345.9
XP_021736394.1	serine carboxypeptidase-like 40	59.6	7.72	0	0	0	0	0	0	0	0	0	0	0	0	0	0.922878	0	0	0	0	0	0	0	0	0	0	0	1	0	0.0769065	0.0384532	scpl40	65.5	610.1
XP_021736615.1	putative uncharacterized protein DDB_G0286751	17.3	4.07	0	0	0	0	0	0	0	0	0	0	0	0	0	0.922878	0	0	0	0	0	0	0	0	0	0	0	1	0	0.0769065	0.0384532	SEI2	43.48
XP_021714232.1	L-ascorbate oxidase homolog	60.1	6.54	0	0	0	0	0	0	0	0	0	0	0	0	0	0.922878	0	0	0	0	0	0	0	0	0	0	0	1	0	0.0769065	0.0384532	sks16	63.8	729.2
XP_021742510.1	sucrose nonfermenting 4-like protein	53.7	6.48	0	0	0	0	0	0	0	0	0	0	0	0	0	0.922878	0	0	0	0	0	0	0	0	0	0	0	1	0	0.0769065	0.0384532	SNF4	74.3	746.9
XP_021770284.1	protein SPIRRIG-like	158.8	5.38	0	0	0	0	0	0	0	0	0	0	0	0	0	0.922878	0	0	0	0	0	0	0	0	0	0	0	1	0	0.0769065	0.0384532	SPI	41.1	1051.6
XP_021733233.1	signal peptide peptidase-like 5	58	7.15	0	0	0	0	0	0	0	0	0	0	0	0	0	0.922878	0	0	0	0	0	0	0	0	0	0	0	1	0	0.0769065	0.0384532	SPPL3	47.3	455.3
XP_021731963.1	probable sulfate transporter 3.4	74.1	9.23	0	0	0	0	0	0	0	0	0	0	0	0	0	0.922878	0	0	0	0	0	0	0	0	0	0	0	1	0	0.0769065	0.0384532	SULTR3	75.8	949.5
XP_021722197.1	probable inactive histone-lysine N-methyltransferase SUVR2	90	5.8	0	0	0	0	0	0	0	0	0	0	0	0	0	0.922878	0	0	0	0	0	0	0	0	0	0	0	1	0	0.0769065	0.0384532	SUVR2	34.4	427.9
XP_021742305.1	5'-3' exoribonuclease 4-like	108.6	7.14	0	0	0	0	0	0	0	0	0	0	0	0	0	0.922878	0	0	0	0	0	0	0	0	0	0	0	1	0	0.0769065	0.0384532	XRN4	65.1	1251.5
XP_021723557.1	putative ABC transporter B family member 8	136.1	8.78	0	0	0	0.918915	0	0	0	0	0	0	0	0	0	0	0	0	0	0	0	0	0	0	0	0	1	0	0.0765763	0	0.0382881	ABCB15	52	1248.4
XP_021764510.1	protein argonaute PNH1-like isoform X1	110.8	9.1	0	0	0	0.918915	0	0	0	0	0	0	0	0	0	0	0	0	0	0	0	0	0	0	0	0	1	0	0.0765763	0	0.0382881	ago-10	73.6	1327
XP_021776359.1	uncharacterized protein LOC110740190	44	6.01	0	0	0	0.918915	0	0	0	0	0	0	0	0	0	0	0	0	0	0	0	0	0	0	0	0	1	0	0.0765763	0	0.0382881	APC6	39.53
XP_021727043.1	ADP-ribosylation factor 2	20.7	6.95	0	0	0	0.918915	0	0	0	0	0	0	0	0	0	0	0	0	0	0	0	0	0	0	0	0	1	0	0.0765763	0	0.0382881	ARFA1E	97.8	360.1
XP_021748284.1	protein TSS-like	205.5	6.68	0	0	0	0.918915	0	0	0	0	0	0	0	0	0	0	0	0	0	0	0	0	0	0	0	0	1	0	0.0765763	0	0.0382881	AT1G01320	55	1457.6
XP_021768749.1	uncharacterized protein LOC110733040 isoform X1	23.5	5.12	0	0	0	0.918915	0	0	0	0	0	0	0	0	0	0	0	0	0	0	0	0	0	0	0	0	1	0	0.0765763	0	0.0382881	AT1G05970	47.9	173.7
XP_021766863.1	uncharacterized protein LOC110731319	63.8	7.87	0	0	0	0.918915	0	0	0	0	0	0	0	0	0	0	0	0	0	0	0	0	0	0	0	0	1	0	0.0765763	0	0.0382881	AT1G11800	43	376.3
XP_021754028.1	probable sugar phosphate/phosphate translocator At1g12500	39.1	9.67	0	0	0	0.918915	0	0	0	0	0	0	0	0	0	0	0	0	0	0	0	0	0	0	0	0	1	0	0.0765763	0	0.0382881	AT1G12500	68.1	438.7
XP_021744304.1	serine/threonine protein phosphatase 2A 57 kDa regulatory subunit B' theta isoform-like	60.3	8.05	0	0	0	0.918915	0	0	0	0	0	0	0	0	0	0	0	0	0	0	0	0	0	0	0	0	1	0	0.0765763	0	0.0382881	AT1G13460	77.4	696.4
XP_021727905.1	jacalin-related lectin 3-like	74	8.51	0	0	0	0.918915	0	0	0	0	0	0	0	0	0	0	0	0	0	0	0	0	0	0	0	0	1	0	0.0765763	0	0.0382881	AT1G19715	40.7	460.7
XP_021733872.1	putative pentatricopeptide repeat-containing protein At1g74400	54	7.93	0	0	0	0.918915	0	0	0	0	0	0	0	0	0	0	0	0	0	0	0	0	0	0	0	0	1	0	0.0765763	0	0.0382881	AT1G74400	49.2	418.3
XP_021739933.1	pathogen-related protein-like	27.1	5.91	0	0	0	0.918915	0	0	0	0	0	0	0	0	0	0	0	0	0	0	0	0	0	0	0	0	1	0	0.0765763	0	0.0382881	AT1G78780	48.3	242.3
XP_021729552.1	protein PAT1 homolog 1-like	88.8	6.29	0	0	0	0.918915	0	0	0	0	0	0	0	0	0	0	0	0	0	0	0	0	0	0	0	0	1	0	0.0765763	0	0.0382881	AT1G79090	52.6	711.8
XP_021719593.1	pentatricopeptide repeat-containing protein At2g22070-like	87.7	8.4	0	0	0	0.918915	0	0	0	0	0	0	0	0	0	0	0	0	0	0	0	0	0	0	0	0	1	0	0.0765763	0	0.0382881	AT2G22070	64.3	788.5
XP_021716138.1	probable serine/threonine-protein kinase PBL19	52	6.87	0	0	0	0.918915	0	0	0	0	0	0	0	0	0	0	0	0	0	0	0	0	0	0	0	0	1	0	0.0765763	0	0.0382881	AT2G28940	67.9	587
XP_021718085.1	60S ribosomal protein L18a	21.4	10.14	0	0	0	0.918915	0	0	0	0	0	0	0	0	0	0	0	0	0	0	0	0	0	0	0	0	1	0	0.0765763	0	0.0382881	AT2G34480	88.2	330.1
XP_021773462.1	7-methylguanosine phosphate-specific 5'-nucleotidase A-like	38.7	6.47	0	0	0	0.918915	0	0	0	0	0	0	0	0	0	0	0	0	0	0	0	0	0	0	0	0	1	0	0.0765763	0	0.0382881	AT2G38680	68.2	407.9
XP_021737226.1	uncharacterized protein LOC110703748	36	8.22	0	0	0	0.918915	0	0	0	0	0	0	0	0	0	0	0	0	0	0	0	0	0	0	0	0	1	0	0.0765763	0	0.0382881	AT3G09510	24.8	91.7
XP_021745417.1	E3 ubiquitin-protein ligase MARCH7-like	53.4	7.49	0	0	0	0.918915	0	0	0	0	0	0	0	0	0	0	0	0	0	0	0	0	0	0	0	0	1	0	0.0765763	0	0.0382881	AT3G09760	48.2	375.6
XP_021764597.1	F-box protein At4g22390-like, partial	55.6	4.87	0	0	0	0.918915	0	0	0	0	0	0	0	0	0	0	0	0	0	0	0	0	0	0	0	0	1	0	0.0765763	0	0.0382881	AT3G23880	32.3	77.4
XP_021758227.1	uncharacterized protein LOC110723195 isoform X2	16.7	5.12	0	0	0	0.918915	0	0	0	0	0	0	0	0	0	0	0	0	0	0	0	0	0	0	0	0	1	0	0.0765763	0	0.0382881	At3g48880	50
XP_021721967.1	GDSL esterase/lipase At4g16230-like	40.9	6.35	0	0	0	0.918915	0	0	0	0	0	0	0	0	0	0	0	0	0	0	0	0	0	0	0	0	1	0	0.0765763	0	0.0382881	AT3G50400	46.6	340.9
XP_021765907.1	thyroid adenoma-associated protein homolog	245.1	6.24	0	0	0	0.918915	0	0	0	0	0	0	0	0	0	0	0	0	0	0	0	0	0	0	0	0	1	0	0.0765763	0	0.0382881	AT3G55160	55	2218.4
XP_021714273.1	uncharacterized protein LOC110682277 isoform X1	72.2	8.91	0	0	0	0.918915	0	0	0	0	0	0	0	0	0	0	0	0	0	0	0	0	0	0	0	0	1	0	0.0765763	0	0.0382881	AT4G37080	41.1	428.3
XP_021770361.1	probable L-type lectin-domain containing receptor kinase S.5	73.1	6.21	0	0	0	0.918915	0	0	0	0	0	0	0	0	0	0	0	0	0	0	0	0	0	0	0	0	1	0	0.0765763	0	0.0382881	AT5G06740	49	587.8
XP_021714629.1	zinc finger protein 3-like	19.1	6.6	0	0	0	0.918915	0	0	0	0	0	0	0	0	0	0	0	0	0	0	0	0	0	0	0	0	1	0	0.0765763	0	0.0382881	AT5G10970	40.4	59.7
XP_021737288.1	thioredoxin-related transmembrane protein 2-like isoform X1	30.3	6.87	0	0	0	0.918915	0	0	0	0	0	0	0	0	0	0	0	0	0	0	0	0	0	0	0	0	1	0	0.0765763	0	0.0382881	AT5G11640	52.3	243.4
XP_021755995.1	trafficking protein particle complex subunit 8-like	144.4	6.73	0	0	0	0.918915	0	0	0	0	0	0	0	0	0	0	0	0	0	0	0	0	0	0	0	0	1	0	0.0765763	0	0.0382881	AT5G16280	54.2	1332.4
XP_021751906.1	histone acetyltransferase MCC1-like	32.1	9.28	0	0	0	0.918915	0	0	0	0	0	0	0	0	0	0	0	0	0	0	0	0	0	0	0	0	1	0	0.0765763	0	0.0382881	AT5G16800	57.5	287.7
XP_021743899.1	serine/threonine-protein phosphatase 4 regulatory subunit 2-B-like isoform X1	29.3	4.04	0	0	0	0.918915	0	0	0	0	0	0	0	0	0	0	0	0	0	0	0	0	0	0	0	0	1	0	0.0765763	0	0.0382881	AT5G17070	49.3	172.2
XP_021729983.1	uncharacterized protein LOC110696955	83.8	7.06	0	0	0	0.918915	0	0	0	0	0	0	0	0	0	0	0	0	0	0	0	0	0	0	0	0	1	0	0.0765763	0	0.0382881	At5g39000	35.48
XP_021730242.1	PH-interacting protein-like	189.6	6.96	0	0	0	0.918915	0	0	0	0	0	0	0	0	0	0	0	0	0	0	0	0	0	0	0	0	1	0	0.0765763	0	0.0382881	AT5G49430	49.7	1367.1
XP_021749632.1	uncharacterized protein LOC110715368 isoform X1	68.1	6.6	0	0	0	0.918915	0	0	0	0	0	0	0	0	0	0	0	0	0	0	0	0	0	0	0	0	1	0	0.0765763	0	0.0382881	AT5G50340	61.7	613.6
XP_021730477.1	putative uncharacterized protein DDB_G0287975	14.1	9.29	0	0	0	0.918915	0	0	0	0	0	0	0	0	0	0	0	0	0	0	0	0	0	0	0	0	1	0	0.0765763	0	0.0382881	AT5G52220	62.6	149.8
XP_021716503.1	uncharacterized protein LOC110684355	31.8	4.7	0	0	0	0.918915	0	0	0	0	0	0	0	0	0	0	0	0	0	0	0	0	0	0	0	0	1	0	0.0765763	0	0.0382881	AT5G54540	36.7	146.4
XP_021738102.1	pectinesterase inhibitor 9-like	23.6	9.77	0	0	0	0.918915	0	0	0	0	0	0	0	0	0	0	0	0	0	0	0	0	0	0	0	0	1	0	0.0765763	0	0.0382881	AT5G62350	48	166
XP_021756101.1	uncharacterized protein LOC110721267	92.2	7.74	0	0	0	0.918915	0	0	0	0	0	0	0	0	0	0	0	0	0	0	0	0	0	0	0	0	1	0	0.0765763	0	0.0382881	AtMg00850	45.45
YP_009380118.1	AtpI (chloroplast)	27.2	6.05	0	0	0	0.918915	0	0	0	0	0	0	0	0	0	0	0	0	0	0	0	0	0	0	0	0	1	0	0.0765763	0	0.0382881	ATPI	91.2	446.8
XP_021764667.1	cationic amino acid transporter 8, vacuolar	67.8	8.62	0	0	0	0.918915	0	0	0	0	0	0	0	0	0	0	0	0	0	0	0	0	0	0	0	0	1	0	0.0765763	0	0.0382881	CAT8	75	836.6
XP_021734946.1	uncharacterized protein LOC110701640	85.6	8.32	0	0	0	0.918915	0	0	0	0	0	0	0	0	0	0	0	0	0	0	0	0	0	0	0	0	1	0	0.0765763	0	0.0382881	CSP1	57.14
XP_021753944.1	abscisic acid 8'-hydroxylase 1-like	53.3	8.88	0	0	0	0.918915	0	0	0	0	0	0	0	0	0	0	0	0	0	0	0	0	0	0	0	0	1	0	0.0765763	0	0.0382881	CYP707A3	80.1	709.5
XP_021749379.1	beta-amyrin 28-oxidase-like	54.1	8.53	0	0	0	0.918915	0	0	0	0	0	0	0	0	0	0	0	0	0	0	0	0	0	0	0	0	1	0	0.0765763	0	0.0382881	CYP716A1	38.4	345.1
XP_021766306.1	protein FAR1-RELATED SEQUENCE 5-like	68.4	7.64	0	0	0	0.918915	0	0	0	0	0	0	0	0	0	0	0	0	0	0	0	0	0	0	0	0	1	0	0.0765763	0	0.0382881	FCAALL.134	28.7	206.8
XP_021743767.1	glutamate receptor 2.9-like	99.7	9.26	0	0	0	0.918915	0	0	0	0	0	0	0	0	0	0	0	0	0	0	0	0	0	0	0	0	1	0	0.0765763	0	0.0382881	GLR2.9	31.5	359.4
XP_021730143.1	protein COFACTOR ASSEMBLY OF COMPLEX C SUBUNIT B CCB2, chloroplastic-like	34	8.32	0	0	0	0.918915	0	0	0	0	0	0	0	0	0	0	0	0	0	0	0	0	0	0	0	0	1	0	0.0765763	0	0.0382881	HCF208	53.6	274.2
XP_021747840.1	enoyl-CoA delta isomerase 2, peroxisomal-like	27.5	8.4	0	0	0	0.918915	0	0	0	0	0	0	0	0	0	0	0	0	0	0	0	0	0	0	0	0	1	0	0.0765763	0	0.0382881	IBR10	55.6	258.5
XP_021732559.1	laccase-12-like	63.6	8.53	0	0	0	0.918915	0	0	0	0	0	0	0	0	0	0	0	0	0	0	0	0	0	0	0	0	1	0	0.0765763	0	0.0382881	LAC12	72.8	877.9
XP_021734710.1	4,5-DOPA dioxygenase extradiol-like	31.1	6	0	0	0	0.918915	0	0	0	0	0	0	0	0	0	0	0	0	0	0	0	0	0	0	0	0	1	0	0.0765763	0	0.0382881	LigB	54.8	287
XP_021736276.1	uncharacterized protein LOC110702841	48	5.58	0	0	0	0.918915	0	0	0	0	0	0	0	0	0	0	0	0	0	0	0	0	0	0	0	0	1	0	0.0765763	0	0.0382881	LIL3.1	38.1
XP_021728917.1	linoleate 13S-lipoxygenase 2-1, chloroplastic-like	103.3	6.38	0	0	0	0.918915	0	0	0	0	0	0	0	0	0	0	0	0	0	0	0	0	0	0	0	0	1	0	0.0765763	0	0.0382881	LOX2	59.6	1052.4
XP_021765829.1	uncharacterized protein LOC110730336	44.5	4.4	0	0	0	0.918915	0	0	0	0	0	0	0	0	0	0	0	0	0	0	0	0	0	0	0	0	1	0	0.0765763	0	0.0382881	MED23	47.06
XP_021755463.1	LOW QUALITY PROTEIN: protein NSP-INTERACTING KINASE 1-like	69.4	7.91	0	0	0	0.918915	0	0	0	0	0	0	0	0	0	0	0	0	0	0	0	0	0	0	0	0	1	0	0.0765763	0	0.0382881	NIK1	77.2	773.5
XP_021764675.1	uncharacterized protein LOC110729254	27.7	4.83	0	0	0	0.918915	0	0	0	0	0	0	0	0	0	0	0	0	0	0	0	0	0	0	0	0	1	0	0.0765763	0	0.0382881	NSI	44
XP_021719392.1	LOW QUALITY PROTEIN: 23 kDa jasmonate-induced protein-like	23.8	5.92	0	0	0	0.918915	0	0	0	0	0	0	0	0	0	0	0	0	0	0	0	0	0	0	0	0	1	0	0.0765763	0	0.0382881	P5CSA	32.76
XP_021715294.1	plasma membrane-associated cation-binding protein 1-like	22.1	4.97	0	0	0	0.918915	0	0	0	0	0	0	0	0	0	0	0	0	0	0	0	0	0	0	0	0	1	0	0.0765763	0	0.0382881	PCAP1	60.7	159.1
XP_021771146.1	uncharacterized protein LOC110735275	16.2	9.04	0	0	0	0.918915	0	0	0	0	0	0	0	0	0	0	0	0	0	0	0	0	0	0	0	0	1	0	0.0765763	0	0.0382881	PER44	47.62
XP_021775706.1	uncharacterized protein LOC110739557	25.8	5.1	0	0	0	0.918915	0	0	0	0	0	0	0	0	0	0	0	0	0	0	0	0	0	0	0	0	1	0	0.0765763	0	0.0382881	PI4KB1	42.42
XP_021746049.1	uncharacterized protein LOC110711922	14.7	8.27	0	0	0	0.918915	0	0	0	0	0	0	0	0	0	0	0	0	0	0	0	0	0	0	0	0	1	0	0.0765763	0	0.0382881	PLA1	37.5
XP_021734967.1	uncharacterized protein LOC110701661	38.3	9	0	0	0	0.918915	0	0	0	0	0	0	0	0	0	0	0	0	0	0	0	0	0	0	0	0	1	0	0.0765763	0	0.0382881	PRL1	35.59
XP_021757172.1	RHOMBOID-like protein 12, mitochondrial	36.1	10.37	0	0	0	0.918915	0	0	0	0	0	0	0	0	0	0	0	0	0	0	0	0	0	0	0	0	1	0	0.0765763	0	0.0382881	RBL12	53.3	307
XP_021723431.1	uncharacterized protein LOC110690851	11.4	9.94	0	0	0	0.918915	0	0	0	0	0	0	0	0	0	0	0	0	0	0	0	0	0	0	0	0	1	0	0.0765763	0	0.0382881	RBR1	38.89
XP_021725699.1	peroxidase 5-like	36.4	6.67	0	0	0	0.918915	0	0	0	0	0	0	0	0	0	0	0	0	0	0	0	0	0	0	0	0	1	0	0.0765763	0	0.0382881	RCI3	50.2	292.7
XP_021726485.1	putative E3 ubiquitin-protein ligase RING1a	50.6	5.03	0	0	0	0.918915	0	0	0	0	0	0	0	0	0	0	0	0	0	0	0	0	0	0	0	0	1	0	0.0765763	0	0.0382881	RING1B	56.1	249.6
XP_021750403.1	serine carboxypeptidase-like 17	29.9	7.28	0	0	0	0.918915	0	0	0	0	0	0	0	0	0	0	0	0	0	0	0	0	0	0	0	0	1	0	0.0765763	0	0.0382881	scpl10	37.3	209.5
XP_021726759.1	protein SGT1 homolog	39.9	5.59	0	0	0	0.918915	0	0	0	0	0	0	0	0	0	0	0	0	0	0	0	0	0	0	0	0	1	0	0.0765763	0	0.0382881	SGT1A	57.5	375.6
XP_021729753.1	dolichyl-diphosphooligosaccharide--protein glycosyltransferase subunit STT3B	83.2	9.01	0	0	0	0.918915	0	0	0	0	0	0	0	0	0	0	0	0	0	0	0	0	0	0	0	0	1	0	0.0765763	0	0.0382881	STT3B	87.2	1281.2
XP_021727755.1	chromatin structure-remodeling complex protein SYD-like isoform X1	385.2	5.16	0	0	0	0.918915	0	0	0	0	0	0	0	0	0	0	0	0	0	0	0	0	0	0	0	0	1	0	0.0765763	0	0.0382881	SYD	56.5	1591.6
XP_021772573.1	DNA topoisomerase 3-alpha-like	102.8	7.17	0	0	0	0.918915	0	0	0	0	0	0	0	0	0	0	0	0	0	0	0	0	0	0	0	0	1	0	0.0765763	0	0.0382881	TOP3A	71	1315.1
XP_021740229.1	probable pectin methyltransferase QUA2	79.1	7.74	0	0	0	0.918915	0	0	0	0	0	0	0	0	0	0	0	0	0	0	0	0	0	0	0	0	1	0	0.0765763	0	0.0382881	TSD2	69.5	894.8
XP_021727476.1	LOW QUALITY PROTEIN: putative wall-associated receptor kinase-like 16	84.2	6.52	0	0	0	0.918915	0	0	0	0	0	0	0	0	0	0	0	0	0	0	0	0	0	0	0	0	1	0	0.0765763	0	0.0382881	WAK5	45.6	563.5
XP_021728155.1	probable WRKY transcription factor 13	27.8	9.1	0	0	0	0.918915	0	0	0	0	0	0	0	0	0	0	0	0	0	0	0	0	0	0	0	0	1	0	0.0765763	0	0.0382881	WRKY13	77	185.7
XP_021755311.1	ABC transporter B family member 13-like	136.8	7.24	0	0	0	0	0	0	0	0	0	0	0	0	0	0	0	0	0	0.91779	0	0	0	0	0	0	0	1	0	0.0764825	0.0382412	ABCB14	63.7	1498.4
XP_021759879.1	uncharacterized protein LOC110724736	72	7.53	0	0	0	0	0	0	0	0	0	0	0	0	0	0	0	0	0	0.91779	0	0	0	0	0	0	0	1	0	0.0764825	0.0382412	ARO2	66.4	763.1
XP_021725874.1	1-aminocyclopropane-1-carboxylate oxidase homolog 1-like	41.6	5.59	0	0	0	0	0	0	0	0	0	0	0	0	0	0	0	0	0	0.91779	0	0	0	0	0	0	0	1	0	0.0764825	0.0382412	AT1G06620	53	370.9
XP_021740335.1	aspartyl protease AED3-like	46.8	8.12	0	0	0	0	0	0	0	0	0	0	0	0	0	0	0	0	0	0.91779	0	0	0	0	0	0	0	1	0	0.0764825	0.0382412	AT1G09750	56.9	458
XP_021734269.1	pentatricopeptide repeat-containing protein At5g27110-like	89.5	6.96	0	0	0	0	0	0	0	0	0	0	0	0	0	0	0	0	0	0.91779	0	0	0	0	0	0	0	1	0	0.0764825	0.0382412	AT1G18485	35.2	475.3
XP_021774998.1	pentatricopeptide repeat-containing protein At5g08510-like	95.8	6.42	0	0	0	0	0	0	0	0	0	0	0	0	0	0	0	0	0	0.91779	0	0	0	0	0	0	0	1	0	0.0764825	0.0382412	AT1G20230	29.5	303.9
XP_021771295.1	receptor protein kinase TMK1-like	105.3	6.06	0	0	0	0	0	0	0	0	0	0	0	0	0	0	0	0	0	0.91779	0	0	0	0	0	0	0	1	0	0.0764825	0.0382412	AT1G24650	40.7	632.5
XP_021722382.1	probable inactive receptor kinase At1g27190	88.7	8.02	0	0	0	0	0	0	0	0	0	0	0	0	0	0	0	0	0	0.91779	0	0	0	0	0	0	0	1	0	0.0764825	0.0382412	AT1G27190	63.6	568.5
XP_021733687.1	alpha-mannosidase I MNS5-like isoform X1	66	7.15	0	0	0	0	0	0	0	0	0	0	0	0	0	0	0	0	0	0.91779	0	0	0	0	0	0	0	1	0	0.0764825	0.0382412	AT1G27520	75.3	879.4
XP_021768276.1	UV-B-induced protein At3g17800, chloroplastic-like	42.6	6.32	0	0	0	0	0	0	0	0	0	0	0	0	0	0	0	0	0	0.91779	0	0	0	0	0	0	0	1	0	0.0764825	0.0382412	AT1G32160	42.1	218
XP_021741304.1	uncharacterized protein LOC110707584	103.4	8.5	0	0	0	0	0	0	0	0	0	0	0	0	0	0	0	0	0	0.91779	0	0	0	0	0	0	0	1	0	0.0764825	0.0382412	AT1G43760	32.8	135.2
XP_021750428.1	glucose and ribitol dehydrogenase-like	32	6.15	0	0	0	0	0	0	0	0	0	0	0	0	0	0	0	0	0	0.91779	0	0	0	0	0	0	0	1	0	0.0764825	0.0382412	AT1G54870	61.9	340.9
XP_021716516.1	developmentally-regulated G-protein 2	44.5	8.94	0	0	0	0	0	0	0	0	0	0	0	0	0	0	0	0	0	0.91779	0	0	0	0	0	0	0	1	0	0.0764825	0.0382412	AT1G72660	92.5	753.1
XP_021750521.1	probable serine/threonine-protein kinase SIS8 isoform X1	116.2	5.69	0	0	0	0	0	0	0	0	0	0	0	0	0	0	0	0	0	0.91779	0	0	0	0	0	0	0	1	0	0.0764825	0.0382412	AT1G73660	58.5	1001.5
XP_021752807.1	uridine-cytidine kinase C-like isoform X1	74.7	7.01	0	0	0	0	0	0	0	0	0	0	0	0	0	0	0	0	0	0.91779	0	0	0	0	0	0	0	1	0	0.0764825	0.0382412	AT1G73980	67.6	854.7
XP_021743688.1	protein CELLULOSE SYNTHASE INTERACTIVE 3-like	229.9	5.77	0	0	0	0	0	0	0	0	0	0	0	0	0	0	0	0	0	0.91779	0	0	0	0	0	0	0	1	0	0.0764825	0.0382412	AT1G77460	61.9	2291.9
XP_021751061.1	uncharacterized membrane protein At1g16860-like	51.3	9.58	0	0	0	0	0	0	0	0	0	0	0	0	0	0	0	0	0	0.91779	0	0	0	0	0	0	0	1	0	0.0764825	0.0382412	AT1G78880	73	653.3
XP_021763283.1	protein ROOT PRIMORDIUM DEFECTIVE 1-like	46.9	9.48	0	0	0	0	0	0	0	0	0	0	0	0	0	0	0	0	0	0.91779	0	0	0	0	0	0	0	1	0	0.0764825	0.0382412	AT1G79120	61.4	485.3
XP_021763330.1	uncharacterized protein LOC110728033 isoform X1	90.1	5.41	0	0	0	0	0	0	0	0	0	0	0	0	0	0	0	0	0	0.91779	0	0	0	0	0	0	0	1	0	0.0764825	0.0382412	AT2G20320	55.3	809.3
XP_021730652.1	uncharacterized protein LOC110697583 isoform X1	72.9	8.18	0	0	0	0	0	0	0	0	0	0	0	0	0	0	0	0	0	0.91779	0	0	0	0	0	0	0	1	0	0.0764825	0.0382412	AT2G21860	67.1	700.7
XP_021746377.1	uncharacterized protein LOC110712225	17.7	6.02	0	0	0	0	0	0	0	0	0	0	0	0	0	0	0	0	0	0.91779	0	0	0	0	0	0	0	1	0	0.0764825	0.0382412	AT2G24970	55.4	166.8
XP_021716413.1	60S acidic ribosomal protein P2-4-like	11.3	4.5	0	0	0	0	0	0	0	0	0	0	0	0	0	0	0	0	0	0.91779	0	0	0	0	0	0	0	1	0	0.0764825	0.0382412	AT2G27710	63.6	89.7
XP_021726584.1	uncharacterized protein LOC110693718	26.3	8.34	0	0	0	0	0	0	0	0	0	0	0	0	0	0	0	0	0	0.91779	0	0	0	0	0	0	0	1	0	0.0764825	0.0382412	AT2G34050	71.7	324.3
XP_021774585.1	uncharacterized protein LOC110738482	127.8	8.44	0	0	0	0	0	0	0	0	0	0	0	0	0	0	0	0	0	0.91779	0	0	0	0	0	0	0	1	0	0.0764825	0.0382412	AT2G36720	59.4	595.1
XP_021753713.1	pentatricopeptide repeat-containing protein At2g41080	75.4	7.52	0	0	0	0	0	0	0	0	0	0	0	0	0	0	0	0	0	0.91779	0	0	0	0	0	0	0	1	0	0.0764825	0.0382412	AT2G41080	54	595.5
XP_021724178.1	LOW QUALITY PROTEIN: nuclear pore complex protein NUP93A-like	96.1	6.92	0	0	0	0	0	0	0	0	0	0	0	0	0	0	0	0	0	0.91779	0	0	0	0	0	0	0	1	0	0.0764825	0.0382412	AT2G41620	70.5	1203.7
XP_021723322.1	putative zinc transporter At3g08650	61.9	7.71	0	0	0	0	0	0	0	0	0	0	0	0	0	0	0	0	0	0.91779	0	0	0	0	0	0	0	1	0	0.0764825	0.0382412	AT3G08650	68.6	775.8
XP_021752904.1	putative disease resistance RPP13-like protein 1 isoform X1	188.2	6.71	0	0	0	0	0	0	0	0	0	0	0	0	0	0	0	0	0	0.91779	0	0	0	0	0	0	0	1	0	0.0764825	0.0382412	AT3G14470	34.1	424.9
XP_021753412.1	RNA pseudouridine synthase 4, mitochondrial-like	54.1	9.16	0	0	0	0	0	0	0	0	0	0	0	0	0	0	0	0	0	0.91779	0	0	0	0	0	0	0	1	0	0.0764825	0.0382412	AT3G19440	54.2	448.7
XP_021769602.1	uncharacterized protein LOC110733838	110.9	7.44	0	0	0	0	0	0	0	0	0	0	0	0	0	0	0	0	0	0.91779	0	0	0	0	0	0	0	1	0	0.0764825	0.0382412	AT3G22430	37.4	152.1
XP_021761965.1	ubiquinone biosynthesis monooxygenase COQ6, mitochondrial-like	54.4	8.28	0	0	0	0	0	0	0	0	0	0	0	0	0	0	0	0	0	0.91779	0	0	0	0	0	0	0	1	0	0.0764825	0.0382412	AT3G24200	62.3	607.8
XP_021731488.1	protein SMAX1-LIKE 3-like isoform X1	98.7	6.58	0	0	0	0	0	0	0	0	0	0	0	0	0	0	0	0	0	0.91779	0	0	0	0	0	0	0	1	0	0.0764825	0.0382412	AT3G52490	44.9	619.8
XP_021742313.1	aldehyde oxidase GLOX-like	61.3	5.54	0	0	0	0	0	0	0	0	0	0	0	0	0	0	0	0	0	0.91779	0	0	0	0	0	0	0	1	0	0.0764825	0.0382412	AT3G57620	60.9	686
XP_021724014.1	FT-interacting protein 1-like	89	9.04	0	0	0	0	0	0	0	0	0	0	0	0	0	0	0	0	0	0.91779	0	0	0	0	0	0	0	1	0	0.0764825	0.0382412	AT3G57880	89.3	1448.7
XP_021752589.1	polygalacturonase-like	41.6	9.32	0	0	0	0	0	0	0	0	0	0	0	0	0	0	0	0	0	0.91779	0	0	0	0	0	0	0	1	0	0.0764825	0.0382412	AT3G59850	59.1	489.2
XP_021748171.1	putative threonine aspartase isoform X3	42.3	5.96	0	0	0	0	0	0	0	0	0	0	0	0	0	0	0	0	0	0.91779	0	0	0	0	0	0	0	1	0	0.0764825	0.0382412	AT4G00590	66.3	498
XP_021757534.1	transcription factor bHLH14-like	32.8	8.87	0	0	0	0	0	0	0	0	0	0	0	0	0	0	0	0	0	0.91779	0	0	0	0	0	0	0	1	0	0.0764825	0.0382412	AT4G00870	33	124.8
XP_021726830.1	U-box domain-containing protein 35-like	109.6	6.92	0	0	0	0	0	0	0	0	0	0	0	0	0	0	0	0	0	0.91779	0	0	0	0	0	0	0	1	0	0.0764825	0.0382412	AT4G25160	37.7	568.5
XP_021721880.1	long-chain-alcohol oxidase FAO1-like	82.1	7.8	0	0	0	0	0	0	0	0	0	0	0	0	0	0	0	0	0	0.91779	0	0	0	0	0	0	0	1	0	0.0764825	0.0382412	AT4G28570	52.9	775
XP_021728769.1	pentatricopeptide repeat-containing protein At2g27610-like	78.3	8.87	0	0	0	0	0	0	0	0	0	0	0	0	0	0	0	0	0	0.91779	0	0	0	0	0	0	0	1	0	0.0764825	0.0382412	AT4G33170	36.2	481.1
XP_021763122.1	heavy metal-associated isoprenylated plant protein 35-like isoform X2	43.3	7.9	0	0	0	0	0	0	0	0	0	0	0	0	0	0	0	0	0	0.91779	0	0	0	0	0	0	0	1	0	0.0764825	0.0382412	AT5G27690	56.1	105.1
XP_021734029.1	uncharacterized protein LOC110700735	48.3	9.17	0	0	0	0	0	0	0	0	0	0	0	0	0	0	0	0	0	0.91779	0	0	0	0	0	0	0	1	0	0.0764825	0.0382412	AT5G48050	41.8	141
XP_021719337.1	uncharacterized protein LOC110687008	66.5	9.31	0	0	0	0	0	0	0	0	0	0	0	0	0	0	0	0	0	0.91779	0	0	0	0	0	0	0	1	0	0.0764825	0.0382412	AT5G50970	69.7	529.3
XP_021733881.1	probable RNA methyltransferase At5g51130	33.4	7.83	0	0	0	0	0	0	0	0	0	0	0	0	0	0	0	0	0	0.91779	0	0	0	0	0	0	0	1	0	0.0764825	0.0382412	AT5G51130	60.7	312.4
XP_021751896.1	uncharacterized protein LOC110717491	19.3	9.99	0	0	0	0	0	0	0	0	0	0	0	0	0	0	0	0	0	0.91779	0	0	0	0	0	0	0	1	0	0.0764825	0.0382412	AT5G51510	41.4	117.1
XP_021723306.1	probable inactive receptor kinase At5g58300	69.2	8.03	0	0	0	0	0	0	0	0	0	0	0	0	0	0	0	0	0	0.91779	0	0	0	0	0	0	0	1	0	0.0764825	0.0382412	AT5G58300	68.1	620.5
XP_021754315.1	uncharacterized protein LOC110719645 isoform X1	98.6	8.31	0	0	0	0	0	0	0	0	0	0	0	0	0	0	0	0	0	0.91779	0	0	0	0	0	0	0	1	0	0.0764825	0.0382412	ATG11	35.94
XP_021718929.1	serine/threonine-protein kinase ATM-like isoform X1	346.5	6.86	0	0	0	0	0	0	0	0	0	0	0	0	0	0	0	0	0	0.91779	0	0	0	0	0	0	0	1	0	0.0764825	0.0382412	ATM	54	3148.6
XP_021724764.1	uncharacterized protein LOC110692088	45.3	9.11	0	0	0	0	0	0	0	0	0	0	0	0	0	0	0	0	0	0.91779	0	0	0	0	0	0	0	1	0	0.0764825	0.0382412	AtMg00850	51.85
XP_021726071.1	uncharacterized protein LOC110693235 isoform X1	129.4	6.61	0	0	0	0	0	0	0	0	0	0	0	0	0	0	0	0	0	0.91779	0	0	0	0	0	0	0	1	0	0.0764825	0.0382412	CIP7	39.2	475.7
XP_021715461.1	calmodulin-binding receptor-like cytoplasmic kinase 2	49.2	9.11	0	0	0	0	0	0	0	0	0	0	0	0	0	0	0	0	0	0.91779	0	0	0	0	0	0	0	1	0	0.0764825	0.0382412	CRCK1	56	364.8
XP_021766395.1	superoxide dismutase [Cu-Zn], chloroplastic	23.6	6.44	0	0	0	0	0	0	0	0	0	0	0	0	0	0	0	0	0	0.91779	0	0	0	0	0	0	0	1	0	0.0764825	0.0382412	CSD2	84.3	242.3
XP_021724750.1	taxadiene 5-alpha hydroxylase-like	56.1	8.44	0	0	0	0	0	0	0	0	0	0	0	0	0	0	0	0	0	0.91779	0	0	0	0	0	0	0	1	0	0.0764825	0.0382412	CYP718	58.5	538.9
XP_021716525.1	indole-3-acetic acid-amido synthetase GH3.5-like	70.4	6.74	0	0	0	0	0	0	0	0	0	0	0	0	0	0	0	0	0	0.91779	0	0	0	0	0	0	0	1	0	0.0764825	0.0382412	DFL1	80.7	1011.1
XP_021717069.1	uncharacterized protein LOC110684935	48.4	8.98	0	0	0	0	0	0	0	0	0	0	0	0	0	0	0	0	0	0.91779	0	0	0	0	0	0	0	1	0	0.0764825	0.0382412	EIN2	72.22
XP_021732808.1	protein TIC 100	98.6	4.58	0	0	0	0	0	0	0	0	0	0	0	0	0	0	0	0	0	0.91779	0	0	0	0	0	0	0	1	0	0.0764825	0.0382412	emb1211	74.9	861.3
XP_021748728.1	O-acyltransferase WSD1-like	57.1	8.79	0	0	0	0	0	0	0	0	0	0	0	0	0	0	0	0	0	0.91779	0	0	0	0	0	0	0	1	0	0.0764825	0.0382412	FOP1	46.5	444.5
XP_021775482.1	uncharacterized protein LOC110739322	69.3	8	0	0	0	0	0	0	0	0	0	0	0	0	0	0	0	0	0	0.91779	0	0	0	0	0	0	0	1	0	0.0764825	0.0382412	GAUT3	32.84
XP_021738334.1	homeobox-leucine zipper protein HOX11-like	39.8	6.09	0	0	0	0	0	0	0	0	0	0	0	0	0	0	0	0	0	0.91779	0	0	0	0	0	0	0	1	0	0.0764825	0.0382412	HAT14	91.9	204.9
XP_021723819.1	uncharacterized protein LOC110691217	66	7.64	0	0	0	0	0	0	0	0	0	0	0	0	0	0	0	0	0	0.91779	0	0	0	0	0	0	0	1	0	0.0764825	0.0382412	HLB1	39.66
XP_021733290.1	uncharacterized protein LOC110700110	43	8.5	0	0	0	0	0	0	0	0	0	0	0	0	0	0	0	0	0	0.91779	0	0	0	0	0	0	0	1	0	0.0764825	0.0382412	INT2	37.5
XP_021743409.1	uncharacterized protein LOC110709495	23	4.63	0	0	0	0	0	0	0	0	0	0	0	0	0	0	0	0	0	0.91779	0	0	0	0	0	0	0	1	0	0.0764825	0.0382412	IP5P2	32.43
XP_021743148.1	enolase	48.2	5.68	0	0	0	0	0	0	0	0	0	0	0	0	0	0	0	0	0	0.91779	0	0	0	0	0	0	0	1	0	0.0764825	0.0382412	LOS2	88.3	786.9
XP_021714901.1	uncharacterized protein LOC110682871	58.9	7.53	0	0	0	0	0	0	0	0	0	0	0	0	0	0	0	0	0	0.91779	0	0	0	0	0	0	0	1	0	0.0764825	0.0382412	LOX2	42.31
XP_021744596.1	lipoxygenase 6, chloroplastic-like	103.1	6.73	0	0	0	0	0	0	0	0	0	0	0	0	0	0	0	0	0	0.91779	0	0	0	0	0	0	0	1	0	0.0764825	0.0382412	LOX6	63.9	1083.6
XP_021741296.1	methyl-CpG-binding domain-containing protein 9-like	253.6	5.74	0	0	0	0	0	0	0	0	0	0	0	0	0	0	0	0	0	0.91779	0	0	0	0	0	0	0	1	0	0.0764825	0.0382412	MBD9	41.6	1474.5
XP_021751320.1	3-methyl-2-oxobutanoate hydroxymethyltransferase 1, mitochondrial-like isoform X1	14.7	8.66	0	0	0	0	0	0	0	0	0	0	0	0	0	0	0	0	0	0.91779	0	0	0	0	0	0	0	1	0	0.0764825	0.0382412	MDAR1	63.4	57.8
XP_021753442.1	pentatricopeptide repeat-containing protein MRL1, chloroplastic-like	140.4	6.13	0	0	0	0	0	0	0	0	0	0	0	0	0	0	0	0	0	0.91779	0	0	0	0	0	0	0	1	0	0.0764825	0.0382412	MRL1	54.8	311.2
XP_021743269.1	inorganic phosphate transporter 2-1, chloroplastic-like	61.4	8.79	0	0	0	0	0	0	0	0	0	0	0	0	0	0	0	0	0	0.91779	0	0	0	0	0	0	0	1	0	0.0764825	0.0382412	PHT2	77.9	754.2
XP_021768157.1	pyruvate kinase isozyme G, chloroplastic-like	63.4	7.27	0	0	0	0	0	0	0	0	0	0	0	0	0	0	0	0	0	0.91779	0	0	0	0	0	0	0	1	0	0.0764825	0.0382412	PKp3	73.8	751.9
XP_021720246.1	3-ketoacyl-CoA thiolase 2, peroxisomal	48.8	7.46	0	0	0	0	0	0	0	0	0	0	0	0	0	0	0	0	0	0.91779	0	0	0	0	0	0	0	1	0	0.0764825	0.0382412	PKT3	87.2	803.5
XP_021716154.1	probable protein phosphatase 2C 4	79	5.62	0	0	0	0	0	0	0	0	0	0	0	0	0	0	0	0	0	0.91779	0	0	0	0	0	0	0	1	0	0.0764825	0.0382412	PLL5	58.6	716.5
XP_021768236.1	phosphoethanolamine N-methyltransferase-like	49.8	5.33	0	0	0	0	0	0	0	0	0	0	0	0	0	0	0	0	0	0.91779	0	0	0	0	0	0	0	1	0	0.0764825	0.0382412	PMEAMT	70.5	654.4
XP_021757926.1	uncharacterized protein LOC110722962	71.2	9.1	0	0	0	0	0	0	0	0	0	0	0	0	0	0	0	0	0	0.91779	0	0	0	0	0	0	0	1	0	0.0764825	0.0382412	RLP48	48.08
XP_021727428.1	replication protein A 70 kDa DNA-binding subunit B-like	47.1	6.65	0	0	0	0	0	0	0	0	0	0	0	0	0	0	0	0	0	0.91779	0	0	0	0	0	0	0	1	0	0.0764825	0.0382412	RPA70B	20.7	74.3
XP_021742324.1	26S proteasome non-ATPase regulatory subunit 12 homolog A-like	50.6	7.15	0	0	0	0	0	0	0	0	0	0	0	0	0	0	0	0	0	0.91779	0	0	0	0	0	0	0	1	0	0.0764825	0.0382412	RPN5B	73.7	641.3
XP_021776091.1	uncharacterized protein LOC110739920	88.1	7.65	0	0	0	0	0	0	0	0	0	0	0	0	0	0	0	0	0	0.91779	0	0	0	0	0	0	0	1	0	0.0764825	0.0382412	RZ1A	62.5
XP_021747436.1	uncharacterized protein LOC110713285	41.9	8.72	0	0	0	0	0	0	0	0	0	0	0	0	0	0	0	0	0	0.91779	0	0	0	0	0	0	0	1	0	0.0764825	0.0382412	RZ1C	64.29
XP_021760304.1	histone-lysine N-methyltransferase ATX3-like	117.1	8.12	0	0	0	0	0	0	0	0	0	0	0	0	0	0	0	0	0	0.91779	0	0	0	0	0	0	0	1	0	0.0764825	0.0382412	SDG29	55	1062.4
XP_021727954.1	sodium/hydrogen exchanger 8-like	127.8	6.73	0	0	0	0	0	0	0	0	0	0	0	0	0	0	0	0	0	0.91779	0	0	0	0	0	0	0	1	0	0.0764825	0.0382412	SOS1	63.3	1339.3
XP_021727273.1	uncharacterized protein LOC110694407	40.1	9.33	0	0	0	0	0	0	0	0	0	0	0	0	0	0	0	0	0	0.91779	0	0	0	0	0	0	0	1	0	0.0764825	0.0382412	TAN	42.11
XP_021731674.1	LOW QUALITY PROTEIN: serine/threonine-protein kinase SMG1-like	417.7	5.74	0	0	0	0	0	0	0	0	0	0	0	0	0	0	0	0	0	0.91779	0	0	0	0	0	0	0	1	0	0.0764825	0.0382412	TOR	30.1	253.4
XP_021758625.1	uncharacterized protein LOC110723585	37.7	4.74	0	0	0	0	0	0	0	0	0	0	0	0	0	0	0	0	0	0.91779	0	0	0	0	0	0	0	1	0	0.0764825	0.0382412	TPS1	45.45
XP_021740461.1	uncharacterized protein LOC110706808 isoform X2	14.9	6.79	0	0	0	0	0	0	0	0	0	0	0	0	0	0	0	0	0	0.91779	0	0	0	0	0	0	0	1	0	0.0764825	0.0382412	UGT72C1	61.11
XP_021718841.1	uncharacterized protein LOC110686529	39.7	5.12	0	0	0	0	0	0	0	0	0	0	0	0	0	0	0	0	0	0.91779	0	0	0	0	0	0	0	1	0	0.0764825	0.0382412	XP_021718841.1
XP_021715164.1	uncharacterized protein LOC110683120	23	7.72	0	0	0	0	0	0	0	0	0	0	0	0	0	0	0	0	0.913036	0	0	0	0	0	0	0	0	1	0	0.0760863	0.0380432	ASHH1	39.29
XP_021734538.1	putative pentatricopeptide repeat-containing protein At3g16710, mitochondrial	82.2	6.37	0	0	0	0	0	0	0	0	0	0	0	0	0	0	0	0	0.913036	0	0	0	0	0	0	0	0	1	0	0.0760863	0.0380432	At1g05670	29.58
XP_021764903.1	zinc finger MYM-type protein 1-like	79.7	6.54	0	0	0	0	0	0	0	0	0	0	0	0	0	0	0	0	0.913036	0	0	0	0	0	0	0	0	1	0	0.0760863	0.0380432	AT1G19260	49	625.5
XP_021722516.1	protein NLP6-like	69.3	5.91	0	0	0	0	0	0	0	0	0	0	0	0	0	0	0	0	0.913036	0	0	0	0	0	0	0	0	1	0	0.0760863	0.0380432	AT1G64530	32.6	199.1
XP_021756640.1	ubiquinone biosynthesis protein COQ4 homolog, mitochondrial-like	26.3	8.6	0	0	0	0	0	0	0	0	0	0	0	0	0	0	0	0	0.913036	0	0	0	0	0	0	0	0	1	0	0.0760863	0.0380432	AT2G03690	81.4	390.2
XP_021733164.1	replication protein A 70 kDa DNA-binding subunit E-like	49.2	6.71	0	0	0	0	0	0	0	0	0	0	0	0	0	0	0	0	0.913036	0	0	0	0	0	0	0	0	1	0	0.0760863	0.0380432	AT2G05642	23	96.3
XP_021713863.1	uncharacterized protein At2g17340-like	40.8	4.92	0	0	0	0	0	0	0	0	0	0	0	0	0	0	0	0	0.913036	0	0	0	0	0	0	0	0	1	0	0.0760863	0.0380432	AT2G17340	84.9	625.2
XP_021738389.1	protein DETOXIFICATION 46, chloroplastic-like	60.5	7.93	0	0	0	0	0	0	0	0	0	0	0	0	0	0	0	0	0.913036	0	0	0	0	0	0	0	0	1	0	0.0760863	0.0380432	AT2G21340	66	589.7
XP_021731705.1	far upstream element-binding protein 1-like	56.6	5.21	0	0	0	0	0	0	0	0	0	0	0	0	0	0	0	0	0.913036	0	0	0	0	0	0	0	0	1	0	0.0760863	0.0380432	AT2G25970	53.2	240
XP_021727629.1	U-box domain-containing protein 33-like	85.7	5.76	0	0	0	0	0	0	0	0	0	0	0	0	0	0	0	0	0.913036	0	0	0	0	0	0	0	0	1	0	0.0760863	0.0380432	AT2G45910	38.8	490.7
XP_021770449.1	histidine kinase CKI1-like	97.3	7.44	0	0	0	0	0	0	0	0	0	0	0	0	0	0	0	0	0.913036	0	0	0	0	0	0	0	0	1	0	0.0760863	0.0380432	At2g47430	38.4	489.6
XP_021751852.1	putative disease resistance protein RGA3	129.9	6.58	0	0	0	0	0	0	0	0	0	0	0	0	0	0	0	0	0.913036	0	0	0	0	0	0	0	0	1	0	0.0760863	0.0380432	AT3G14470	31.3	250.8
XP_021751919.1	disease resistance protein RGA2-like	130	7.21	0	0	0	0	0	0	0	0	0	0	0	0	0	0	0	0	0.913036	0	0	0	0	0	0	0	0	1	0	0.0760863	0.0380432	AT3G14470	30.9	266.9
XP_021765678.1	putative disease resistance protein RGA3	101.7	7.49	0	0	0	0	0	0	0	0	0	0	0	0	0	0	0	0	0.913036	0	0	0	0	0	0	0	0	1	0	0.0760863	0.0380432	AT3G14470	30.3	173.7
XP_021754846.1	choline transporter protein 1-like	77	8.32	0	0	0	0	0	0	0	0	0	0	0	0	0	0	0	0	0.913036	0	0	0	0	0	0	0	0	1	0	0.0760863	0.0380432	AT3G15380	74.9	1052.7
XP_021734454.1	probable rRNA-processing protein EBP2 homolog	34.5	9.28	0	0	0	0	0	0	0	0	0	0	0	0	0	0	0	0	0.913036	0	0	0	0	0	0	0	0	1	0	0.0760863	0.0380432	AT3G22660	57.8	172.9
XP_021738207.1	F-box protein At5g07610-like	45.4	7.25	0	0	0	0	0	0	0	0	0	0	0	0	0	0	0	0	0.913036	0	0	0	0	0	0	0	0	1	0	0.0760863	0.0380432	AT3G23880	23.4	58.9
XP_021720071.1	putative pentatricopeptide repeat-containing protein At3g25060, mitochondrial	75.5	7.84	0	0	0	0	0	0	0	0	0	0	0	0	0	0	0	0	0.913036	0	0	0	0	0	0	0	0	1	0	0.0760863	0.0380432	AT3G25060	54.5	627.9
XP_021733474.1	uncharacterized protein LOC110700268	34.6	9.17	0	0	0	0	0	0	0	0	0	0	0	0	0	0	0	0	0.913036	0	0	0	0	0	0	0	0	1	0	0.0760863	0.0380432	AT3G25470	63.6	371.3
XP_021733679.1	pentatricopeptide repeat-containing protein At3g62890-like	72.8	8.31	0	0	0	0	0	0	0	0	0	0	0	0	0	0	0	0	0.913036	0	0	0	0	0	0	0	0	1	0	0.0760863	0.0380432	AT3G47530	38.3	389.8
XP_021733597.1	uncharacterized protein LOC110700374 isoform X1	120.7	9.23	0	0	0	0	0	0	0	0	0	0	0	0	0	0	0	0	0.913036	0	0	0	0	0	0	0	0	1	0	0.0760863	0.0380432	AT3G48200	54	1093.6
XP_021716830.1	uncharacterized protein LOC110684701	89.9	5.9	0	0	0	0	0	0	0	0	0	0	0	0	0	0	0	0	0.913036	0	0	0	0	0	0	0	0	1	0	0.0760863	0.0380432	AT3G55080	54.4	442.2
XP_021759706.1	probable nucleoredoxin 1	70.2	7.97	0	0	0	0	0	0	0	0	0	0	0	0	0	0	0	0	0.913036	0	0	0	0	0	0	0	0	1	0	0.0760863	0.0380432	At3g59250	44.12
XP_021754220.1	probable polygalacturonase	53.2	6.58	0	0	0	0	0	0	0	0	0	0	0	0	0	0	0	0	0.913036	0	0	0	0	0	0	0	0	1	0	0.0760863	0.0380432	AT3G61490	68.8	681.8
XP_021727836.1	protein HUA2-LIKE 3-like	160.6	5.45	0	0	0	0	0	0	0	0	0	0	0	0	0	0	0	0	0.913036	0	0	0	0	0	0	0	0	1	0	0.0760863	0.0380432	AT3G63070	31.4	476.9
XP_021765663.1	AT-hook motif nuclear-localized protein 23-like	31.2	6.52	0	0	0	0	0	0	0	0	0	0	0	0	0	0	0	0	0.913036	0	0	0	0	0	0	0	0	1	0	0.0760863	0.0380432	AT4G17800	67.9	269.6
XP_021739204.1	uncharacterized protein LOC110705611	32.7	5.21	0	0	0	0	0	0	0	0	0	0	0	0	0	0	0	0	0.913036	0	0	0	0	0	0	0	0	1	0	0.0760863	0.0380432	AT4G32750	71.4	384
XP_021718707.1	translation factor GUF1 homolog, chloroplastic-like	76.2	6.81	0	0	0	0	0	0	0	0	0	0	0	0	0	0	0	0	0.913036	0	0	0	0	0	0	0	0	1	0	0.0760863	0.0380432	AT5G08650	83	1063.1
XP_021736347.1	protein PNS1-like	61.7	8.7	0	0	0	0	0	0	0	0	0	0	0	0	0	0	0	0	0.913036	0	0	0	0	0	0	0	0	1	0	0.0760863	0.0380432	AT5G13760	70.3	628.6
XP_021769159.1	BRISC and BRCA1-A complex member 2-like isoform X1	50	8.25	0	0	0	0	0	0	0	0	0	0	0	0	0	0	0	0	0.913036	0	0	0	0	0	0	0	0	1	0	0.0760863	0.0380432	AT5G42470	60.9	469.9
XP_021719848.1	sister chromatid cohesion protein PDS5 homolog A-A-like	184.3	6.35	0	0	0	0	0	0	0	0	0	0	0	0	0	0	0	0	0.913036	0	0	0	0	0	0	0	0	1	0	0.0760863	0.0380432	AT5G47690	56	1532.3
XP_021762031.1	kelch domain-containing protein 4-like isoform X1	77.9	5.35	0	0	0	0	0	0	0	0	0	0	0	0	0	0	0	0	0.913036	0	0	0	0	0	0	0	0	1	0	0.0760863	0.0380432	AT5G50310	73.3	856.7
XP_021730223.1	protein NSP-INTERACTING KINASE 1-like	74.8	8.05	0	0	0	0	0	0	0	0	0	0	0	0	0	0	0	0	0.913036	0	0	0	0	0	0	0	0	1	0	0.0760863	0.0380432	AT5G51560	65	563.1
XP_021716698.1	ras-related protein RABE1c-like	23.7	7.83	0	0	0	0	0	0	0	0	0	0	0	0	0	0	0	0	0.913036	0	0	0	0	0	0	0	0	1	0	0.0760863	0.0380432	AT5G59840	91.3	377.5
XP_021719234.1	uncharacterized protein LOC110686930	14.4	10.48	0	0	0	0	0	0	0	0	0	0	0	0	0	0	0	0	0.913036	0	0	0	0	0	0	0	0	1	0	0.0760863	0.0380432	At5g66631	56.25
XP_021745875.1	phosphoglucan, water dikinase, chloroplastic-like isoform X1	133.3	5.6	0	0	0	0	0	0	0	0	0	0	0	0	0	0	0	0	0.913036	0	0	0	0	0	0	0	0	1	0	0.0760863	0.0380432	ATGWD3	63.7	1423.7
XP_021750390.1	cyclin-dependent kinase B2-1-like isoform X1	17.6	4.96	0	0	0	0	0	0	0	0	0	0	0	0	0	0	0	0	0.913036	0	0	0	0	0	0	0	0	1	0	0.0760863	0.0380432	BIN2	72.1	84
XP_021752557.1	phosphopantothenoylcysteine decarboxylase subunit VHS3-like	14.4	4.32	0	0	0	0	0	0	0	0	0	0	0	0	0	0	0	0	0.913036	0	0	0	0	0	0	0	0	1	0	0.0760863	0.0380432	BOP1	41.46
XP_021749511.1	ISWI chromatin-remodeling complex ATPase CHR17-like	123	6.64	0	0	0	0	0	0	0	0	0	0	0	0	0	0	0	0	0.913036	0	0	0	0	0	0	0	0	1	0	0.0760863	0.0380432	CHR11	88.7	1610.5
XP_021713571.1	uncharacterized protein LOC110681754	43.3	7.77	0	0	0	0	0	0	0	0	0	0	0	0	0	0	0	0	0.913036	0	0	0	0	0	0	0	0	1	0	0.0760863	0.0380432	CRK8	45.8	310.1
XP_021757303.1	uncharacterized protein LOC110722335, partial	87.2	6.61	0	0	0	0	0	0	0	0	0	0	0	0	0	0	0	0	0.913036	0	0	0	0	0	0	0	0	1	0	0.0760863	0.0380432	CSP2	64.29
XP_021771688.1	uncharacterized protein LOC110735810	43.9	5.5	0	0	0	0	0	0	0	0	0	0	0	0	0	0	0	0	0.913036	0	0	0	0	0	0	0	0	1	0	0.0760863	0.0380432	DEGP9	46.51
XP_021727672.1	uncharacterized protein LOC110694816	38.6	7.02	0	0	0	0	0	0	0	0	0	0	0	0	0	0	0	0	0.913036	0	0	0	0	0	0	0	0	1	0	0.0760863	0.0380432	DME	36.36
XP_021726700.1	uncharacterized protein LOC110693849 isoform X1	155.3	5.87	0	0	0	0	0	0	0	0	0	0	0	0	0	0	0	0	0.913036	0	0	0	0	0	0	0	0	1	0	0.0760863	0.0380432	EBP2	48.48
XP_021731338.1	protein NYNRIN-like	31.6	10.01	0	0	0	0	0	0	0	0	0	0	0	0	0	0	0	0	0.913036	0	0	0	0	0	0	0	0	1	0	0.0760863	0.0380432	EXL6	33.33
XP_021744934.1	protein FAR1-RELATED SEQUENCE 4-like	41.4	9	0	0	0	0	0	0	0	0	0	0	0	0	0	0	0	0	0.913036	0	0	0	0	0	0	0	0	1	0	0.0760863	0.0380432	FRS8	28.2	137.5
XP_021731001.1	uncharacterized protein LOC110697906	56.2	9.36	0	0	0	0	0	0	0	0	0	0	0	0	0	0	0	0	0.913036	0	0	0	0	0	0	0	0	1	0	0.0760863	0.0380432	FTSH7	35.71
XP_021738720.1	endoglucanase 24-like	55.6	5.76	0	0	0	0	0	0	0	0	0	0	0	0	0	0	0	0	0.913036	0	0	0	0	0	0	0	0	1	0	0.0760863	0.0380432	GH9B18	73.9	753.4
XP_021714442.1	probable N-acetyltransferase HLS1	46.8	8.63	0	0	0	0	0	0	0	0	0	0	0	0	0	0	0	0	0.913036	0	0	0	0	0	0	0	0	1	0	0.0760863	0.0380432	HLS1	65.9	568.9
XP_021767669.1	uncharacterized protein LOC110732062 isoform X1	43.6	6	0	0	0	0	0	0	0	0	0	0	0	0	0	0	0	0	0.913036	0	0	0	0	0	0	0	0	1	0	0.0760863	0.0380432	MDAR5	59.09
XP_021714146.1	inositol-3-phosphate synthase-like	56.6	5.4	0	0	0	0	0	0	0	0	0	0	0	0	0	0	0	0	0.913036	0	0	0	0	0	0	0	0	1	0	0.0760863	0.0380432	MIPS3	90.4	941.4
XP_021741880.1	nucleobase-ascorbate transporter 7-like	58.3	9.44	0	0	0	0	0	0	0	0	0	0	0	0	0	0	0	0	0.913036	0	0	0	0	0	0	0	0	1	0	0.0760863	0.0380432	NAT7	81.9	883.6
XP_021742454.1	sodium/hydrogen exchanger 1-like	60.2	6.54	0	0	0	0	0	0	0	0	0	0	0	0	0	0	0	0	0.913036	0	0	0	0	0	0	0	0	1	0	0.0760863	0.0380432	NHX1	57.7	580.9
XP_021753954.1	uncharacterized protein LOC110719346	68.9	7.97	0	0	0	0	0	0	0	0	0	0	0	0	0	0	0	0	0.913036	0	0	0	0	0	0	0	0	1	0	0.0760863	0.0380432	NRP1	33.33
XP_021763399.1	LOW QUALITY PROTEIN: guanine nucleotide-binding protein-like NSN1	66.8	7.58	0	0	0	0	0	0	0	0	0	0	0	0	0	0	0	0	0.913036	0	0	0	0	0	0	0	0	1	0	0.0760863	0.0380432	NSN1	63.4	656
XP_021773616.1	uncharacterized protein LOC110737586	20.7	7.03	0	0	0	0	0	0	0	0	0	0	0	0	0	0	0	0	0.913036	0	0	0	0	0	0	0	0	1	0	0.0760863	0.0380432	NUDT8	34.62
XP_021740798.1	proteasome activator subunit 4-like	202.5	7.27	0	0	0	0	0	0	0	0	0	0	0	0	0	0	0	0	0.913036	0	0	0	0	0	0	0	0	1	0	0.0760863	0.0380432	PA200	67.6	2466.4
XP_021716862.1	uncharacterized protein LOC110684731 isoform X1	48.5	6.13	0	0	0	0	0	0	0	0	0	0	0	0	0	0	0	0	0.913036	0	0	0	0	0	0	0	0	1	0	0.0760863	0.0380432	PBL10	46.43
XP_021714835.1	pre-mRNA-processing protein 40A-like isoform X1	115.8	6.07	0	0	0	0	0	0	0	0	0	0	0	0	0	0	0	0	0.913036	0	0	0	0	0	0	0	0	1	0	0.0760863	0.0380432	PRP40A	45.9	537.7
XP_021721986.1	receptor-like protein kinase 5	87.3	6.84	0	0	0	0	0	0	0	0	0	0	0	0	0	0	0	0	0.913036	0	0	0	0	0	0	0	0	1	0	0.0760863	0.0380432	RLP47	31.3	57.4
XP_021740431.1	receptor-like protein 12	54.3	8.29	0	0	0	0	0	0	0	0	0	0	0	0	0	0	0	0	0.913036	0	0	0	0	0	0	0	0	1	0	0.0760863	0.0380432	RLP54	47.06
XP_021745056.1	disease resistance protein RPM1-like isoform X1	108.7	8.98	0	0	0	0	0	0	0	0	0	0	0	0	0	0	0	0	0.913036	0	0	0	0	0	0	0	0	1	0	0.0760863	0.0380432	RPM1	28.8	191.4
XP_021715802.1	mitochondrial substrate carrier family protein C-like	91.3	9.04	0	0	0	0	0	0	0	0	0	0	0	0	0	0	0	0	0.913036	0	0	0	0	0	0	0	0	1	0	0.0760863	0.0380432	SAMTL	59.5	916.4
XP_021736294.1	structural maintenance of chromosomes protein 5-like	120.6	6.96	0	0	0	0	0	0	0	0	0	0	0	0	0	0	0	0	0.913036	0	0	0	0	0	0	0	0	1	0	0.0760863	0.0380432	SMC5	59.4	1144
XP_021775604.1	protein trichome birefringence-like 40	50	8.19	0	0	0	0	0	0	0	0	0	0	0	0	0	0	0	0	0.913036	0	0	0	0	0	0	0	0	1	0	0.0760863	0.0380432	TBL1	40.9	277.7
XP_021731288.1	uncharacterized protein LOC110698197	12.3	6.16	0	0	0	0	0	0	0	0	0	0	0	0	0	0	0	0	0.913036	0	0	0	0	0	0	0	0	1	0	0.0760863	0.0380432	TET17	50
XP_021724802.1	ubiquitin carboxyl-terminal hydrolase 5-like	103.4	6.04	0	0	0	0	0	0	0	0	0	0	0	0	0	0	0	0	0.913036	0	0	0	0	0	0	0	0	1	0	0.0760863	0.0380432	UBP5	64.2	1143.3
XP_021748267.1	uracil phosphoribosyltransferase-like	29.3	7.9	0	0	0	0	0	0	0	0	0	0	0	0	0	0	0	0	0.913036	0	0	0	0	0	0	0	0	1	0	0.0760863	0.0380432	UPP	68.5	344
XP_021752301.1	wall-associated receptor kinase 2-like	86.2	6.33	0	0	0	0	0	0	0	0	0	0	0	0	0	0	0	0	0.913036	0	0	0	0	0	0	0	0	1	0	0.0760863	0.0380432	WAK2	42.7	543.1
[truncated: 190 more rows]
