# Supplementary material for: Presence of a Mitovirus Is Associated with Alteration of the Mitochondrial Proteome, as Revealed by Protein–Protein Interaction (PPI) and Co-Expression Network Models in Chenopodium quinoa Plants
Source: Biology (Basel). 2022 Jan 8;11(1):95. doi: 10.3390/biology11010095 (PMC8773257; doi:10.3390/biology11010095)
Supplement: Supplementary file 1 [file biology-11-00095-s001.zip › Table S2.xlsx]

## Sheet: Table S2
Table S2. Subcellular localization prediction of proteins identified in mitochondrial enriched fractions from leaves of Chenopodium quinoa, -CqMV1 and +CqMV1.
Chenopodium quinoa annotations
Accession	Protein Name	Prediction	Celmemb		Celwall		Cyto.Golgi		Cyto.Nucl		Cyto		Endoplasm		Extracel		Golgi		Mito.Plastid		Mito		Nucl		Peroxi		Plastid		Vacu
XP_021730223.1	protein NSP-INTERACTING KINASE 1-like	Celmemb	0.974 (97%)		0.000836 (0.084%)		0.000426 (0.043%)		0.000151 (0.015%)		0.00283 (0.28%)		0.0111 (1.1%)		0.00318 (0.32%)		0.000932 (0.093%)		0.000458 (0.046%)		0.000299 (0.03%)		0.000807 (0.081%)		0.000312 (0.031%)		0.00336 (0.34%)		0.00177 (0.18%)
XP_021765936.1	CASP-like protein 4B3	Celmemb	0.952 (95%)		0.000737 (0.074%)		0.000281 (0.028%)		0.000522 (0.052%)		0.00122 (0.12%)		0.000776 (0.078%)		9.88e-05 (0.0099%)		0.0029 (0.29%)		0.000305 (0.03%)		0.000402 (0.04%)		0.000691 (0.069%)		0.00433 (0.43%)		0.00127 (0.13%)		0.034 (3.4%)
XP_021749180.1	receptor-like kinase TMK4	Celmemb	0.916 (92%)		0.00553 (0.55%)		0.00517 (0.52%)		0.000349 (0.035%)		0.0127 (1.3%)		0.00883 (0.88%)		0.018 (1.8%)		0.004 (0.4%)		0.000992 (0.099%)		0.000467 (0.047%)		0.00425 (0.43%)		0.00111 (0.11%)		0.00883 (0.88%)		0.0138 (1.4%)
XP_021723306.1	probable inactive receptor kinase At5g58300	Celmemb	0.956 (96%)		0.00173 (0.17%)		0.000565 (0.056%)		0.000458 (0.046%)		0.00215 (0.22%)		0.0245 (2.4%)		0.00321 (0.32%)		0.000776 (0.078%)		0.00184 (0.18%)		0.000495 (0.05%)		0.000726 (0.073%)		0.000508 (0.051%)		0.00383 (0.38%)		0.00316 (0.32%)
XP_021764216.1	cysteine-rich receptor-like protein kinase 5	Celmemb	0.973 (97%)		0.007 (0.7%)		0.000189 (0.019%)		0.00019 (0.019%)		0.00205 (0.2%)		0.00723 (0.72%)		0.00456 (0.46%)		0.00159 (0.16%)		0.000115 (0.012%)		0.000602 (0.06%)		0.00043 (0.043%)		8.06e-05 (0.0081%)		0.000425 (0.042%)		0.0028 (0.28%)
XP_021769076.1	protein NRT1/ PTR FAMILY 5.6-like	Celmemb	0.867 (87%)		0.000147 (0.015%)		0.00112 (0.11%)		0.00544 (0.54%)		0.00204 (0.2%)		0.0211 (2.1%)		0.000183 (0.018%)		0.000729 (0.073%)		0.00027 (0.027%)		0.000648 (0.065%)		0.00362 (0.36%)		0.000622 (0.062%)		0.00247 (0.25%)		0.0945 (9.4%)
XP_021733484.1	thaumatin-like protein	Extracel	0.00651 (0.65%)		0.0429 (4.3%)		0.001 (0.1%)		0.000644 (0.064%)		0.00389 (0.39%)		0.00783 (0.78%)		0.916 (92%)		0.00238 (0.24%)		0.000709 (0.071%)		0.000681 (0.068%)		0.00108 (0.11%)		0.000553 (0.055%)		0.00153 (0.15%)		0.0147 (1.5%)
XP_021748646.1	ribonuclease 1-like	Extracel	0.0108 (1.1%)		0.272 (27%)		0.000934 (0.093%)		0.000401 (0.04%)		0.00199 (0.2%)		0.0183 (1.8%)		0.638 (64%)		0.00216 (0.22%)		0.000497 (0.05%)		0.000823 (0.082%)		0.000579 (0.058%)		0.000861 (0.086%)		0.00185 (0.18%)		0.0505 (5.1%)
XP_021723819.1	uncharacterized protein LOC110691217	Cyto	0.00992 (0.99%)		0.00129 (0.13%)		0.000886 (0.089%)		0.0127 (1.3%)		0.487 (49%)		0.00656 (0.66%)		0.00301 (0.3%)		0.00261 (0.26%)		0.000627 (0.063%)		0.000968 (0.097%)		0.452 (45%)		0.00888 (0.89%)		0.00975 (0.98%)		0.00328 (0.33%)
XP_021772365.1	wall-associated receptor kinase-like 8	Celmemb	0.835 (84%)		0.0131 (1.3%)		0.00056 (0.056%)		0.000499 (0.05%)		0.005 (0.5%)		0.0196 (2%)		0.0805 (8%)		0.0067 (0.67%)		0.0019 (0.19%)		0.000983 (0.098%)		0.00143 (0.14%)		0.000869 (0.087%)		0.00359 (0.36%)		0.0298 (3%)
XP_021719557.1	WD repeat-containing protein 55-like	Celmemb	0.332 (33%)		0.00883 (0.88%)		0.023 (2.3%)		0.0213 (2.1%)		0.159 (16%)		0.068 (6.8%)		0.00434 (0.43%)		0.0357 (3.6%)		0.00199 (0.2%)		0.00124 (0.12%)		0.275 (28%)		0.0078 (0.78%)		0.0113 (1.1%)		0.0506 (5.1%)
XP_021720196.1	protein NRT1/ PTR FAMILY 4.3-like	Celmemb	0.856 (86%)		0.00458 (0.46%)		0.00116 (0.12%)		0.0068 (0.68%)		0.00456 (0.46%)		0.0578 (5.8%)		0.00078 (0.078%)		0.0139 (1.4%)		0.000229 (0.023%)		0.00135 (0.14%)		0.0137 (1.4%)		0.000808 (0.081%)		0.00203 (0.2%)		0.0367 (3.7%)
XP_021713759.1	serine/threonine-protein kinase BRI1-like 2	Celmemb	0.927 (93%)		0.00182 (0.18%)		0.00306 (0.31%)		0.000696 (0.07%)		0.000685 (0.068%)		0.0231 (2.3%)		0.00282 (0.28%)		0.00155 (0.16%)		0.00119 (0.12%)		0.0014 (0.14%)		0.00192 (0.19%)		0.00158 (0.16%)		0.0294 (2.9%)		0.00417 (0.42%)
XP_021748439.1	probable LRR receptor-like serine/threonine-protein kinase At1g34110	Celmemb	0.965 (96%)		0.000224 (0.022%)		0.00126 (0.13%)		0.000104 (0.01%)		0.00187 (0.19%)		0.0143 (1.4%)		0.00202 (0.2%)		0.00178 (0.18%)		0.000318 (0.032%)		0.00147 (0.15%)		0.000633 (0.063%)		0.000507 (0.051%)		0.00819 (0.82%)		0.00274 (0.27%)
XP_021762688.1	receptor-like protein 12	Celmemb	0.95 (95%)		0.00415 (0.42%)		0.000475 (0.048%)		0.00248 (0.25%)		0.000569 (0.057%)		0.0269 (2.7%)		0.00228 (0.23%)		0.00143 (0.14%)		0.000182 (0.018%)		0.00149 (0.15%)		0.000527 (0.053%)		0.000131 (0.013%)		0.00636 (0.64%)		0.00262 (0.26%)
XP_021726330.1	uncharacterized protein LOC110693520	Cyto.Nucl	0.206 (21%)		0.000916 (0.092%)		0.00254 (0.25%)		0.347 (35%)		0.141 (14%)		0.0203 (2%)		6e-04 (0.06%)		0.00455 (0.46%)		0.000818 (0.082%)		0.00158 (0.16%)		0.227 (23%)		0.0252 (2.5%)		0.00336 (0.34%)		0.0195 (2%)
XP_021768626.1	two-pore potassium channel 5-like	Celmemb	0.483 (48%)		0.000881 (0.088%)		0.00385 (0.38%)		0.0204 (2%)		0.0132 (1.3%)		0.0707 (7.1%)		0.000778 (0.078%)		0.0153 (1.5%)		0.001 (0.1%)		0.00182 (0.18%)		0.0359 (3.6%)		0.022 (2.2%)		0.0237 (2.4%)		0.308 (31%)
XP_021733787.1	protein QUIRKY-like	Celmemb	0.797 (80%)		0.0011 (0.11%)		0.000579 (0.058%)		0.00757 (0.76%)		0.00964 (0.96%)		0.00461 (0.46%)		0.00468 (0.47%)		0.00578 (0.58%)		0.00212 (0.21%)		0.00182 (0.18%)		0.0299 (3%)		0.0512 (5.1%)		0.0812 (8.1%)		0.00325 (0.32%)
XP_021757749.1	metal-nicotianamine transporter YSL1-like	Celmemb	0.875 (88%)		0.00409 (0.41%)		0.000203 (0.02%)		0.00187 (0.19%)		0.00159 (0.16%)		0.00843 (0.84%)		0.000492 (0.049%)		0.0061 (0.61%)		0.000346 (0.035%)		0.00182 (0.18%)		0.00285 (0.29%)		0.00165 (0.16%)		0.00495 (0.5%)		0.0905 (9%)
XP_021770306.1	sulfate transporter 3.1-like isoform X1	Celmemb	0.903 (90%)		0.00165 (0.16%)		0.000682 (0.068%)		0.00465 (0.46%)		0.00928 (0.93%)		0.0222 (2.2%)		0.00232 (0.23%)		0.00784 (0.78%)		0.000389 (0.039%)		0.00204 (0.2%)		0.00319 (0.32%)		0.00417 (0.42%)		0.00436 (0.44%)		0.0345 (3.4%)
XP_021737383.1	laccase-7	Extracel	0.0829 (8.3%)		0.08 (8%)		0.000969 (0.097%)		0.000358 (0.036%)		0.00805 (0.8%)		0.153 (15%)		0.582 (58%)		0.00634 (0.63%)		0.0024 (0.24%)		0.00215 (0.22%)		0.00182 (0.18%)		0.000884 (0.088%)		0.00227 (0.23%)		0.0771 (7.7%)
XP_021749295.1	probable LRR receptor-like serine/threonine-protein kinase At1g07650 isoform X1	Celmemb	0.862 (86%)		0.00171 (0.17%)		0.00275 (0.27%)		0.00286 (0.29%)		0.00403 (0.4%)		0.0235 (2.4%)		0.0254 (2.5%)		0.00468 (0.47%)		0.00127 (0.13%)		0.00219 (0.22%)		0.00328 (0.33%)		0.000783 (0.078%)		0.00968 (0.97%)		0.056 (5.6%)
XP_021752589.1	polygalacturonase-like	Extracel	0.00887 (0.89%)		0.408 (41%)		0.00108 (0.11%)		0.00024 (0.024%)		0.00556 (0.56%)		0.00295 (0.3%)		0.529 (53%)		0.000904 (0.09%)		0.00211 (0.21%)		0.00249 (0.25%)		0.000394 (0.039%)		0.00094 (0.094%)		0.000902 (0.09%)		0.0366 (3.7%)
XP_021739235.1	polygalacturonase 1 beta-like protein 2	Extracel	0.067 (6.7%)		0.0936 (9.4%)		0.000864 (0.086%)		0.000612 (0.061%)		0.0103 (1%)		0.0149 (1.5%)		0.774 (77%)		0.00802 (0.8%)		0.00139 (0.14%)		0.00253 (0.25%)		0.00426 (0.43%)		0.00118 (0.12%)		0.00408 (0.41%)		0.0172 (1.7%)
XP_021747749.1	formin-like protein 4	Celmemb	0.749 (75%)		0.0102 (1%)		0.00127 (0.13%)		0.0015 (0.15%)		0.00227 (0.23%)		0.0499 (5%)		0.139 (14%)		0.00727 (0.73%)		0.00576 (0.58%)		0.00258 (0.26%)		0.0016 (0.16%)		0.00111 (0.11%)		0.00702 (0.7%)		0.0222 (2.2%)
XP_021748584.1	calcium-transporting ATPase, endoplasmic reticulum-type-like	Endoplasm	0.0114 (1.1%)		0.000308 (0.031%)		0.000615 (0.062%)		0.00243 (0.24%)		0.00303 (0.3%)		0.956 (96%)		0.000184 (0.018%)		0.00587 (0.59%)		0.00257 (0.26%)		0.00271 (0.27%)		0.00183 (0.18%)		0.00282 (0.28%)		0.00488 (0.49%)		0.00567 (0.57%)
XP_021719745.1	protein STRUBBELIG-RECEPTOR FAMILY 8-like isoform X1	Celmemb	0.959 (96%)		0.00122 (0.12%)		0.000971 (0.097%)		0.0018 (0.18%)		0.0014 (0.14%)		0.0047 (0.47%)		0.00961 (0.96%)		0.00359 (0.36%)		0.000587 (0.059%)		0.0029 (0.29%)		0.00111 (0.11%)		0.00022 (0.022%)		0.00281 (0.28%)		0.0105 (1%)
XP_021764380.1	aldose 1-epimerase-like	Cyto	0.031 (3.1%)		0.0291 (2.9%)		0.00169 (0.17%)		0.0125 (1.2%)		0.823 (82%)		0.00276 (0.28%)		0.0263 (2.6%)		0.00175 (0.18%)		0.000581 (0.058%)		0.003 (0.3%)		0.018 (1.8%)		0.00607 (0.61%)		0.0323 (3.2%)		0.0116 (1.2%)
XP_021753954.1	uncharacterized protein LOC110719346	Cyto	0.0209 (2.1%)		0.00762 (0.76%)		0.00187 (0.19%)		0.0729 (7.3%)		0.417 (42%)		0.0189 (1.9%)		0.00261 (0.26%)		0.00578 (0.58%)		0.00137 (0.14%)		0.00302 (0.3%)		0.403 (40%)		0.0211 (2.1%)		0.0169 (1.7%)		0.00627 (0.63%)
XP_021760247.1	patellin-3-like	Cyto.Nucl	0.0387 (3.9%)		0.00125 (0.12%)		0.00607 (0.61%)		0.447 (45%)		0.0362 (3.6%)		0.0186 (1.9%)		0.00132 (0.13%)		0.142 (14%)		0.00253 (0.25%)		0.00316 (0.32%)		0.235 (24%)		0.00392 (0.39%)		0.0546 (5.5%)		0.00995 (1%)
XP_021745727.1	leucine-rich repeat protein 1-like	Celmemb	0.839 (84%)		0.0042 (0.42%)		0.00132 (0.13%)		0.00258 (0.26%)		0.00321 (0.32%)		0.00807 (0.81%)		0.099 (9.9%)		0.00378 (0.38%)		0.00169 (0.17%)		0.00319 (0.32%)		0.00267 (0.27%)		0.000456 (0.046%)		0.0224 (2.2%)		0.00877 (0.88%)
XP_021753601.1	glutamine--tRNA ligase-like	Cyto	0.0251 (2.5%)		0.00112 (0.11%)		0.00725 (0.73%)		0.0255 (2.6%)		0.582 (58%)		0.0441 (4.4%)		0.00256 (0.26%)		0.0109 (1.1%)		0.00429 (0.43%)		0.00324 (0.32%)		0.164 (16%)		0.0131 (1.3%)		0.109 (11%)		0.00714 (0.71%)
XP_021759556.1	zinc finger BED domain-containing protein RICESLEEPER 2-like	Golgi	0.16 (16%)		0.00164 (0.16%)		0.0106 (1.1%)		0.0109 (1.1%)		0.0802 (8%)		0.0281 (2.8%)		0.00136 (0.14%)		0.624 (62%)		0.000897 (0.09%)		0.00324 (0.32%)		0.0199 (2%)		0.00663 (0.66%)		0.0148 (1.5%)		0.038 (3.8%)
XP_021742313.1	aldehyde oxidase GLOX-like	Extracel	0.0194 (1.9%)		0.0458 (4.6%)		0.000689 (0.069%)		0.000338 (0.034%)		0.00241 (0.24%)		0.0263 (2.6%)		0.759 (76%)		0.0132 (1.3%)		0.00235 (0.24%)		0.00328 (0.33%)		0.00439 (0.44%)		0.000698 (0.07%)		0.0204 (2%)		0.102 (10%)
XP_021764505.1	probable inactive receptor kinase At2g26730	Celmemb	0.751 (75%)		0.0164 (1.6%)		0.00295 (0.3%)		0.00766 (0.77%)		0.0129 (1.3%)		0.0151 (1.5%)		0.046 (4.6%)		0.00654 (0.65%)		0.0136 (1.4%)		0.00332 (0.33%)		0.035 (3.5%)		0.00242 (0.24%)		0.0184 (1.8%)		0.0691 (6.9%)
XP_021731411.1	probable LRR receptor-like serine/threonine-protein kinase At4g30520 isoform X2	Celmemb	0.892 (89%)		0.0092 (0.92%)		0.00092 (0.092%)		0.00389 (0.39%)		0.00388 (0.39%)		0.025 (2.5%)		0.0215 (2.2%)		0.00274 (0.27%)		0.00178 (0.18%)		0.00349 (0.35%)		0.00361 (0.36%)		0.000447 (0.045%)		0.00987 (0.99%)		0.0213 (2.1%)
XP_021771015.1	isocitrate dehydrogenase [NADP]-like	Cyto	0.0046 (0.46%)		0.000418 (0.042%)		0.00691 (0.69%)		0.0152 (1.5%)		0.903 (90%)		0.0026 (0.26%)		0.000698 (0.07%)		0.00334 (0.33%)		0.00209 (0.21%)		0.00355 (0.36%)		0.0323 (3.2%)		0.00112 (0.11%)		0.0194 (1.9%)		0.00499 (0.5%)
XP_021724074.1	cytochrome P450 704C1-like	Endoplasm	0.0393 (3.9%)		0.00654 (0.65%)		0.0261 (2.6%)		0.0147 (1.5%)		0.08 (8%)		0.609 (61%)		0.00569 (0.57%)		0.147 (15%)		0.00161 (0.16%)		0.00367 (0.37%)		0.0284 (2.8%)		0.00989 (0.99%)		0.0132 (1.3%)		0.0148 (1.5%)
XP_021744589.1	serine carboxypeptidase-like 45	Celmemb	0.336 (34%)		0.00655 (0.66%)		0.00585 (0.58%)		0.00159 (0.16%)		0.00588 (0.59%)		0.0835 (8.4%)		0.201 (20%)		0.0223 (2.2%)		0.0131 (1.3%)		0.00368 (0.37%)		0.00223 (0.22%)		0.0134 (1.3%)		0.0257 (2.6%)		0.279 (28%)
XP_021748311.1	FT-interacting protein 1-like	Cyto	0.114 (11%)		0.00364 (0.36%)		0.00434 (0.43%)		0.00887 (0.89%)		0.312 (31%)		0.049 (4.9%)		0.0194 (1.9%)		0.0537 (5.4%)		0.0029 (0.29%)		0.00381 (0.38%)		0.258 (26%)		0.0635 (6.4%)		0.0507 (5.1%)		0.056 (5.6%)
XP_021728978.1	uncharacterized protein LOC110696024	Celmemb	0.788 (79%)		0.0049 (0.49%)		0.00252 (0.25%)		0.00127 (0.13%)		0.00247 (0.25%)		0.0186 (1.9%)		0.00494 (0.49%)		0.00739 (0.74%)		0.0695 (7%)		0.00388 (0.39%)		0.00312 (0.31%)		0.00278 (0.28%)		0.0422 (4.2%)		0.0481 (4.8%)
XP_021756319.1	pectinesterase 2-like	Extracel	0.0845 (8.5%)		0.148 (15%)		0.00301 (0.3%)		0.00109 (0.11%)		0.00797 (0.8%)		0.0219 (2.2%)		0.627 (63%)		0.0213 (2.1%)		0.00268 (0.27%)		0.00393 (0.39%)		0.00183 (0.18%)		0.00506 (0.51%)		0.00441 (0.44%)		0.0675 (6.8%)
XP_021733881.1	probable RNA methyltransferase At5g51130	Cyto	0.0248 (2.5%)		0.00605 (0.6%)		0.00556 (0.56%)		0.0253 (2.5%)		0.623 (62%)		0.00623 (0.62%)		0.0241 (2.4%)		0.0236 (2.4%)		0.0023 (0.23%)		0.00394 (0.39%)		0.153 (15%)		0.00811 (0.81%)		0.0838 (8.4%)		0.0105 (1%)
XP_021714146.1	inositol-3-phosphate synthase-like	Cyto	0.0218 (2.2%)		0.0044 (0.44%)		0.0132 (1.3%)		0.129 (13%)		0.495 (50%)		0.00874 (0.87%)		0.00736 (0.74%)		0.00531 (0.53%)		0.00275 (0.27%)		0.00419 (0.42%)		0.118 (12%)		0.0127 (1.3%)		0.146 (15%)		0.0307 (3.1%)
XP_021729953.1	cysteine-rich receptor-like protein kinase 4	Cyto	0.172 (17%)		0.0028 (0.28%)		0.00428 (0.43%)		0.041 (4.1%)		0.301 (30%)		0.0189 (1.9%)		0.00221 (0.22%)		0.025 (2.5%)		0.00349 (0.35%)		0.00427 (0.43%)		0.28 (28%)		0.0176 (1.8%)		0.0517 (5.2%)		0.0747 (7.5%)
XP_021754274.1	reticulon-like protein B2 isoform X1	Endoplasm	0.107 (11%)		0.00219 (0.22%)		0.00381 (0.38%)		0.0165 (1.6%)		0.041 (4.1%)		0.693 (69%)		0.00149 (0.15%)		0.0102 (1%)		0.00268 (0.27%)		0.00431 (0.43%)		0.0394 (3.9%)		0.00407 (0.41%)		0.0106 (1.1%)		0.063 (6.3%)
XP_021755463.1	LOW QUALITY PROTEIN: protein NSP-INTERACTING KINASE 1-like	Celmemb	0.875 (88%)		0.00402 (0.4%)		0.00269 (0.27%)		0.00103 (0.1%)		0.00179 (0.18%)		0.0625 (6.2%)		0.00991 (0.99%)		0.00521 (0.52%)		0.00219 (0.22%)		0.00436 (0.44%)		0.00169 (0.17%)		0.000703 (0.07%)		0.0175 (1.8%)		0.0113 (1.1%)
XP_021745782.1	ylmG homolog protein 1-2, chloroplastic-like	Celmemb	0.493 (49%)		0.00111 (0.11%)		0.000423 (0.042%)		0.000279 (0.028%)		0.00166 (0.17%)		0.0085 (0.85%)		0.00121 (0.12%)		0.00172 (0.17%)		0.00339 (0.34%)		0.0044 (0.44%)		0.00126 (0.13%)		0.00138 (0.14%)		0.472 (47%)		0.00913 (0.91%)
XP_021727476.1	LOW QUALITY PROTEIN: putative wall-associated receptor kinase-like 16	Celmemb	0.81 (81%)		0.0272 (2.7%)		0.00242 (0.24%)		0.000763 (0.076%)		0.00368 (0.37%)		0.0236 (2.4%)		0.0881 (8.8%)		0.009 (0.9%)		0.0129 (1.3%)		0.00442 (0.44%)		0.00109 (0.11%)		0.00213 (0.21%)		0.00518 (0.52%)		0.00962 (0.96%)
XP_021717049.1	phospholipid-transporting ATPase 2-like	Celmemb	0.391 (39%)		0.00394 (0.39%)		0.0125 (1.2%)		0.0224 (2.2%)		0.0214 (2.1%)		0.0268 (2.7%)		0.0399 (4%)		0.0214 (2.1%)		0.00218 (0.22%)		0.00448 (0.45%)		0.0445 (4.4%)		0.0441 (4.4%)		0.0686 (6.9%)		0.297 (30%)
XP_021758227.1	uncharacterized protein LOC110723195 isoform X2	Cyto	0.0641 (6.4%)		0.00385 (0.38%)		0.0148 (1.5%)		0.0995 (10%)		0.34 (34%)		0.013 (1.3%)		0.0034 (0.34%)		0.0577 (5.8%)		0.00777 (0.78%)		0.00448 (0.45%)		0.318 (32%)		0.0038 (0.38%)		0.04 (4%)		0.029 (2.9%)
XP_021756793.1	putative leucine-rich repeat receptor-like serine/threonine-protein kinase At2g24130	Celmemb	0.944 (94%)		0.00139 (0.14%)		0.0125 (1.2%)		0.00051 (0.051%)		0.00137 (0.14%)		0.00597 (0.6%)		0.00446 (0.45%)		0.0027 (0.27%)		0.00167 (0.17%)		0.00449 (0.45%)		0.00104 (0.1%)		0.00129 (0.13%)		0.00677 (0.68%)		0.0119 (1.2%)
XP_021733577.1	cell division control protein 48 homolog E-like	Cyto	0.00599 (0.6%)		0.0017 (0.17%)		0.00814 (0.81%)		0.29 (29%)		0.497 (50%)		0.0103 (1%)		0.000908 (0.091%)		0.00543 (0.54%)		0.00727 (0.73%)		0.00468 (0.47%)		0.0835 (8.4%)		0.0218 (2.2%)		0.0506 (5.1%)		0.0123 (1.2%)
XP_021747404.1	endoplasmic reticulum metallopeptidase 1-like	Celmemb	0.747 (75%)		0.00224 (0.22%)		0.00133 (0.13%)		0.02 (2%)		0.0078 (0.78%)		0.0637 (6.4%)		0.000493 (0.049%)		0.102 (10%)		0.000884 (0.088%)		0.00487 (0.49%)		0.0126 (1.3%)		0.00697 (0.7%)		0.00985 (0.98%)		0.0199 (2%)
XP_021714794.1	cytochrome P450 76AD1-like	Endoplasm	0.00444 (0.44%)		0.00062 (0.062%)		0.00124 (0.12%)		0.000247 (0.025%)		0.00559 (0.56%)		0.935 (94%)		0.00697 (0.7%)		0.00572 (0.57%)		0.0165 (1.6%)		0.00498 (0.5%)		0.00193 (0.19%)		0.00377 (0.38%)		0.0115 (1.2%)		0.00173 (0.17%)
XP_021736347.1	protein PNS1-like	Celmemb	0.929 (93%)		0.00208 (0.21%)		0.000179 (0.018%)		0.00555 (0.56%)		0.00426 (0.43%)		0.012 (1.2%)		0.00025 (0.025%)		0.00384 (0.38%)		0.000303 (0.03%)		0.00499 (0.5%)		0.0127 (1.3%)		0.0035 (0.35%)		0.00208 (0.21%)		0.0195 (2%)
XP_021752082.1	protein ENHANCED DISEASE RESISTANCE 2-like	Cyto	0.0429 (4.3%)		0.0026 (0.26%)		0.126 (13%)		0.148 (15%)		0.246 (25%)		0.0285 (2.8%)		0.00547 (0.55%)		0.0133 (1.3%)		0.00457 (0.46%)		0.00499 (0.5%)		0.097 (9.7%)		0.0185 (1.8%)		0.0624 (6.2%)		0.2 (20%)
XP_021745989.1	probable LRR receptor-like serine/threonine-protein kinase At1g51820	Celmemb	0.935 (94%)		0.00249 (0.25%)		0.000631 (0.063%)		0.00339 (0.34%)		0.00342 (0.34%)		0.02 (2%)		0.00145 (0.14%)		0.00264 (0.26%)		0.00556 (0.56%)		0.00505 (0.5%)		0.00474 (0.47%)		0.00156 (0.16%)		0.00304 (0.3%)		0.0112 (1.1%)
XP_021757920.1	U4/U6 small nuclear ribonucleoprotein Prp31 homolog	Cyto	0.119 (12%)		0.00843 (0.84%)		0.0181 (1.8%)		0.0381 (3.8%)		0.18 (18%)		0.149 (15%)		0.00548 (0.55%)		0.0176 (1.8%)		0.00451 (0.45%)		0.00519 (0.52%)		0.153 (15%)		0.0939 (9.4%)		0.0834 (8.3%)		0.125 (12%)
XP_021728895.1	G-type lectin S-receptor-like serine/threonine-protein kinase LECRK3	Extracel	0.126 (13%)		0.0345 (3.4%)		0.00442 (0.44%)		0.00108 (0.11%)		0.00483 (0.48%)		0.0146 (1.5%)		0.672 (67%)		0.00612 (0.61%)		0.02 (2%)		0.00524 (0.52%)		0.00332 (0.33%)		0.0029 (0.29%)		0.0217 (2.2%)		0.0834 (8.3%)
XP_021752598.1	thiocyanate methyltransferase 1-like	Cyto	0.108 (11%)		0.00202 (0.2%)		0.00203 (0.2%)		0.0535 (5.4%)		0.43 (43%)		0.0157 (1.6%)		0.00292 (0.29%)		0.0165 (1.6%)		0.00203 (0.2%)		0.00525 (0.52%)		0.289 (29%)		0.0122 (1.2%)		0.05 (5%)		0.0108 (1.1%)
XP_021726290.1	receptor-like serine/threonine-protein kinase SD1-8	Celmemb	0.729 (73%)		0.0164 (1.6%)		0.00204 (0.2%)		0.00565 (0.56%)		0.00385 (0.38%)		0.0905 (9%)		0.016 (1.6%)		0.0149 (1.5%)		0.00812 (0.81%)		0.00527 (0.53%)		0.00245 (0.24%)		0.00613 (0.61%)		0.0451 (4.5%)		0.0543 (5.4%)
XP_021747650.1	ABC transporter B family member 1	Celmemb	0.512 (51%)		0.00229 (0.23%)		0.0041 (0.41%)		0.0539 (5.4%)		0.0653 (6.5%)		0.0368 (3.7%)		0.000659 (0.066%)		0.00847 (0.85%)		0.00685 (0.68%)		0.00533 (0.53%)		0.134 (13%)		0.0114 (1.1%)		0.0848 (8.5%)		0.0742 (7.4%)
XP_021723621.1	polygalacturonase QRT3-like	Celmemb	0.417 (42%)		0.139 (14%)		0.00361 (0.36%)		0.00143 (0.14%)		0.00559 (0.56%)		0.00565 (0.56%)		0.129 (13%)		0.00275 (0.27%)		0.00119 (0.12%)		0.00533 (0.53%)		0.00397 (0.4%)		0.00126 (0.13%)		0.00695 (0.7%)		0.278 (28%)
XP_021753116.1	putative amidase C869.01	Endoplasm	0.0132 (1.3%)		0.0078 (0.78%)		0.00141 (0.14%)		0.00124 (0.12%)		0.0251 (2.5%)		0.766 (77%)		0.0886 (8.9%)		0.00258 (0.26%)		0.0104 (1%)		0.00535 (0.53%)		0.0107 (1.1%)		0.00519 (0.52%)		0.00507 (0.51%)		0.057 (5.7%)
XP_021744383.1	probable WRKY transcription factor 50 isoform X1	Extracel	0.0124 (1.2%)		0.00386 (0.39%)		0.00138 (0.14%)		0.00723 (0.72%)		0.0201 (2%)		0.00455 (0.46%)		0.595 (60%)		0.00426 (0.43%)		0.00417 (0.42%)		0.00542 (0.54%)		0.229 (23%)		0.00104 (0.1%)		0.0691 (6.9%)		0.0432 (4.3%)
XP_021747966.1	aldehyde oxidase GLOX-like	Celmemb	0.381 (38%)		0.0277 (2.8%)		0.0027 (0.27%)		0.00205 (0.2%)		0.00252 (0.25%)		0.126 (13%)		0.293 (29%)		0.0807 (8.1%)		0.00283 (0.28%)		0.00556 (0.56%)		0.00289 (0.29%)		0.00217 (0.22%)		0.0154 (1.5%)		0.0565 (5.6%)
XP_021766471.1	CBL-interacting serine/threonine-protein kinase 14-like	Cyto	0.091 (9.1%)		0.00233 (0.23%)		0.00222 (0.22%)		0.0595 (5.9%)		0.46 (46%)		0.0169 (1.7%)		0.00402 (0.4%)		0.0121 (1.2%)		0.0286 (2.9%)		0.00568 (0.57%)		0.0659 (6.6%)		0.0389 (3.9%)		0.205 (20%)		0.00752 (0.75%)
XP_021739977.1	ARF guanine-nucleotide exchange factor GNOM-like	Cyto.Nucl	0.134 (13%)		0.003 (0.3%)		0.00949 (0.95%)		0.341 (34%)		0.152 (15%)		0.0286 (2.9%)		0.00166 (0.17%)		0.0154 (1.5%)		0.00383 (0.38%)		0.00568 (0.57%)		0.234 (23%)		0.00965 (0.97%)		0.0317 (3.2%)		0.0312 (3.1%)
XP_021716830.1	uncharacterized protein LOC110684701	Cyto.Nucl	0.0191 (1.9%)		0.000699 (0.07%)		0.00201 (0.2%)		0.412 (41%)		0.0277 (2.8%)		0.0384 (3.8%)		0.000817 (0.082%)		0.0296 (3%)		0.00151 (0.15%)		0.00571 (0.57%)		0.326 (33%)		0.1 (10%)		0.0125 (1.2%)		0.0242 (2.4%)
XP_021774914.1	alpha-amylase-like	Extracel	0.00163 (0.16%)		0.086 (8.6%)		0.000606 (0.061%)		0.000246 (0.025%)		0.00532 (0.53%)		0.0112 (1.1%)		0.801 (80%)		0.00476 (0.48%)		0.0122 (1.2%)		0.00573 (0.57%)		0.000664 (0.066%)		0.000471 (0.047%)		0.00805 (0.8%)		0.0626 (6.3%)
XP_021775604.1	protein trichome birefringence-like 40	Golgi	0.0725 (7.2%)		0.0214 (2.1%)		0.00766 (0.77%)		0.00824 (0.82%)		0.0635 (6.4%)		0.131 (13%)		0.0498 (5%)		0.553 (55%)		0.00734 (0.73%)		0.00575 (0.57%)		0.0204 (2%)		0.00462 (0.46%)		0.0444 (4.4%)		0.0104 (1%)
XP_021764903.1	zinc finger MYM-type protein 1-like	Celmemb	0.363 (36%)		0.00197 (0.2%)		0.00267 (0.27%)		0.0327 (3.3%)		0.0434 (4.3%)		0.0932 (9.3%)		0.00269 (0.27%)		0.044 (4.4%)		0.00217 (0.22%)		0.00579 (0.58%)		0.241 (24%)		0.0232 (2.3%)		0.125 (12%)		0.0195 (2%)
XP_021756802.1	ureide permease 1-like isoform X1	Celmemb	0.949 (95%)		0.00061 (0.061%)		0.000218 (0.022%)		0.000186 (0.019%)		0.000245 (0.024%)		0.0154 (1.5%)		0.000162 (0.016%)		0.00695 (0.7%)		0.000165 (0.016%)		0.00587 (0.59%)		8.87e-05 (0.0089%)		0.000907 (0.091%)		0.00444 (0.44%)		0.0161 (1.6%)
XP_021715600.1	BTB/POZ and MATH domain-containing protein 4-like	Cyto.Nucl	0.0179 (1.8%)		0.000406 (0.041%)		0.000895 (0.09%)		0.717 (72%)		0.0461 (4.6%)		0.00503 (0.5%)		0.00164 (0.16%)		0.00374 (0.37%)		0.0111 (1.1%)		0.0059 (0.59%)		0.144 (14%)		0.00646 (0.65%)		0.0382 (3.8%)		0.00134 (0.13%)
XP_021729753.1	dolichyl-diphosphooligosaccharide--protein glycosyltransferase subunit STT3B	Endoplasm	0.015 (1.5%)		0.00408 (0.41%)		0.00103 (0.1%)		0.0011 (0.11%)		0.0113 (1.1%)		0.896 (90%)		0.00084 (0.084%)		0.0331 (3.3%)		0.00183 (0.18%)		0.0059 (0.59%)		0.00193 (0.19%)		0.00832 (0.83%)		0.0102 (1%)		0.00909 (0.91%)
XP_021736941.1	probable fructokinase-5	Cyto	0.166 (17%)		0.00205 (0.2%)		0.0536 (5.4%)		0.00871 (0.87%)		0.571 (57%)		0.0197 (2%)		0.00455 (0.46%)		0.00812 (0.81%)		0.00716 (0.72%)		0.00596 (0.6%)		0.0275 (2.8%)		0.0306 (3.1%)		0.0827 (8.3%)		0.0126 (1.3%)
XP_021763991.1	uncharacterized protein LOC110728656	Celmemb	0.422 (42%)		0.0033 (0.33%)		0.00532 (0.53%)		0.176 (18%)		0.022 (2.2%)		0.00683 (0.68%)		0.0164 (1.6%)		0.00414 (0.41%)		0.00304 (0.3%)		0.00598 (0.6%)		0.285 (28%)		0.00314 (0.31%)		0.0324 (3.2%)		0.0145 (1.5%)
XP_021752630.1	pectinesterase-like	Extracel	0.165 (16%)		0.0812 (8.1%)		0.00108 (0.11%)		0.000477 (0.048%)		0.0064 (0.64%)		0.0124 (1.2%)		0.576 (58%)		0.0045 (0.45%)		0.0149 (1.5%)		0.006 (0.6%)		0.00122 (0.12%)		0.00495 (0.5%)		0.0335 (3.4%)		0.0923 (9.2%)
XP_021740016.1	leucine-rich repeat receptor-like serine/threonine-protein kinase BAM1	Celmemb	0.82 (82%)		0.0146 (1.5%)		0.00217 (0.22%)		0.00197 (0.2%)		0.0187 (1.9%)		0.026 (2.6%)		0.0322 (3.2%)		0.0016 (0.16%)		0.00739 (0.74%)		0.00602 (0.6%)		0.00343 (0.34%)		0.00132 (0.13%)		0.0349 (3.5%)		0.0292 (2.9%)
XP_021722029.1	cellulose synthase-like protein D4	Golgi	0.242 (24%)		0.0306 (3.1%)		0.006 (0.6%)		0.0688 (6.9%)		0.059 (5.9%)		0.0469 (4.7%)		0.00537 (0.54%)		0.388 (39%)		0.00629 (0.63%)		0.00607 (0.61%)		0.0858 (8.6%)		0.0198 (2%)		0.023 (2.3%)		0.0118 (1.2%)
XP_021744181.1	pentatricopeptide repeat-containing protein At3g61360-like	Cyto	0.0917 (9.2%)		0.00307 (0.31%)		0.00392 (0.39%)		0.0386 (3.9%)		0.582 (58%)		0.0939 (9.4%)		0.00331 (0.33%)		0.0193 (1.9%)		0.00295 (0.3%)		0.00613 (0.61%)		0.0819 (8.2%)		0.0289 (2.9%)		0.0306 (3.1%)		0.0133 (1.3%)
XP_021714925.1	uncharacterized protein LOC110682891	Cyto	0.0456 (4.6%)		0.00111 (0.11%)		0.00703 (0.7%)		0.326 (33%)		0.368 (37%)		0.0106 (1.1%)		0.00101 (0.1%)		0.0109 (1.1%)		0.00315 (0.32%)		0.00634 (0.63%)		0.178 (18%)		0.0206 (2.1%)		0.0175 (1.8%)		0.00409 (0.41%)
XP_021766759.1	CASP-like protein 2B1	Celmemb	0.933 (93%)		0.000411 (0.041%)		0.000975 (0.097%)		0.000265 (0.026%)		0.00373 (0.37%)		0.0182 (1.8%)		0.000286 (0.029%)		0.00299 (0.3%)		0.00135 (0.14%)		0.00637 (0.64%)		0.000175 (0.017%)		0.00267 (0.27%)		0.0226 (2.3%)		0.00683 (0.68%)
XP_021757597.1	acyl-coenzyme A:6-aminopenicillanic-acid-acyltransferase 40 kDa form-like	Celmemb	0.402 (40%)		0.00121 (0.12%)		0.00511 (0.51%)		0.044 (4.4%)		0.0423 (4.2%)		0.0139 (1.4%)		0.00239 (0.24%)		0.00946 (0.95%)		0.0021 (0.21%)		0.00639 (0.64%)		0.335 (34%)		0.00562 (0.56%)		0.0826 (8.3%)		0.0474 (4.7%)
XP_021723523.1	LOW QUALITY PROTEIN: 2-methylene-furan-3-one reductase-like	Cyto	0.00904 (0.9%)		0.000678 (0.068%)		0.00424 (0.42%)		0.0123 (1.2%)		0.692 (69%)		0.0171 (1.7%)		0.0113 (1.1%)		0.00263 (0.26%)		0.00849 (0.85%)		0.00647 (0.65%)		0.0203 (2%)		0.0237 (2.4%)		0.185 (18%)		0.00718 (0.72%)
XP_021725142.1	glucan endo-1,3-beta-glucosidase 8-like	Celmemb	0.703 (70%)		0.105 (10%)		0.0029 (0.29%)		0.00146 (0.15%)		0.0141 (1.4%)		0.0105 (1%)		0.0319 (3.2%)		0.00691 (0.69%)		0.00304 (0.3%)		0.00652 (0.65%)		0.00595 (0.6%)		0.00407 (0.41%)		0.0746 (7.5%)		0.0305 (3%)
XP_021745849.1	cytochrome P450 94A2-like	Endoplasm	0.0626 (6.3%)		0.00735 (0.74%)		0.00142 (0.14%)		0.000892 (0.089%)		0.00304 (0.3%)		0.765 (76%)		0.0198 (2%)		0.0768 (7.7%)		0.00331 (0.33%)		0.00653 (0.65%)		0.00195 (0.19%)		0.0111 (1.1%)		0.00885 (0.88%)		0.031 (3.1%)
XP_021736360.1	structural maintenance of chromosomes protein 4-like isoform X1	Cyto.Nucl	0.0212 (2.1%)		0.00128 (0.13%)		0.00221 (0.22%)		0.441 (44%)		0.104 (10%)		0.00679 (0.68%)		0.000918 (0.092%)		0.0113 (1.1%)		0.00294 (0.29%)		0.00661 (0.66%)		0.38 (38%)		0.00923 (0.92%)		0.00838 (0.84%)		0.00367 (0.37%)
XP_021737787.1	probable 6-phosphogluconolactonase 4, chloroplastic	Cyto	0.0279 (2.8%)		0.000881 (0.088%)		0.0142 (1.4%)		0.0468 (4.7%)		0.422 (42%)		0.061 (6.1%)		0.00325 (0.32%)		0.0214 (2.1%)		0.00507 (0.51%)		0.00664 (0.66%)		0.0517 (5.2%)		0.00279 (0.28%)		0.329 (33%)		0.0071 (0.71%)
XP_021755251.1	probable calcium-binding protein CML15	Cyto	0.118 (12%)		0.00784 (0.78%)		0.0214 (2.1%)		0.0264 (2.6%)		0.307 (31%)		0.0215 (2.2%)		0.00341 (0.34%)		0.0156 (1.6%)		0.0077 (0.77%)		0.00665 (0.66%)		0.212 (21%)		0.0324 (3.2%)		0.164 (16%)		0.0556 (5.6%)
XP_021732030.1	uncharacterized protein LOC110698820	Celmemb	0.649 (65%)		0.00369 (0.37%)		0.00756 (0.76%)		0.00437 (0.44%)		0.00984 (0.98%)		0.0636 (6.4%)		0.0255 (2.6%)		0.00513 (0.51%)		0.0117 (1.2%)		0.0067 (0.67%)		0.00627 (0.63%)		0.0036 (0.36%)		0.088 (8.8%)		0.115 (12%)
XP_021760473.1	protein DETOXIFICATION 54-like	Celmemb	0.437 (44%)		0.00423 (0.42%)		0.00361 (0.36%)		0.0177 (1.8%)		0.0233 (2.3%)		0.0689 (6.9%)		0.00193 (0.19%)		0.0248 (2.5%)		0.00228 (0.23%)		0.00671 (0.67%)		0.0103 (1%)		0.00359 (0.36%)		0.0453 (4.5%)		0.351 (35%)
XP_021714442.1	probable N-acetyltransferase HLS1	Celmemb	0.386 (39%)		0.00166 (0.17%)		0.00374 (0.37%)		0.105 (10%)		0.145 (14%)		0.0317 (3.2%)		0.00456 (0.46%)		0.0108 (1.1%)		0.0102 (1%)		0.00675 (0.68%)		0.171 (17%)		0.00809 (0.81%)		0.102 (10%)		0.0143 (1.4%)
XP_021734750.1	ammonium transporter 1 member 2-like	Celmemb	0.798 (80%)		0.014 (1.4%)		0.0018 (0.18%)		0.00117 (0.12%)		0.0115 (1.2%)		0.0327 (3.3%)		0.0337 (3.4%)		0.00895 (0.9%)		0.0061 (0.61%)		0.00684 (0.68%)		0.00193 (0.19%)		0.0103 (1%)		0.017 (1.7%)		0.056 (5.6%)
XP_021723653.1	proline-rich receptor-like protein kinase PERK1	Celmemb	0.938 (94%)		0.0017 (0.17%)		0.000573 (0.057%)		0.00497 (0.5%)		0.00476 (0.48%)		0.00518 (0.52%)		0.00389 (0.39%)		0.00227 (0.23%)		0.00315 (0.32%)		0.00688 (0.69%)		0.00612 (0.61%)		0.00172 (0.17%)		0.0179 (1.8%)		0.0027 (0.27%)
XP_021714851.1	somatic embryogenesis receptor kinase 2	Celmemb	0.711 (71%)		0.0015 (0.15%)		0.0108 (1.1%)		0.00566 (0.57%)		0.0184 (1.8%)		0.145 (14%)		0.0143 (1.4%)		0.0269 (2.7%)		0.0052 (0.52%)		0.00722 (0.72%)		0.00465 (0.46%)		0.00322 (0.32%)		0.0294 (2.9%)		0.0171 (1.7%)
XP_021740411.1	protein FAR1-RELATED SEQUENCE 5-like	Cyto.Nucl	0.0364 (3.6%)		0.00597 (0.6%)		0.00324 (0.32%)		0.382 (38%)		0.262 (26%)		0.0132 (1.3%)		0.00707 (0.71%)		0.00709 (0.71%)		0.00209 (0.21%)		0.00725 (0.73%)		0.164 (16%)		0.011 (1.1%)		0.0758 (7.6%)		0.0233 (2.3%)
XP_021717069.1	uncharacterized protein LOC110684935	Cyto.Nucl	0.0391 (3.9%)		0.0221 (2.2%)		0.00304 (0.3%)		0.345 (34%)		0.11 (11%)		0.0279 (2.8%)		0.00342 (0.34%)		0.00503 (0.5%)		0.00199 (0.2%)		0.00734 (0.73%)		0.333 (33%)		0.00562 (0.56%)		0.0676 (6.8%)		0.0297 (3%)
XP_021722890.1	uncharacterized protein LOC110690381	Endoplasm	0.0395 (4%)		0.00298 (0.3%)		0.00266 (0.27%)		0.0235 (2.4%)		0.0548 (5.5%)		0.626 (63%)		0.018 (1.8%)		0.0553 (5.5%)		0.0143 (1.4%)		0.00735 (0.74%)		0.119 (12%)		0.0056 (0.56%)		0.0213 (2.1%)		0.00931 (0.93%)
XP_021765829.1	uncharacterized protein LOC110730336	Extracel	0.0309 (3.1%)		0.0908 (9.1%)		0.00297 (0.3%)		0.0257 (2.6%)		0.0181 (1.8%)		0.016 (1.6%)		0.711 (71%)		0.00841 (0.84%)		0.00232 (0.23%)		0.00737 (0.74%)		0.0419 (4.2%)		0.0016 (0.16%)		0.0282 (2.8%)		0.0144 (1.4%)
XP_021737648.1	serine/threonine-protein kinase WNK8-like	Celmemb	0.436 (44%)		0.00188 (0.19%)		0.00204 (0.2%)		0.0597 (6%)		0.0474 (4.7%)		0.068 (6.8%)		0.00236 (0.24%)		0.00872 (0.87%)		0.00202 (0.2%)		0.00741 (0.74%)		0.328 (33%)		0.00205 (0.2%)		0.0262 (2.6%)		0.00801 (0.8%)
XP_021757474.1	uncharacterized protein LOC110722512	Cyto.Nucl	0.0063 (0.63%)		0.000229 (0.023%)		0.00188 (0.19%)		0.403 (40%)		0.207 (21%)		0.00685 (0.68%)		0.000901 (0.09%)		0.00613 (0.61%)		0.00162 (0.16%)		0.00744 (0.74%)		0.336 (34%)		0.00718 (0.72%)		0.0138 (1.4%)		0.00235 (0.24%)
XP_021715263.1	uncharacterized protein LOC110683228	Celmemb	0.567 (57%)		0.00609 (0.61%)		0.00795 (0.8%)		0.0151 (1.5%)		0.0204 (2%)		0.0773 (7.7%)		0.00172 (0.17%)		0.0293 (2.9%)		0.00372 (0.37%)		0.00746 (0.75%)		0.00673 (0.67%)		0.0571 (5.7%)		0.029 (2.9%)		0.171 (17%)
XP_021720988.1	UDP-glycosyltransferase 87A1-like	Celmemb	0.571 (57%)		0.00214 (0.21%)		0.00865 (0.86%)		0.0436 (4.4%)		0.091 (9.1%)		0.0323 (3.2%)		0.00148 (0.15%)		0.0201 (2%)		0.0054 (0.54%)		0.0075 (0.75%)		0.0672 (6.7%)		0.0498 (5%)		0.0527 (5.3%)		0.0468 (4.7%)
XP_021718926.1	pantothenate kinase 2-like isoform X1	Cyto	0.0247 (2.5%)		0.00121 (0.12%)		0.0132 (1.3%)		0.134 (13%)		0.416 (42%)		0.0377 (3.8%)		0.00139 (0.14%)		0.0274 (2.7%)		0.00896 (0.9%)		0.00759 (0.76%)		0.183 (18%)		0.0565 (5.6%)		0.0437 (4.4%)		0.0441 (4.4%)
XP_021728917.1	linoleate 13S-lipoxygenase 2-1, chloroplastic-like	Cyto	0.0312 (3.1%)		0.0342 (3.4%)		0.00472 (0.47%)		0.00704 (0.7%)		0.519 (52%)		0.055 (5.5%)		0.00658 (0.66%)		0.0109 (1.1%)		0.0127 (1.3%)		0.0076 (0.76%)		0.0957 (9.6%)		0.0411 (4.1%)		0.154 (15%)		0.0199 (2%)
XP_021721973.1	uncharacterized protein LOC110689498	Cyto	0.0352 (3.5%)		0.000735 (0.074%)		0.014 (1.4%)		0.0109 (1.1%)		0.531 (53%)		0.0302 (3%)		0.00046 (0.046%)		0.00718 (0.72%)		0.00703 (0.7%)		0.00763 (0.76%)		0.189 (19%)		0.00381 (0.38%)		0.15 (15%)		0.0131 (1.3%)
XP_021739933.1	pathogen-related protein-like	Cyto	0.161 (16%)		0.00075 (0.075%)		0.00061 (0.061%)		0.0991 (9.9%)		0.603 (60%)		0.0209 (2.1%)		0.000908 (0.091%)		0.00626 (0.63%)		0.00146 (0.15%)		0.00769 (0.77%)		0.0712 (7.1%)		0.0141 (1.4%)		0.0111 (1.1%)		0.00179 (0.18%)
XP_021725874.1	1-aminocyclopropane-1-carboxylate oxidase homolog 1-like	Cyto	0.00302 (0.3%)		0.00132 (0.13%)		0.0024 (0.24%)		0.117 (12%)		0.676 (68%)		0.016 (1.6%)		0.00102 (0.1%)		0.0076 (0.76%)		0.000478 (0.048%)		0.00772 (0.77%)		0.112 (11%)		0.00547 (0.55%)		0.042 (4.2%)		0.0087 (0.87%)
XP_021774732.1	wall-associated receptor kinase 2-like	Celmemb	0.434 (43%)		0.00853 (0.85%)		0.0021 (0.21%)		0.0165 (1.6%)		0.0169 (1.7%)		0.362 (36%)		0.0309 (3.1%)		0.011 (1.1%)		0.00165 (0.16%)		0.00785 (0.78%)		0.00668 (0.67%)		0.00178 (0.18%)		0.0428 (4.3%)		0.0571 (5.7%)
XP_021719740.1	calcium permeable stress-gated cation channel 1-like	Endoplasm	0.384 (38%)		0.0032 (0.32%)		0.000638 (0.064%)		0.00082 (0.082%)		0.00109 (0.11%)		0.528 (53%)		0.0179 (1.8%)		0.0125 (1.2%)		0.00268 (0.27%)		0.00793 (0.79%)		0.000583 (0.058%)		0.0025 (0.25%)		0.0109 (1.1%)		0.0267 (2.7%)
XP_021741078.1	UDP-N-acetylglucosamine--dolichyl-phosphate N-acetylglucosaminephosphotransferase-like	Celmemb	0.913 (91%)		0.000595 (0.06%)		0.00128 (0.13%)		0.00195 (0.19%)		0.000829 (0.083%)		0.00757 (0.76%)		0.000548 (0.055%)		0.0117 (1.2%)		0.000859 (0.086%)		0.00799 (0.8%)		0.00161 (0.16%)		0.00244 (0.24%)		0.044 (4.4%)		0.00519 (0.52%)
XP_021741880.1	nucleobase-ascorbate transporter 7-like	Celmemb	0.836 (84%)		0.00842 (0.84%)		0.00047 (0.047%)		0.0158 (1.6%)		0.0127 (1.3%)		0.0146 (1.5%)		0.00672 (0.67%)		0.02 (2%)		0.000713 (0.071%)		0.00808 (0.81%)		0.0312 (3.1%)		0.0098 (0.98%)		0.0222 (2.2%)		0.013 (1.3%)
XP_021742260.1	pathogenesis-related protein PR-4-like	Extracel	0.0292 (2.9%)		0.068 (6.8%)		0.0101 (1%)		0.016 (1.6%)		0.00721 (0.72%)		0.00737 (0.74%)		0.647 (65%)		0.0068 (0.68%)		0.00219 (0.22%)		0.00811 (0.81%)		0.0149 (1.5%)		0.00224 (0.22%)		0.0201 (2%)		0.161 (16%)
XP_021735122.1	carotenoid 9,10(9',10')-cleavage dioxygenase 1-like	Cyto	0.167 (17%)		0.00207 (0.21%)		0.00534 (0.53%)		0.138 (14%)		0.438 (44%)		0.0229 (2.3%)		0.00254 (0.25%)		0.00887 (0.89%)		0.00679 (0.68%)		0.00816 (0.82%)		0.129 (13%)		0.00431 (0.43%)		0.0584 (5.8%)		0.00823 (0.82%)
XP_021724802.1	ubiquitin carboxyl-terminal hydrolase 5-like	Cyto.Nucl	0.0176 (1.8%)		0.00115 (0.12%)		0.00884 (0.88%)		0.387 (39%)		0.0637 (6.4%)		0.0453 (4.5%)		0.00139 (0.14%)		0.00782 (0.78%)		0.00978 (0.98%)		0.00816 (0.82%)		0.381 (38%)		0.007 (0.7%)		0.0469 (4.7%)		0.0143 (1.4%)
XP_021722445.1	piriformospora indica-insensitive protein 2-like	Celmemb	0.656 (66%)		0.0167 (1.7%)		8e-04 (0.08%)		0.00378 (0.38%)		0.00636 (0.64%)		0.0275 (2.8%)		0.0358 (3.6%)		0.00409 (0.41%)		0.00403 (0.4%)		0.00818 (0.82%)		0.00599 (0.6%)		0.0019 (0.19%)		0.0407 (4.1%)		0.188 (19%)
XP_021768876.1	uncharacterized protein LOC110733172	Cyto	0.076 (7.6%)		0.000767 (0.077%)		0.0034 (0.34%)		0.0838 (8.4%)		0.596 (60%)		0.0412 (4.1%)		0.00581 (0.58%)		0.00221 (0.22%)		0.00205 (0.2%)		0.00821 (0.82%)		0.155 (16%)		0.00296 (0.3%)		0.0199 (2%)		0.00283 (0.28%)
XP_021721919.1	phosphoenolpyruvate carboxylase kinase 1-like	Cyto.Nucl	0.198 (20%)		0.00321 (0.32%)		0.0135 (1.4%)		0.294 (29%)		0.0787 (7.9%)		0.0211 (2.1%)		0.00869 (0.87%)		0.0669 (6.7%)		0.0107 (1.1%)		0.00822 (0.82%)		0.146 (15%)		0.0131 (1.3%)		0.0849 (8.5%)		0.0532 (5.3%)
XP_021767114.1	uncharacterized protein LOC110731561	Celmemb	0.708 (71%)		0.00836 (0.84%)		0.0218 (2.2%)		0.00179 (0.18%)		0.00189 (0.19%)		0.112 (11%)		0.0369 (3.7%)		0.00805 (0.8%)		0.0019 (0.19%)		0.00834 (0.83%)		0.00301 (0.3%)		0.00186 (0.19%)		0.00866 (0.87%)		0.0777 (7.8%)
XP_021763572.1	40S ribosomal protein S7-like	Cyto	0.0409 (4.1%)		0.00188 (0.19%)		0.00283 (0.28%)		0.184 (18%)		0.407 (41%)		0.0141 (1.4%)		0.00158 (0.16%)		0.024 (2.4%)		0.00559 (0.56%)		0.0085 (0.85%)		0.229 (23%)		0.00639 (0.64%)		0.0707 (7.1%)		0.00307 (0.31%)
XP_021740789.1	fructose-bisphosphate aldolase 5, cytosolic-like	Cyto	0.00624 (0.62%)		0.00118 (0.12%)		0.00133 (0.13%)		0.0177 (1.8%)		0.517 (52%)		0.0103 (1%)		0.00165 (0.16%)		0.00278 (0.28%)		0.00242 (0.24%)		0.00875 (0.88%)		0.00274 (0.27%)		0.00336 (0.34%)		0.422 (42%)		0.0031 (0.31%)
XP_021737581.1	zinc finger BED domain-containing protein RICESLEEPER 1-like	Cyto.Nucl	0.0404 (4%)		0.00383 (0.38%)		0.00493 (0.49%)		0.293 (29%)		0.127 (13%)		0.111 (11%)		0.00515 (0.52%)		0.0188 (1.9%)		0.00404 (0.4%)		0.00876 (0.88%)		0.275 (28%)		0.00456 (0.46%)		0.0385 (3.8%)		0.0652 (6.5%)
XP_021724466.1	DNA-directed RNA polymerase I subunit 2-like	Cyto	0.0361 (3.6%)		0.00162 (0.16%)		0.00496 (0.5%)		0.0199 (2%)		0.772 (77%)		0.00134 (0.13%)		0.000757 (0.076%)		0.00815 (0.82%)		0.00442 (0.44%)		0.00879 (0.88%)		0.0342 (3.4%)		0.0258 (2.6%)		0.0764 (7.6%)		0.00516 (0.52%)
XP_021719471.1	cysteine-rich receptor-like protein kinase 25	Celmemb	0.408 (41%)		0.0565 (5.6%)		0.00452 (0.45%)		0.00387 (0.39%)		0.0371 (3.7%)		0.0745 (7.4%)		0.267 (27%)		0.00818 (0.82%)		0.00827 (0.83%)		0.0088 (0.88%)		0.0125 (1.2%)		0.00482 (0.48%)		0.0234 (2.3%)		0.0825 (8.2%)
XP_021733264.1	uncharacterized protein LOC110700070	Cyto.Nucl	0.0209 (2.1%)		0.00141 (0.14%)		0.0289 (2.9%)		0.44 (44%)		0.043 (4.3%)		0.0139 (1.4%)		0.0034 (0.34%)		0.0126 (1.3%)		0.00196 (0.2%)		0.0088 (0.88%)		0.4 (40%)		0.00129 (0.13%)		0.0153 (1.5%)		0.0083 (0.83%)
XP_021769305.1	zinc finger MYM-type protein 1-like	Cyto	0.0612 (6.1%)		0.0139 (1.4%)		0.00967 (0.97%)		0.107 (11%)		0.326 (33%)		0.0182 (1.8%)		0.00261 (0.26%)		0.0615 (6.2%)		0.00295 (0.3%)		0.00881 (0.88%)		0.263 (26%)		0.0269 (2.7%)		0.0762 (7.6%)		0.0221 (2.2%)
XP_021731844.1	phospholipase D alpha 1-like	Cyto	0.0244 (2.4%)		0.00384 (0.38%)		0.00239 (0.24%)		0.00808 (0.81%)		0.714 (71%)		0.0212 (2.1%)		0.00734 (0.73%)		0.0077 (0.77%)		0.00662 (0.66%)		0.00887 (0.89%)		0.0994 (9.9%)		0.00907 (0.91%)		0.0579 (5.8%)		0.0297 (3%)
XP_021770767.1	uncharacterized protein LOC110734957	Celmemb	0.464 (46%)		0.00214 (0.21%)		0.0128 (1.3%)		0.0539 (5.4%)		0.0115 (1.2%)		0.0984 (9.8%)		0.00181 (0.18%)		0.119 (12%)		0.0032 (0.32%)		0.00888 (0.89%)		0.0177 (1.8%)		0.0103 (1%)		0.00868 (0.87%)		0.187 (19%)
XP_021756863.1	ureide permease 1-like isoform X1	Celmemb	0.976 (98%)		0.000215 (0.022%)		0.000268 (0.027%)		1.65e-05 (0.0017%)		0.000153 (0.015%)		0.00415 (0.42%)		0.00016 (0.016%)		0.00335 (0.34%)		0.00023 (0.023%)		0.00893 (0.89%)		4.53e-05 (0.0045%)		0.00101 (0.1%)		0.00244 (0.24%)		0.00322 (0.32%)
XP_021731321.1	uncharacterized protein LOC110698230	Cyto	0.0201 (2%)		0.00242 (0.24%)		0.021 (2.1%)		0.037 (3.7%)		0.282 (28%)		0.0635 (6.4%)		0.00234 (0.23%)		0.0694 (6.9%)		0.00634 (0.63%)		0.00896 (0.9%)		0.226 (23%)		0.00557 (0.56%)		0.236 (24%)		0.0202 (2%)
XP_021750824.1	uncharacterized protein LOC110716499	Extracel	0.0129 (1.3%)		0.0244 (2.4%)		0.000942 (0.094%)		0.00147 (0.15%)		0.00776 (0.78%)		0.0327 (3.3%)		0.579 (58%)		0.00341 (0.34%)		0.0014 (0.14%)		0.009 (0.9%)		0.00154 (0.15%)		0.000757 (0.076%)		0.0109 (1.1%)		0.313 (31%)
XP_021747532.1	uncharacterized protein LOC110713390 isoform X1	Cyto	0.0184 (1.8%)		0.00228 (0.23%)		0.00401 (0.4%)		0.0399 (4%)		0.626 (63%)		0.051 (5.1%)		0.00353 (0.35%)		0.0877 (8.8%)		0.00737 (0.74%)		0.00921 (0.92%)		0.0202 (2%)		0.0285 (2.8%)		0.09 (9%)		0.0122 (1.2%)
XP_021754522.1	protein ROOT HAIR DEFECTIVE 3-like	Endoplasm	0.0614 (6.1%)		0.00475 (0.48%)		0.00504 (0.5%)		0.0607 (6.1%)		0.0295 (2.9%)		0.653 (65%)		0.00383 (0.38%)		0.0389 (3.9%)		0.00417 (0.42%)		0.00929 (0.93%)		0.0685 (6.8%)		0.00554 (0.55%)		0.0112 (1.1%)		0.0441 (4.4%)
XP_021728345.1	aquaporin PIP2-2-like	Celmemb	0.874 (87%)		0.00133 (0.13%)		0.00129 (0.13%)		0.000764 (0.076%)		0.0305 (3%)		0.00837 (0.84%)		0.00216 (0.22%)		0.00422 (0.42%)		0.000911 (0.091%)		0.00936 (0.94%)		0.000841 (0.084%)		0.0157 (1.6%)		0.0261 (2.6%)		0.0246 (2.5%)
XP_021731701.1	probable 2-oxoglutarate-dependent dioxygenase At5g05600	Cyto	0.0724 (7.2%)		0.00254 (0.25%)		0.0073 (0.73%)		0.0763 (7.6%)		0.412 (41%)		0.0214 (2.1%)		0.00882 (0.88%)		0.0109 (1.1%)		0.00381 (0.38%)		0.00942 (0.94%)		0.156 (16%)		0.014 (1.4%)		0.183 (18%)		0.0231 (2.3%)
XP_021726441.1	monothiol glutaredoxin-S17-like	Cyto	0.0542 (5.4%)		0.000608 (0.061%)		0.00414 (0.41%)		0.217 (22%)		0.526 (53%)		0.0148 (1.5%)		0.00126 (0.13%)		0.00837 (0.84%)		0.00254 (0.25%)		0.00954 (0.95%)		0.114 (11%)		0.0128 (1.3%)		0.0302 (3%)		0.00386 (0.39%)
XP_021755887.1	uncharacterized protein LOC110721078 isoform X1	Endoplasm	0.0255 (2.6%)		0.0105 (1%)		0.018 (1.8%)		0.00327 (0.33%)		0.0335 (3.4%)		0.288 (29%)		0.242 (24%)		0.0413 (4.1%)		0.00374 (0.37%)		0.00957 (0.96%)		0.00951 (0.95%)		0.00393 (0.39%)		0.059 (5.9%)		0.253 (25%)
XP_021713870.1	uncharacterized protein LOC110681981	Celmemb	0.871 (87%)		0.00124 (0.12%)		0.000589 (0.059%)		0.000502 (0.05%)		0.000955 (0.096%)		0.0453 (4.5%)		0.000619 (0.062%)		0.00417 (0.42%)		0.00031 (0.031%)		0.00958 (0.96%)		0.000283 (0.028%)		0.000191 (0.019%)		0.0426 (4.3%)		0.0228 (2.3%)
XP_021718316.1	splicing factor 3B subunit 1-like	Cyto	0.0146 (1.5%)		0.00203 (0.2%)		0.00672 (0.67%)		0.0577 (5.8%)		0.594 (59%)		0.0336 (3.4%)		0.000997 (0.1%)		0.0327 (3.3%)		0.0232 (2.3%)		0.00966 (0.97%)		0.101 (10%)		0.0143 (1.4%)		0.093 (9.3%)		0.0159 (1.6%)
XP_021768749.1	uncharacterized protein LOC110733040 isoform X1	Cyto	0.0178 (1.8%)		0.00121 (0.12%)		0.0133 (1.3%)		0.228 (23%)		0.395 (40%)		0.0187 (1.9%)		0.00107 (0.11%)		0.0121 (1.2%)		0.00375 (0.38%)		0.00978 (0.98%)		0.148 (15%)		0.104 (10%)		0.0289 (2.9%)		0.018 (1.8%)
XP_021715390.1	L-type lectin-domain containing receptor kinase IV.2-like	Celmemb	0.879 (88%)		0.00893 (0.89%)		0.000681 (0.068%)		0.000884 (0.088%)		0.00337 (0.34%)		0.0237 (2.4%)		0.0115 (1.2%)		0.00629 (0.63%)		0.00109 (0.11%)		0.0098 (0.98%)		0.000515 (0.052%)		0.000436 (0.044%)		0.049 (4.9%)		0.00507 (0.51%)
XP_021723652.1	proline-rich receptor-like protein kinase PERK1	Celmemb	0.918 (92%)		0.00408 (0.41%)		0.000551 (0.055%)		0.00757 (0.76%)		0.00774 (0.77%)		0.0151 (1.5%)		0.00666 (0.67%)		0.00256 (0.26%)		0.00109 (0.11%)		0.01 (1%)		0.0092 (0.92%)		0.00121 (0.12%)		0.0112 (1.1%)		0.00508 (0.51%)
XP_021741892.1	protein LSM12 homolog	Cyto.Nucl	0.0386 (3.9%)		0.00149 (0.15%)		0.0135 (1.4%)		0.302 (30%)		0.187 (19%)		0.0415 (4.2%)		0.00121 (0.12%)		0.0389 (3.9%)		0.00852 (0.85%)		0.01 (1%)		0.234 (23%)		0.0196 (2%)		0.0615 (6.2%)		0.0414 (4.1%)
XP_021727825.1	uncharacterized protein LOC110694939	Celmemb	0.467 (47%)		0.051 (5.1%)		0.00807 (0.81%)		0.0107 (1.1%)		0.0456 (4.6%)		0.011 (1.1%)		0.164 (16%)		0.122 (12%)		0.00596 (0.6%)		0.0101 (1%)		0.066 (6.6%)		0.00773 (0.77%)		0.0194 (1.9%)		0.012 (1.2%)
XP_021716773.1	probable serine/threonine-protein kinase WNK5	Cyto.Nucl	0.0101 (1%)		0.000548 (0.055%)		0.00248 (0.25%)		0.384 (38%)		0.158 (16%)		0.00563 (0.56%)		0.00153 (0.15%)		0.00342 (0.34%)		0.00111 (0.11%)		0.0101 (1%)		0.323 (32%)		0.0258 (2.6%)		0.0118 (1.2%)		0.0623 (6.2%)
XP_021776424.1	LOW QUALITY PROTEIN: receptor-like protein kinase HSL1	Celmemb	0.698 (70%)		0.0078 (0.78%)		0.0016 (0.16%)		0.00535 (0.53%)		0.00405 (0.4%)		0.132 (13%)		0.0116 (1.2%)		0.00746 (0.75%)		0.00406 (0.41%)		0.0102 (1%)		0.00717 (0.72%)		0.000712 (0.071%)		0.0986 (9.9%)		0.0111 (1.1%)
XP_021753347.1	LEAF RUST 10 DISEASE-RESISTANCE LOCUS RECEPTOR-LIKE PROTEIN KINASE-like 2.1 isoform X1	Celwall	0.182 (18%)		0.385 (38%)		0.00645 (0.64%)		0.00619 (0.62%)		0.0685 (6.8%)		0.0265 (2.6%)		0.185 (18%)		0.0146 (1.5%)		0.0117 (1.2%)		0.0102 (1%)		0.0142 (1.4%)		0.00698 (0.7%)		0.0167 (1.7%)		0.0663 (6.6%)
XP_021773889.1	multiple RNA-binding domain-containing protein 1-like	Cyto	0.00623 (0.62%)		0.000521 (0.052%)		0.0179 (1.8%)		0.1 (10%)		0.398 (40%)		0.0093 (0.93%)		0.000917 (0.092%)		0.00854 (0.85%)		0.00898 (0.9%)		0.0102 (1%)		0.304 (30%)		0.0142 (1.4%)		0.111 (11%)		0.00976 (0.98%)
XP_021728586.1	uncharacterized protein LOC110695668	Cyto	0.0617 (6.2%)		0.00726 (0.73%)		0.00594 (0.59%)		0.0277 (2.8%)		0.453 (45%)		0.0253 (2.5%)		0.0361 (3.6%)		0.0188 (1.9%)		0.00603 (0.6%)		0.0103 (1%)		0.0652 (6.5%)		0.0146 (1.5%)		0.233 (23%)		0.0352 (3.5%)
XP_021765357.1	hexokinase-2-like	Cyto	0.111 (11%)		0.00712 (0.71%)		0.0143 (1.4%)		0.0794 (7.9%)		0.318 (32%)		0.197 (20%)		0.00746 (0.75%)		0.0207 (2.1%)		0.00569 (0.57%)		0.0103 (1%)		0.0328 (3.3%)		0.00853 (0.85%)		0.147 (15%)		0.0412 (4.1%)
XP_021740143.1	uncharacterized protein LOC110706534	Celmemb	0.268 (27%)		0.0207 (2.1%)		0.00881 (0.88%)		0.00493 (0.49%)		0.0679 (6.8%)		0.225 (22%)		0.00772 (0.77%)		0.16 (16%)		0.00269 (0.27%)		0.0104 (1%)		0.00793 (0.79%)		0.0151 (1.5%)		0.119 (12%)		0.0819 (8.2%)
XP_021771498.1	uncharacterized protein LOC110735619	Cyto	0.0931 (9.3%)		0.00216 (0.22%)		0.00536 (0.54%)		0.0899 (9%)		0.351 (35%)		0.0246 (2.5%)		0.00344 (0.34%)		0.0156 (1.6%)		0.00335 (0.34%)		0.0104 (1%)		0.257 (26%)		0.00707 (0.71%)		0.131 (13%)		0.00644 (0.64%)
XP_021759410.1	cytochrome P450 94B3-like	Celmemb	0.631 (63%)		0.0353 (3.5%)		0.00151 (0.15%)		0.000579 (0.058%)		0.00632 (0.63%)		0.111 (11%)		0.0387 (3.9%)		0.00817 (0.82%)		0.0102 (1%)		0.0105 (1%)		0.00412 (0.41%)		0.00149 (0.15%)		0.124 (12%)		0.0162 (1.6%)
XP_021757818.1	peroxisomal acyl-coenzyme A oxidase 1-like	Cyto	0.0582 (5.8%)		0.00262 (0.26%)		0.0239 (2.4%)		0.0905 (9%)		0.373 (37%)		0.0911 (9.1%)		0.00297 (0.3%)		0.0232 (2.3%)		0.00356 (0.36%)		0.0105 (1%)		0.102 (10%)		0.0756 (7.6%)		0.0729 (7.3%)		0.07 (7%)
XP_021733038.1	uncharacterized protein LOC110699833	Cyto.Nucl	0.0561 (5.6%)		0.00135 (0.14%)		0.0125 (1.2%)		0.288 (29%)		0.0336 (3.4%)		0.00821 (0.82%)		0.00128 (0.13%)		0.282 (28%)		0.00552 (0.55%)		0.0105 (1%)		0.223 (22%)		0.0505 (5.1%)		0.0184 (1.8%)		0.00958 (0.96%)
XP_021772491.1	pleiotropic drug resistance protein 3-like	Celmemb	0.768 (77%)		0.00122 (0.12%)		0.000725 (0.072%)		0.00167 (0.17%)		0.014 (1.4%)		0.0369 (3.7%)		0.000965 (0.096%)		0.0303 (3%)		0.00158 (0.16%)		0.0108 (1.1%)		0.00379 (0.38%)		0.0182 (1.8%)		0.0466 (4.7%)		0.0648 (6.5%)
XP_021725218.1	protein DETOXIFICATION 14-like	Celmemb	0.725 (72%)		0.00226 (0.23%)		0.00084 (0.084%)		0.00557 (0.56%)		0.00741 (0.74%)		0.0335 (3.4%)		0.00248 (0.25%)		0.00304 (0.3%)		0.00189 (0.19%)		0.0108 (1.1%)		0.00588 (0.59%)		0.00173 (0.17%)		0.125 (12%)		0.0738 (7.4%)
XP_021772712.1	MDIS1-interacting receptor like kinase 1-like	Celmemb	0.332 (33%)		0.0339 (3.4%)		0.0707 (7.1%)		0.00361 (0.36%)		0.0185 (1.8%)		0.0188 (1.9%)		0.245 (24%)		0.0151 (1.5%)		0.00699 (0.7%)		0.0108 (1.1%)		0.00905 (0.9%)		0.00476 (0.48%)		0.0474 (4.7%)		0.183 (18%)
XP_021723565.1	NADP-dependent malic enzyme-like	Cyto	0.11 (11%)		0.00159 (0.16%)		0.00614 (0.61%)		0.188 (19%)		0.446 (45%)		0.0452 (4.5%)		0.00784 (0.78%)		0.0113 (1.1%)		0.00195 (0.19%)		0.0108 (1.1%)		0.0673 (6.7%)		0.0164 (1.6%)		0.0696 (7%)		0.0176 (1.8%)
XP_021776133.1	stromal cell-derived factor 2-like protein	Extracel	0.0267 (2.7%)		0.14 (14%)		0.00706 (0.71%)		0.00825 (0.82%)		0.0271 (2.7%)		0.124 (12%)		0.517 (52%)		0.0134 (1.3%)		0.0403 (4%)		0.0108 (1.1%)		0.00515 (0.52%)		0.00449 (0.45%)		0.00849 (0.85%)		0.0667 (6.7%)
XP_021769651.1	protein trichome birefringence-like 35	Golgi	0.00909 (0.91%)		0.00103 (0.1%)		0.000748 (0.075%)		0.00134 (0.13%)		0.0015 (0.15%)		0.024 (2.4%)		0.00206 (0.21%)		0.925 (92%)		0.0078 (0.78%)		0.0108 (1.1%)		0.0086 (0.86%)		0.00276 (0.28%)		0.00437 (0.44%)		0.00123 (0.12%)
XP_021730858.1	sugar transporter ERD6-like 7	Celmemb	0.519 (52%)		0.0073 (0.73%)		0.00235 (0.24%)		0.00303 (0.3%)		0.0183 (1.8%)		0.0285 (2.8%)		0.00492 (0.49%)		0.00417 (0.42%)		0.0026 (0.26%)		0.0109 (1.1%)		0.00423 (0.42%)		0.00726 (0.73%)		0.181 (18%)		0.206 (21%)
XP_021719612.1	putative receptor-like protein kinase At4g00960	Celmemb	0.514 (51%)		0.0373 (3.7%)		0.00474 (0.47%)		0.00245 (0.24%)		0.0172 (1.7%)		0.228 (23%)		0.0921 (9.2%)		0.01 (1%)		0.0117 (1.2%)		0.0109 (1.1%)		0.0276 (2.8%)		0.0041 (0.41%)		0.00848 (0.85%)		0.0316 (3.2%)
XP_021727906.1	WAT1-related protein At1g68170-like	Celmemb	0.848 (85%)		0.0094 (0.94%)		0.00122 (0.12%)		0.00704 (0.7%)		0.00369 (0.37%)		0.0609 (6.1%)		0.0145 (1.5%)		0.00307 (0.31%)		0.00129 (0.13%)		0.0109 (1.1%)		0.00205 (0.2%)		0.000558 (0.056%)		0.0247 (2.5%)		0.0128 (1.3%)
XP_021766873.1	starch synthase 3, chloroplastic/amyloplastic-like	Cyto.Nucl	0.00596 (0.6%)		0.00164 (0.16%)		0.00124 (0.12%)		0.467 (47%)		0.0603 (6%)		0.00198 (0.2%)		0.00118 (0.12%)		0.00969 (0.97%)		0.00863 (0.86%)		0.0109 (1.1%)		0.0681 (6.8%)		0.00157 (0.16%)		0.361 (36%)		0.00102 (0.1%)
XP_021737015.1	UDP-glucose:glycoprotein glucosyltransferase-like	Celmemb	0.695 (70%)		0.00392 (0.39%)		0.0101 (1%)		0.0176 (1.8%)		0.00928 (0.93%)		0.181 (18%)		0.00342 (0.34%)		0.0122 (1.2%)		0.00471 (0.47%)		0.011 (1.1%)		0.00786 (0.79%)		0.000797 (0.08%)		0.0372 (3.7%)		0.00511 (0.51%)
XP_021745491.1	L-gulonolactone oxidase 3-like, partial	Celmemb	0.343 (34%)		0.146 (15%)		0.0103 (1%)		0.00684 (0.68%)		0.0282 (2.8%)		0.0421 (4.2%)		0.0315 (3.2%)		0.112 (11%)		0.00535 (0.53%)		0.011 (1.1%)		0.0124 (1.2%)		0.00504 (0.5%)		0.206 (21%)		0.0396 (4%)
XP_021746601.1	putative ABC transporter C family member 15	Celmemb	0.561 (56%)		0.00133 (0.13%)		0.00417 (0.42%)		0.00691 (0.69%)		0.0114 (1.1%)		0.181 (18%)		0.00327 (0.33%)		0.0253 (2.5%)		0.00244 (0.24%)		0.0111 (1.1%)		0.00897 (0.9%)		0.00278 (0.28%)		0.0114 (1.1%)		0.169 (17%)
XP_021753128.1	peptidyl-prolyl cis-trans isomerase 1-like	Cyto	0.0155 (1.6%)		0.00767 (0.77%)		0.00141 (0.14%)		0.00938 (0.94%)		0.87 (87%)		0.00336 (0.34%)		0.0605 (6%)		0.00178 (0.18%)		0.00585 (0.58%)		0.0111 (1.1%)		0.00401 (0.4%)		0.0026 (0.26%)		0.00597 (0.6%)		0.00115 (0.12%)
XP_021738909.1	LRR receptor-like serine/threonine-protein kinase ERECTA	Celmemb	0.841 (84%)		0.00147 (0.15%)		0.00524 (0.52%)		0.00572 (0.57%)		0.00358 (0.36%)		0.0264 (2.6%)		0.00397 (0.4%)		0.00272 (0.27%)		0.00187 (0.19%)		0.0113 (1.1%)		0.00305 (0.3%)		0.00201 (0.2%)		0.0746 (7.5%)		0.0166 (1.7%)
XP_021736631.1	E3 ubiquitin-protein ligase RKP-like	Endoplasm	0.151 (15%)		0.00309 (0.31%)		0.00523 (0.52%)		0.105 (10%)		0.0406 (4.1%)		0.242 (24%)		0.00474 (0.47%)		0.109 (11%)		0.00299 (0.3%)		0.0113 (1.1%)		0.202 (20%)		0.00991 (0.99%)		0.0259 (2.6%)		0.087 (8.7%)
XP_021732432.1	probable aquaporin PIP1-4	Celmemb	0.897 (90%)		0.00104 (0.1%)		0.000197 (0.02%)		0.000672 (0.067%)		0.00835 (0.84%)		0.0138 (1.4%)		0.00109 (0.11%)		0.00876 (0.88%)		0.000909 (0.091%)		0.0115 (1.2%)		8e-04 (0.08%)		0.00503 (0.5%)		0.0272 (2.7%)		0.0241 (2.4%)
XP_021752301.1	wall-associated receptor kinase 2-like	Celmemb	0.539 (54%)		0.0432 (4.3%)		0.0121 (1.2%)		0.0215 (2.2%)		0.0088 (0.88%)		0.124 (12%)		0.152 (15%)		0.0168 (1.7%)		0.00191 (0.19%)		0.0115 (1.2%)		0.00774 (0.77%)		0.00305 (0.3%)		0.0205 (2.1%)		0.0379 (3.8%)
XP_021734710.1	4,5-DOPA dioxygenase extradiol-like	Cyto	0.155 (16%)		0.0173 (1.7%)		0.00659 (0.66%)		0.0889 (8.9%)		0.289 (29%)		0.209 (21%)		0.00765 (0.76%)		0.0231 (2.3%)		0.005 (0.5%)		0.0115 (1.2%)		0.0819 (8.2%)		0.0133 (1.3%)		0.0608 (6.1%)		0.0309 (3.1%)
XP_021718929.1	serine/threonine-protein kinase ATM-like isoform X1	Golgi	0.0352 (3.5%)		0.00209 (0.21%)		0.0549 (5.5%)		0.185 (18%)		0.0973 (9.7%)		0.056 (5.6%)		0.00247 (0.25%)		0.229 (23%)		0.0058 (0.58%)		0.0115 (1.2%)		0.229 (23%)		0.0136 (1.4%)		0.057 (5.7%)		0.0225 (2.2%)
XP_021714269.1	uncharacterized protein LOC110682276 isoform X1	Cyto	0.0214 (2.1%)		0.00278 (0.28%)		0.00445 (0.44%)		0.0392 (3.9%)		0.448 (45%)		0.0197 (2%)		0.00625 (0.62%)		0.00508 (0.51%)		0.00453 (0.45%)		0.0116 (1.2%)		0.119 (12%)		0.00873 (0.87%)		0.299 (30%)		0.0103 (1%)
XP_021716156.1	actin-66-like	Cyto	0.017 (1.7%)		0.000239 (0.024%)		0.00289 (0.29%)		0.0341 (3.4%)		0.851 (85%)		0.0128 (1.3%)		0.00422 (0.42%)		0.00422 (0.42%)		0.000741 (0.074%)		0.0117 (1.2%)		0.0169 (1.7%)		0.00246 (0.25%)		0.0287 (2.9%)		0.0135 (1.4%)
XP_021742042.1	sucrose synthase 5-like isoform X3	Golgi	0.0772 (7.7%)		0.00205 (0.2%)		0.00434 (0.43%)		0.0028 (0.28%)		0.0467 (4.7%)		0.0442 (4.4%)		0.0019 (0.19%)		0.709 (71%)		0.00444 (0.44%)		0.0117 (1.2%)		0.0104 (1%)		0.0209 (2.1%)		0.048 (4.8%)		0.0159 (1.6%)
XP_021756730.1	cytochrome P450 71D8-like	Endoplasm	0.0943 (9.4%)		0.000987 (0.099%)		6e-04 (0.06%)		0.000268 (0.027%)		0.00182 (0.18%)		0.816 (82%)		0.0176 (1.8%)		0.0198 (2%)		0.00216 (0.22%)		0.0118 (1.2%)		0.00035 (0.035%)		0.00303 (0.3%)		0.0224 (2.2%)		0.00849 (0.85%)
XP_021746739.1	beta-arabinofuranosyltransferase RAY1-like	Golgi	0.0604 (6%)		0.00548 (0.55%)		0.00257 (0.26%)		0.0025 (0.25%)		0.00301 (0.3%)		0.0634 (6.3%)		0.0535 (5.4%)		0.698 (70%)		0.00528 (0.53%)		0.0118 (1.2%)		0.00424 (0.42%)		0.00171 (0.17%)		0.0443 (4.4%)		0.0443 (4.4%)
XP_021769780.1	DNA polymerase epsilon subunit B-like isoform X1	Celmemb	0.763 (76%)		0.000574 (0.057%)		0.00267 (0.27%)		0.014 (1.4%)		0.0242 (2.4%)		0.026 (2.6%)		0.00174 (0.17%)		0.0333 (3.3%)		0.00118 (0.12%)		0.0119 (1.2%)		0.0937 (9.4%)		0.00474 (0.47%)		0.0112 (1.1%)		0.0118 (1.2%)
XP_021726402.1	protein MOR1-like isoform X1	Cyto	0.0243 (2.4%)		0.00152 (0.15%)		0.0681 (6.8%)		0.0271 (2.7%)		0.284 (28%)		0.274 (27%)		0.00137 (0.14%)		0.0297 (3%)		0.00777 (0.78%)		0.012 (1.2%)		0.119 (12%)		0.0657 (6.6%)		0.0671 (6.7%)		0.0193 (1.9%)
XP_021758964.1	glucan endo-1,3-beta-glucosidase 8-like	Celmemb	0.484 (48%)		0.0335 (3.4%)		0.00447 (0.45%)		0.0035 (0.35%)		0.0279 (2.8%)		0.122 (12%)		0.016 (1.6%)		0.144 (14%)		0.0109 (1.1%)		0.0121 (1.2%)		0.00783 (0.78%)		0.0152 (1.5%)		0.0873 (8.7%)		0.0298 (3%)
XP_021748373.1	ataxin-10-like	Cyto	0.0213 (2.1%)		0.00195 (0.19%)		0.0638 (6.4%)		0.0339 (3.4%)		0.401 (40%)		0.0695 (7%)		0.00352 (0.35%)		0.0065 (0.65%)		0.0109 (1.1%)		0.0121 (1.2%)		0.0605 (6%)		0.0279 (2.8%)		0.229 (23%)		0.0578 (5.8%)
XP_021747916.1	uncharacterized protein LOC110713780	Cyto.Nucl	0.137 (14%)		0.00702 (0.7%)		0.0238 (2.4%)		0.276 (28%)		0.0363 (3.6%)		0.0263 (2.6%)		0.0118 (1.2%)		0.0351 (3.5%)		0.00397 (0.4%)		0.0121 (1.2%)		0.23 (23%)		0.0176 (1.8%)		0.0784 (7.8%)		0.104 (10%)
XP_021741795.1	probable sucrose-phosphate synthase isoform X1	Cyto	0.0565 (5.6%)		0.00316 (0.32%)		0.0166 (1.7%)		0.118 (12%)		0.294 (29%)		0.0942 (9.4%)		0.00316 (0.32%)		0.0207 (2.1%)		0.00371 (0.37%)		0.0122 (1.2%)		0.217 (22%)		0.0253 (2.5%)		0.113 (11%)		0.0226 (2.3%)
XP_021746049.1	uncharacterized protein LOC110711922	Cyto.Nucl	0.0064 (0.64%)		0.00155 (0.16%)		0.000777 (0.078%)		0.473 (47%)		0.0848 (8.5%)		0.00384 (0.38%)		0.000536 (0.054%)		0.00132 (0.13%)		0.000755 (0.076%)		0.0123 (1.2%)		0.394 (39%)		0.00113 (0.11%)		0.0135 (1.4%)		0.00547 (0.55%)
XP_021736394.1	serine carboxypeptidase-like 40	Endoplasm	0.118 (12%)		0.117 (12%)		0.00404 (0.4%)		0.00389 (0.39%)		0.0823 (8.2%)		0.253 (25%)		0.0428 (4.3%)		0.0584 (5.8%)		0.00534 (0.53%)		0.0124 (1.2%)		0.0472 (4.7%)		0.0211 (2.1%)		0.176 (18%)		0.0573 (5.7%)
XP_021765637.1	uncharacterized protein At4g17910 isoform X1	Celmemb	0.745 (74%)		0.00185 (0.18%)		0.000838 (0.084%)		0.00097 (0.097%)		0.00316 (0.32%)		0.0214 (2.1%)		0.00251 (0.25%)		0.0591 (5.9%)		0.00128 (0.13%)		0.0125 (1.2%)		0.00231 (0.23%)		0.0024 (0.24%)		0.0852 (8.5%)		0.0615 (6.2%)
XP_021716499.1	midasin-like	Cyto	0.0344 (3.4%)		0.00117 (0.12%)		0.0202 (2%)		0.0537 (5.4%)		0.361 (36%)		0.0861 (8.6%)		0.0016 (0.16%)		0.0325 (3.2%)		0.00361 (0.36%)		0.0126 (1.3%)		0.319 (32%)		0.0107 (1.1%)		0.0131 (1.3%)		0.0508 (5.1%)
XP_021740023.1	glycine-rich domain-containing protein 1-like	Cyto	0.0556 (5.6%)		0.00538 (0.54%)		0.00472 (0.47%)		0.326 (33%)		0.385 (38%)		0.0283 (2.8%)		0.0219 (2.2%)		0.00511 (0.51%)		0.0176 (1.8%)		0.0126 (1.3%)		0.056 (5.6%)		0.00243 (0.24%)		0.0433 (4.3%)		0.0362 (3.6%)
XP_021770154.1	serine/threonine-protein kinase 19 homolog isoform X1	Golgi	0.116 (12%)		0.00527 (0.53%)		0.0332 (3.3%)		0.0809 (8.1%)		0.0749 (7.5%)		0.0755 (7.6%)		0.00595 (0.6%)		0.27 (27%)		0.00702 (0.7%)		0.0126 (1.3%)		0.246 (25%)		0.0211 (2.1%)		0.0248 (2.5%)		0.0262 (2.6%)
XP_021766306.1	protein FAR1-RELATED SEQUENCE 5-like	Cyto.Nucl	0.0183 (1.8%)		0.0266 (2.7%)		0.0024 (0.24%)		0.448 (45%)		0.181 (18%)		0.0193 (1.9%)		0.0292 (2.9%)		0.00635 (0.64%)		0.00195 (0.19%)		0.0127 (1.3%)		0.144 (14%)		0.00881 (0.88%)		0.0618 (6.2%)		0.0389 (3.9%)
XP_021748147.1	sucrose transport protein	Celmemb	0.672 (67%)		0.0696 (7%)		0.00257 (0.26%)		0.0048 (0.48%)		0.0139 (1.4%)		0.0188 (1.9%)		0.00633 (0.63%)		0.0128 (1.3%)		0.00359 (0.36%)		0.013 (1.3%)		0.00972 (0.97%)		0.0324 (3.2%)		0.0381 (3.8%)		0.103 (10%)
XP_021720002.1	cytochrome P450 71A25-like	Endoplasm	0.161 (16%)		0.012 (1.2%)		0.00648 (0.65%)		0.000668 (0.067%)		0.00589 (0.59%)		0.738 (74%)		0.00336 (0.34%)		0.00895 (0.9%)		0.00551 (0.55%)		0.013 (1.3%)		0.00188 (0.19%)		0.00306 (0.31%)		0.0269 (2.7%)		0.0126 (1.3%)
XP_021718276.1	F-box/FBD/LRR-repeat protein At1g13570-like	Endoplasm	0.042 (4.2%)		0.00183 (0.18%)		0.0142 (1.4%)		0.0353 (3.5%)		0.0702 (7%)		0.375 (38%)		0.00361 (0.36%)		0.00852 (0.85%)		0.00323 (0.32%)		0.0131 (1.3%)		0.247 (25%)		0.0115 (1.2%)		0.148 (15%)		0.0262 (2.6%)
XP_021729205.1	receptor protein kinase TMK1-like	Celmemb	0.512 (51%)		0.00773 (0.77%)		0.00771 (0.77%)		0.0225 (2.2%)		0.0109 (1.1%)		0.0166 (1.7%)		0.025 (2.5%)		0.0154 (1.5%)		0.0521 (5.2%)		0.0132 (1.3%)		0.0166 (1.7%)		0.0198 (2%)		0.0281 (2.8%)		0.252 (25%)
XP_021752532.1	wall-associated receptor kinase-like 8	Celmemb	0.604 (60%)		0.00252 (0.25%)		0.00383 (0.38%)		0.0115 (1.2%)		0.00786 (0.79%)		0.198 (20%)		0.00225 (0.22%)		0.0835 (8.4%)		0.00292 (0.29%)		0.0133 (1.3%)		0.00383 (0.38%)		0.00269 (0.27%)		0.0473 (4.7%)		0.017 (1.7%)
XP_021730988.1	wall-associated receptor kinase 2-like	Celmemb	0.377 (38%)		0.0272 (2.7%)		0.00547 (0.55%)		0.0834 (8.3%)		0.0571 (5.7%)		0.13 (13%)		0.0619 (6.2%)		0.0502 (5%)		0.00739 (0.74%)		0.0134 (1.3%)		0.0578 (5.8%)		0.00462 (0.46%)		0.0385 (3.8%)		0.0862 (8.6%)
XP_021758556.1	F-box/FBD/LRR-repeat protein At4g26340-like	Endoplasm	0.155 (16%)		0.0155 (1.6%)		0.0217 (2.2%)		0.106 (11%)		0.036 (3.6%)		0.324 (32%)		0.00633 (0.63%)		0.075 (7.5%)		0.00666 (0.67%)		0.0134 (1.3%)		0.138 (14%)		0.0128 (1.3%)		0.0638 (6.4%)		0.0258 (2.6%)
XP_021723433.1	plasma membrane ATPase 4-like	Celmemb	0.639 (64%)		0.00156 (0.16%)		0.00681 (0.68%)		0.011 (1.1%)		0.109 (11%)		0.0315 (3.2%)		0.00428 (0.43%)		0.00406 (0.41%)		0.00188 (0.19%)		0.0137 (1.4%)		0.0119 (1.2%)		0.00758 (0.76%)		0.113 (11%)		0.0451 (4.5%)
XP_021738544.1	G-type lectin S-receptor-like serine/threonine-protein kinase SD2-5	Celmemb	0.345 (34%)		0.0308 (3.1%)		0.00755 (0.76%)		0.00312 (0.31%)		0.00521 (0.52%)		0.231 (23%)		0.197 (20%)		0.0827 (8.3%)		0.00613 (0.61%)		0.0138 (1.4%)		0.00464 (0.46%)		0.00496 (0.5%)		0.01 (1%)		0.0575 (5.8%)
XP_021770449.1	histidine kinase CKI1-like	Endoplasm	0.0198 (2%)		0.000897 (0.09%)		0.00167 (0.17%)		0.00156 (0.16%)		0.00163 (0.16%)		0.763 (76%)		0.0105 (1%)		0.155 (16%)		0.00666 (0.67%)		0.0138 (1.4%)		0.00216 (0.22%)		0.00564 (0.56%)		0.00259 (0.26%)		0.0155 (1.6%)
XP_021719431.1	uncharacterized protein LOC110687121	Celmemb	0.672 (67%)		0.00487 (0.49%)		0.0133 (1.3%)		0.0116 (1.2%)		0.00513 (0.51%)		0.0423 (4.2%)		0.0205 (2.1%)		0.12 (12%)		0.004 (0.4%)		0.0139 (1.4%)		0.00306 (0.31%)		0.00528 (0.53%)		0.0255 (2.6%)		0.0577 (5.8%)
XP_021764597.1	F-box protein At4g22390-like, partial	Celmemb	0.409 (41%)		0.022 (2.2%)		0.00555 (0.56%)		0.0228 (2.3%)		0.0275 (2.8%)		0.119 (12%)		0.0534 (5.3%)		0.0326 (3.3%)		0.0204 (2%)		0.0139 (1.4%)		0.0616 (6.2%)		0.00347 (0.35%)		0.189 (19%)		0.02 (2%)
XP_021741917.1	F-box protein CPR30-like	Cyto.Nucl	0.0602 (6%)		0.00566 (0.57%)		0.0125 (1.2%)		0.385 (38%)		0.106 (11%)		0.145 (14%)		0.0153 (1.5%)		0.0262 (2.6%)		0.00416 (0.42%)		0.014 (1.4%)		0.103 (10%)		0.0141 (1.4%)		0.0566 (5.7%)		0.0527 (5.3%)
XP_021748321.1	aluminum-activated malate transporter 10-like	Celmemb	0.561 (56%)		0.00257 (0.26%)		0.0146 (1.5%)		0.051 (5.1%)		0.0235 (2.4%)		0.0643 (6.4%)		0.0025 (0.25%)		0.0223 (2.2%)		0.0105 (1%)		0.0141 (1.4%)		0.0547 (5.5%)		0.00747 (0.75%)		0.127 (13%)		0.045 (4.5%)
XP_021735711.1	uncharacterized protein LOC110702317	Golgi	0.295 (30%)		0.0057 (0.57%)		0.0112 (1.1%)		0.0136 (1.4%)		0.0174 (1.7%)		0.0315 (3.2%)		0.012 (1.2%)		0.401 (40%)		0.00565 (0.56%)		0.0142 (1.4%)		0.0513 (5.1%)		0.0259 (2.6%)		0.1 (10%)		0.0164 (1.6%)
XP_021748225.1	methylenetetrahydrofolate reductase 1-like isoform X1	Cyto	0.129 (13%)		0.00403 (0.4%)		0.0153 (1.5%)		0.0133 (1.3%)		0.325 (32%)		0.0513 (5.1%)		0.00509 (0.51%)		0.031 (3.1%)		0.00508 (0.51%)		0.0143 (1.4%)		0.0712 (7.1%)		0.0168 (1.7%)		0.282 (28%)		0.0358 (3.6%)
XP_021749611.1	MMS19 nucleotide excision repair protein homolog isoform X1	Cyto.Nucl	0.05 (5%)		0.00424 (0.42%)		0.0576 (5.8%)		0.381 (38%)		0.0702 (7%)		0.0296 (3%)		0.00295 (0.3%)		0.0155 (1.6%)		0.00925 (0.92%)		0.0144 (1.4%)		0.189 (19%)		0.0235 (2.4%)		0.0821 (8.2%)		0.0705 (7%)
XP_021714011.1	nicotinamidase 1-like	Endoplasm	0.0393 (3.9%)		0.0171 (1.7%)		0.0281 (2.8%)		0.0163 (1.6%)		0.145 (14%)		0.419 (42%)		0.00457 (0.46%)		0.0123 (1.2%)		0.00822 (0.82%)		0.0145 (1.5%)		0.035 (3.5%)		0.0411 (4.1%)		0.139 (14%)		0.0803 (8%)
XP_021715077.1	IQ domain-containing protein IQM1-like	Celmemb	0.318 (32%)		0.0396 (4%)		0.00919 (0.92%)		0.00664 (0.66%)		0.0239 (2.4%)		0.115 (12%)		0.105 (10%)		0.0178 (1.8%)		0.0187 (1.9%)		0.0146 (1.5%)		0.0862 (8.6%)		0.0114 (1.1%)		0.168 (17%)		0.0657 (6.6%)
XP_021734643.1	protein disulfide-isomerase-like	Endoplasm	0.17 (17%)		0.011 (1.1%)		0.0155 (1.6%)		0.223 (22%)		0.153 (15%)		0.256 (26%)		0.0138 (1.4%)		0.0153 (1.5%)		0.0119 (1.2%)		0.0147 (1.5%)		0.0506 (5.1%)		0.00445 (0.44%)		0.0524 (5.2%)		0.00831 (0.83%)
XP_021723557.1	putative ABC transporter B family member 8	Celmemb	0.355 (36%)		0.01 (1%)		0.00874 (0.87%)		0.0328 (3.3%)		0.0335 (3.4%)		0.0202 (2%)		0.00487 (0.49%)		0.021 (2.1%)		0.00675 (0.68%)		0.0148 (1.5%)		0.0414 (4.1%)		0.0201 (2%)		0.145 (14%)		0.287 (29%)
XP_021738861.1	GDSL esterase/lipase 7-like	Celmemb	0.679 (68%)		0.0186 (1.9%)		0.0179 (1.8%)		0.00179 (0.18%)		0.0042 (0.42%)		0.00998 (1%)		0.0409 (4.1%)		0.00838 (0.84%)		0.0019 (0.19%)		0.0148 (1.5%)		0.00371 (0.37%)		0.00178 (0.18%)		0.119 (12%)		0.0781 (7.8%)
XP_021743688.1	protein CELLULOSE SYNTHASE INTERACTIVE 3-like	Celmemb	0.297 (30%)		0.00254 (0.25%)		0.00746 (0.75%)		0.0657 (6.6%)		0.121 (12%)		0.0701 (7%)		0.00203 (0.2%)		0.00989 (0.99%)		0.00726 (0.73%)		0.0149 (1.5%)		0.267 (27%)		0.027 (2.7%)		0.0739 (7.4%)		0.0342 (3.4%)
XP_021749640.1	receptor-like kinase TMK4	Celmemb	0.351 (35%)		0.00966 (0.97%)		0.00713 (0.71%)		0.0624 (6.2%)		0.235 (24%)		0.0359 (3.6%)		0.0205 (2.1%)		0.0208 (2.1%)		0.00577 (0.58%)		0.0151 (1.5%)		0.0453 (4.5%)		0.00958 (0.96%)		0.0939 (9.4%)		0.0874 (8.7%)
XP_021744319.1	putative F-box/FBD/LRR-repeat protein At5g44950	Celmemb	0.387 (39%)		0.00372 (0.37%)		0.0114 (1.1%)		0.073 (7.3%)		0.143 (14%)		0.0138 (1.4%)		0.00268 (0.27%)		0.0314 (3.1%)		0.00201 (0.2%)		0.0151 (1.5%)		0.172 (17%)		0.00391 (0.39%)		0.0431 (4.3%)		0.0986 (9.9%)
XP_021729006.1	uncharacterized protein LOC110696048	Extracel	0.054 (5.4%)		0.0202 (2%)		0.00574 (0.57%)		0.00968 (0.97%)		0.086 (8.6%)		0.0134 (1.3%)		0.565 (56%)		0.0119 (1.2%)		0.00913 (0.91%)		0.0151 (1.5%)		0.0397 (4%)		0.00535 (0.53%)		0.0805 (8%)		0.0838 (8.4%)
XP_021751396.1	mitochondrial outer membrane protein porin 2-like	Celmemb	0.278 (28%)		0.0147 (1.5%)		0.0153 (1.5%)		0.00693 (0.69%)		0.174 (17%)		0.015 (1.5%)		0.0179 (1.8%)		0.022 (2.2%)		0.0088 (0.88%)		0.0152 (1.5%)		0.0203 (2%)		0.0515 (5.1%)		0.152 (15%)		0.209 (21%)
XP_021725392.1	ubiquitin carboxyl-terminal hydrolase 17-like	Golgi	0.228 (23%)		0.0204 (2%)		0.0075 (0.75%)		0.0217 (2.2%)		0.0114 (1.1%)		0.196 (20%)		0.128 (13%)		0.231 (23%)		0.0118 (1.2%)		0.0153 (1.5%)		0.0344 (3.4%)		0.00495 (0.5%)		0.0157 (1.6%)		0.0744 (7.4%)
XP_021761846.1	PRA1 family protein F3-like	Endoplasm	0.158 (16%)		0.00199 (0.2%)		0.00823 (0.82%)		0.00603 (0.6%)		0.00559 (0.56%)		0.381 (38%)		0.00136 (0.14%)		0.0292 (2.9%)		0.00151 (0.15%)		0.0154 (1.5%)		0.00404 (0.4%)		0.00303 (0.3%)		0.182 (18%)		0.203 (20%)
XP_021728830.1	F-box/kelch-repeat protein At1g55270-like isoform X1	Celmemb	0.516 (52%)		0.0114 (1.1%)		0.00302 (0.3%)		0.00764 (0.76%)		0.00565 (0.56%)		0.26 (26%)		0.0372 (3.7%)		0.0748 (7.5%)		0.00329 (0.33%)		0.0155 (1.6%)		0.0159 (1.6%)		0.00702 (0.7%)		0.00937 (0.94%)		0.0329 (3.3%)
XP_021751398.1	calcium-transporting ATPase 2, plasma membrane-type-like	Endoplasm	0.266 (27%)		0.00138 (0.14%)		0.00251 (0.25%)		0.00373 (0.37%)		0.0484 (4.8%)		0.291 (29%)		0.00186 (0.19%)		0.0622 (6.2%)		0.0037 (0.37%)		0.0155 (1.6%)		0.00587 (0.59%)		0.0506 (5.1%)		0.232 (23%)		0.0158 (1.6%)
XP_021774156.1	GABA transporter 1-like	Celmemb	0.888 (89%)		0.000738 (0.074%)		0.000375 (0.038%)		0.00197 (0.2%)		0.00706 (0.71%)		0.00478 (0.48%)		0.0018 (0.18%)		0.00195 (0.19%)		0.000477 (0.048%)		0.0156 (1.6%)		0.000777 (0.078%)		0.00207 (0.21%)		0.0187 (1.9%)		0.0557 (5.6%)
XP_021734397.1	wall-associated receptor kinase-like 10	Celmemb	0.298 (30%)		0.00463 (0.46%)		0.0636 (6.4%)		0.112 (11%)		0.102 (10%)		0.0544 (5.4%)		0.00308 (0.31%)		0.0513 (5.1%)		0.00394 (0.39%)		0.0156 (1.6%)		0.153 (15%)		0.0215 (2.2%)		0.0956 (9.6%)		0.0215 (2.2%)
XP_021760124.1	cell division cycle protein 48 homolog	Cyto.Nucl	0.0194 (1.9%)		0.0038 (0.38%)		0.0232 (2.3%)		0.37 (37%)		0.26 (26%)		0.028 (2.8%)		0.00439 (0.44%)		0.0388 (3.9%)		0.0122 (1.2%)		0.0156 (1.6%)		0.16 (16%)		0.0169 (1.7%)		0.0285 (2.8%)		0.0188 (1.9%)
XP_021721967.1	GDSL esterase/lipase At4g16230-like	Extracel	0.0387 (3.9%)		0.0643 (6.4%)		0.00324 (0.32%)		0.00288 (0.29%)		0.0134 (1.3%)		0.0111 (1.1%)		0.677 (68%)		0.00943 (0.94%)		0.00278 (0.28%)		0.0156 (1.6%)		0.00774 (0.77%)		0.00324 (0.32%)		0.0758 (7.6%)		0.0751 (7.5%)
XP_021764105.1	protein FAR1-RELATED SEQUENCE 5-like	Golgi	0.146 (15%)		0.00325 (0.32%)		0.0309 (3.1%)		0.0968 (9.7%)		0.096 (9.6%)		0.0131 (1.3%)		0.00417 (0.42%)		0.214 (21%)		0.00497 (0.5%)		0.0156 (1.6%)		0.128 (13%)		0.0996 (10%)		0.107 (11%)		0.0405 (4%)
XP_021716862.1	uncharacterized protein LOC110684731 isoform X1	Celmemb	0.531 (53%)		0.00249 (0.25%)		0.00148 (0.15%)		0.0145 (1.5%)		0.0304 (3%)		0.0187 (1.9%)		0.00816 (0.82%)		0.0857 (8.6%)		0.00513 (0.51%)		0.0157 (1.6%)		0.0557 (5.6%)		0.00392 (0.39%)		0.0513 (5.1%)		0.176 (18%)
XP_021739307.1	uncharacterized protein LOC110705705	Celmemb	0.527 (53%)		0.000605 (0.06%)		0.00055 (0.055%)		0.00331 (0.33%)		0.00186 (0.19%)		0.00725 (0.73%)		0.00133 (0.13%)		0.024 (2.4%)		0.00316 (0.32%)		0.0158 (1.6%)		0.00433 (0.43%)		0.00079 (0.079%)		0.402 (40%)		0.00826 (0.83%)
XP_021719844.1	ankyrin repeat domain-containing protein 2B-like	Cyto	0.0145 (1.5%)		0.00113 (0.11%)		0.0036 (0.36%)		0.0907 (9.1%)		0.483 (48%)		0.00252 (0.25%)		0.00195 (0.19%)		0.00214 (0.21%)		0.0049 (0.49%)		0.0158 (1.6%)		0.276 (28%)		0.00353 (0.35%)		0.0962 (9.6%)		0.00375 (0.38%)
XP_021714122.1	uncharacterized protein LOC110682169	Celmemb	0.352 (35%)		0.006 (0.6%)		0.00638 (0.64%)		0.018 (1.8%)		0.154 (15%)		0.0608 (6.1%)		0.0528 (5.3%)		0.0885 (8.8%)		0.00398 (0.4%)		0.016 (1.6%)		0.0365 (3.6%)		0.0192 (1.9%)		0.0847 (8.5%)		0.101 (10%)
XP_021714649.1	ankyrin repeat-containing protein BDA1-like	Endoplasm	0.181 (18%)		0.00371 (0.37%)		0.0124 (1.2%)		0.0983 (9.8%)		0.18 (18%)		0.292 (29%)		0.00371 (0.37%)		0.0444 (4.4%)		0.00774 (0.77%)		0.016 (1.6%)		0.0739 (7.4%)		0.0246 (2.5%)		0.0148 (1.5%)		0.047 (4.7%)
XP_021757592.1	cation/H(+) antiporter 18-like	Celmemb	0.864 (86%)		0.000315 (0.032%)		0.000402 (0.04%)		0.00709 (0.71%)		0.0203 (2%)		0.0214 (2.1%)		0.00028 (0.028%)		0.00151 (0.15%)		0.00183 (0.18%)		0.0161 (1.6%)		0.00379 (0.38%)		0.00204 (0.2%)		0.0537 (5.4%)		0.007 (0.7%)
XP_021743468.1	uncharacterized protein LOC110709558	Cyto	0.0519 (5.2%)		0.0106 (1.1%)		0.00445 (0.44%)		0.0671 (6.7%)		0.296 (30%)		0.0515 (5.1%)		0.0275 (2.8%)		0.00976 (0.98%)		0.00312 (0.31%)		0.0161 (1.6%)		0.28 (28%)		0.0181 (1.8%)		0.0833 (8.3%)		0.0804 (8%)
XP_021771295.1	receptor protein kinase TMK1-like	Celmemb	0.304 (30%)		0.0072 (0.72%)		0.0737 (7.4%)		0.00688 (0.69%)		0.251 (25%)		0.0237 (2.4%)		0.00436 (0.44%)		0.0282 (2.8%)		0.0243 (2.4%)		0.0163 (1.6%)		0.0671 (6.7%)		0.0121 (1.2%)		0.132 (13%)		0.0499 (5%)
XP_021770361.1	probable L-type lectin-domain containing receptor kinase S.5	Celmemb	0.612 (61%)		0.0159 (1.6%)		0.00397 (0.4%)		0.00287 (0.29%)		0.0112 (1.1%)		0.151 (15%)		0.0101 (1%)		0.119 (12%)		0.00145 (0.14%)		0.0163 (1.6%)		0.00164 (0.16%)		0.00134 (0.13%)		0.0087 (0.87%)		0.0437 (4.4%)
XP_021720660.1	nucleolar complex protein 2 homolog	Cyto	0.0434 (4.3%)		0.00234 (0.23%)		0.00341 (0.34%)		0.0607 (6.1%)		0.524 (52%)		0.024 (2.4%)		0.00291 (0.29%)		0.00772 (0.77%)		0.00163 (0.16%)		0.0163 (1.6%)		0.258 (26%)		0.00236 (0.24%)		0.044 (4.4%)		0.00856 (0.86%)
XP_021729917.1	uncharacterized protein LOC110696897	Cyto	0.0209 (2.1%)		0.00105 (0.1%)		0.00417 (0.42%)		0.186 (19%)		0.482 (48%)		0.0166 (1.7%)		0.00627 (0.63%)		0.0481 (4.8%)		0.00506 (0.51%)		0.0165 (1.6%)		0.147 (15%)		0.00423 (0.42%)		0.0452 (4.5%)		0.0172 (1.7%)
XP_021720282.1	pyrophosphate-energized membrane proton pump 3-like	Golgi	0.112 (11%)		0.00214 (0.21%)		0.00202 (0.2%)		0.00238 (0.24%)		0.00562 (0.56%)		0.0345 (3.4%)		0.00122 (0.12%)		0.757 (76%)		0.00294 (0.29%)		0.0165 (1.6%)		0.00491 (0.49%)		0.00865 (0.86%)		0.0114 (1.1%)		0.0389 (3.9%)
XP_021756258.1	cytosolic sulfotransferase 12-like	Cyto	0.0437 (4.4%)		0.00111 (0.11%)		0.00793 (0.79%)		0.0936 (9.4%)		0.381 (38%)		0.0199 (2%)		0.00127 (0.13%)		0.0195 (2%)		0.00406 (0.41%)		0.0166 (1.7%)		0.371 (37%)		0.00938 (0.94%)		0.0228 (2.3%)		0.00837 (0.84%)
XP_021743790.1	uncharacterized protein LOC110709836	Celmemb	0.658 (66%)		0.101 (10%)		0.00374 (0.37%)		0.00318 (0.32%)		0.0102 (1%)		0.038 (3.8%)		0.0738 (7.4%)		0.0169 (1.7%)		0.0126 (1.3%)		0.0168 (1.7%)		0.00619 (0.62%)		0.00231 (0.23%)		0.0245 (2.4%)		0.0327 (3.3%)
XP_021757358.1	thiosulfate/3-mercaptopyruvate sulfurtransferase 2	Celwall	0.0227 (2.3%)		0.273 (27%)		0.0048 (0.48%)		0.0042 (0.42%)		0.0104 (1%)		0.148 (15%)		0.22 (22%)		0.011 (1.1%)		0.0619 (6.2%)		0.0168 (1.7%)		0.00907 (0.91%)		0.00432 (0.43%)		0.0241 (2.4%)		0.191 (19%)
XP_021723153.1	ankyrin repeat-containing protein At2g01680-like isoform X1	Endoplasm	0.0349 (3.5%)		0.00713 (0.71%)		0.0165 (1.6%)		0.0506 (5.1%)		0.0785 (7.8%)		0.375 (38%)		0.00218 (0.22%)		0.0501 (5%)		0.00458 (0.46%)		0.0168 (1.7%)		0.0226 (2.3%)		0.218 (22%)		0.0922 (9.2%)		0.0308 (3.1%)
XP_021732575.1	uncharacterized protein LOC110699362	Celmemb	0.375 (38%)		0.00709 (0.71%)		0.016 (1.6%)		0.133 (13%)		0.022 (2.2%)		0.109 (11%)		0.00243 (0.24%)		0.058 (5.8%)		0.00868 (0.87%)		0.0169 (1.7%)		0.17 (17%)		0.0164 (1.6%)		0.0489 (4.9%)		0.0163 (1.6%)
XP_021719754.1	pyrophosphate--fructose 6-phosphate 1-phosphotransferase subunit beta-like	Cyto	0.0105 (1%)		0.000543 (0.054%)		0.00418 (0.42%)		0.00813 (0.81%)		0.595 (60%)		0.00512 (0.51%)		0.00788 (0.79%)		0.0607 (6.1%)		0.00894 (0.89%)		0.017 (1.7%)		0.00338 (0.34%)		0.00231 (0.23%)		0.274 (27%)		0.00179 (0.18%)
XP_021740595.1	uncharacterized protein LOC110706913	Endoplasm	0.0654 (6.5%)		0.0289 (2.9%)		0.00335 (0.34%)		0.00195 (0.19%)		0.00496 (0.5%)		0.294 (29%)		0.18 (18%)		0.141 (14%)		0.0399 (4%)		0.017 (1.7%)		0.00651 (0.65%)		0.00566 (0.57%)		0.0991 (9.9%)		0.112 (11%)
XP_021745417.1	E3 ubiquitin-protein ligase MARCH7-like	Celmemb	0.31 (31%)		0.00369 (0.37%)		0.00128 (0.13%)		0.267 (27%)		0.0187 (1.9%)		0.0145 (1.5%)		0.00287 (0.29%)		0.0109 (1.1%)		0.00285 (0.29%)		0.0171 (1.7%)		0.262 (26%)		0.0063 (0.63%)		0.0578 (5.8%)		0.0252 (2.5%)
XP_021747863.1	uncharacterized protein LOC110713722	Cyto	0.0277 (2.8%)		0.00246 (0.25%)		0.0154 (1.5%)		0.0323 (3.2%)		0.468 (47%)		0.0296 (3%)		0.00296 (0.3%)		0.169 (17%)		0.0143 (1.4%)		0.0171 (1.7%)		0.0735 (7.4%)		0.0379 (3.8%)		0.104 (10%)		0.00609 (0.61%)
XP_021715031.1	mechanosensitive ion channel protein 10-like	Golgi	0.22 (22%)		0.0031 (0.31%)		0.00637 (0.64%)		0.101 (10%)		0.0548 (5.5%)		0.134 (13%)		0.016 (1.6%)		0.238 (24%)		0.00321 (0.32%)		0.0171 (1.7%)		0.0191 (1.9%)		0.00566 (0.57%)		0.0798 (8%)		0.103 (10%)
XP_021714348.1	uncharacterized protein LOC110682332 isoform X1	Celmemb	0.494 (49%)		0.0225 (2.2%)		0.0095 (0.95%)		0.037 (3.7%)		0.0615 (6.2%)		0.1 (10%)		0.0412 (4.1%)		0.063 (6.3%)		0.00454 (0.45%)		0.0172 (1.7%)		0.0387 (3.9%)		0.0205 (2.1%)		0.0377 (3.8%)		0.0527 (5.3%)
XP_021769037.1	uncharacterized protein LOC110733323	Celmemb	0.352 (35%)		0.00199 (0.2%)		0.0132 (1.3%)		0.0126 (1.3%)		0.0469 (4.7%)		0.0563 (5.6%)		0.00757 (0.76%)		0.13 (13%)		0.0153 (1.5%)		0.0172 (1.7%)		0.103 (10%)		0.0142 (1.4%)		0.218 (22%)		0.0118 (1.2%)
XP_021735683.1	uncharacterized protein LOC110702287	Cyto.Nucl	0.0454 (4.5%)		0.00623 (0.62%)		0.0108 (1.1%)		0.249 (25%)		0.209 (21%)		0.0619 (6.2%)		0.0797 (8%)		0.0343 (3.4%)		0.00975 (0.98%)		0.0172 (1.7%)		0.228 (23%)		0.0146 (1.5%)		0.022 (2.2%)		0.0114 (1.1%)
XP_021724014.1	FT-interacting protein 1-like	Celmemb	0.354 (35%)		0.00647 (0.65%)		0.00432 (0.43%)		0.0462 (4.6%)		0.095 (9.5%)		0.0614 (6.1%)		0.00588 (0.59%)		0.0933 (9.3%)		0.0115 (1.2%)		0.0175 (1.8%)		0.097 (9.7%)		0.144 (14%)		0.0485 (4.9%)		0.015 (1.5%)
XP_021754818.1	uncharacterized protein LOC110720126 isoform X1	Celmemb	0.37 (37%)		0.00874 (0.87%)		0.0025 (0.25%)		0.0522 (5.2%)		0.0438 (4.4%)		0.0597 (6%)		0.0175 (1.8%)		0.0176 (1.8%)		0.00648 (0.65%)		0.0175 (1.8%)		0.243 (24%)		0.00374 (0.37%)		0.0902 (9%)		0.0663 (6.6%)
XP_021746153.1	mitochondrial outer membrane protein porin of 36 kDa	Celmemb	0.267 (27%)		0.00943 (0.94%)		0.0286 (2.9%)		0.0197 (2%)		0.0618 (6.2%)		0.0316 (3.2%)		0.00805 (0.8%)		0.0502 (5%)		0.00433 (0.43%)		0.0176 (1.8%)		0.0661 (6.6%)		0.0777 (7.8%)		0.229 (23%)		0.129 (13%)
XP_021722218.1	ethanolamine-phosphate cytidylyltransferase-like	Cyto	0.0129 (1.3%)		0.00102 (0.1%)		0.00256 (0.26%)		0.103 (10%)		0.305 (30%)		0.198 (20%)		0.00366 (0.37%)		0.00879 (0.88%)		0.00278 (0.28%)		0.0176 (1.8%)		0.106 (11%)		0.00358 (0.36%)		0.22 (22%)		0.0151 (1.5%)
XP_021756357.1	metalloendoproteinase 4-MMP-like	Celmemb	0.652 (65%)		0.00417 (0.42%)		0.00144 (0.14%)		0.00152 (0.15%)		0.0191 (1.9%)		0.0825 (8.2%)		0.0201 (2%)		0.115 (12%)		0.00663 (0.66%)		0.0177 (1.8%)		0.00626 (0.63%)		0.00339 (0.34%)		0.0393 (3.9%)		0.0313 (3.1%)
XP_021723831.1	protein NRT1/ PTR FAMILY 3.1-like	Celmemb	0.856 (86%)		0.0018 (0.18%)		0.00224 (0.22%)		0.00375 (0.38%)		0.00734 (0.73%)		0.00815 (0.82%)		0.00057 (0.057%)		0.0489 (4.9%)		0.000997 (0.1%)		0.0179 (1.8%)		0.00379 (0.38%)		0.00931 (0.93%)		0.0257 (2.6%)		0.0135 (1.4%)
XP_021747588.1	helicase sen1-like	Cyto	0.151 (15%)		0.0108 (1.1%)		0.00577 (0.58%)		0.0422 (4.2%)		0.269 (27%)		0.188 (19%)		0.0024 (0.24%)		0.0358 (3.6%)		0.00379 (0.38%)		0.0181 (1.8%)		0.124 (12%)		0.0181 (1.8%)		0.107 (11%)		0.024 (2.4%)
XP_021728941.1	uncharacterized protein LOC110695992	Celmemb	0.502 (50%)		0.0732 (7.3%)		0.00487 (0.49%)		0.00223 (0.22%)		0.0356 (3.6%)		0.157 (16%)		0.0672 (6.7%)		0.0292 (2.9%)		0.00414 (0.41%)		0.0182 (1.8%)		0.0128 (1.3%)		0.00275 (0.27%)		0.0428 (4.3%)		0.0483 (4.8%)
XP_021774762.1	uncharacterized protein LOC110738669	Extracel	0.0255 (2.6%)		0.0502 (5%)		0.0029 (0.29%)		0.00189 (0.19%)		0.055 (5.5%)		0.0374 (3.7%)		0.525 (52%)		0.03 (3%)		0.0228 (2.3%)		0.0182 (1.8%)		0.007 (0.7%)		0.00457 (0.46%)		0.151 (15%)		0.0689 (6.9%)
XP_021720251.1	DExH-box ATP-dependent RNA helicase DExH9-like	Cyto	0.0299 (3%)		0.000639 (0.064%)		0.00944 (0.94%)		0.044 (4.4%)		0.446 (45%)		0.0429 (4.3%)		0.000359 (0.036%)		0.00931 (0.93%)		0.00359 (0.36%)		0.0183 (1.8%)		0.367 (37%)		0.00318 (0.32%)		0.0239 (2.4%)		0.00146 (0.15%)
XP_021773129.1	putative amidase C869.01 isoform X3	Extracel	0.00531 (0.53%)		0.0143 (1.4%)		0.00189 (0.19%)		0.00113 (0.11%)		0.00968 (0.97%)		0.0516 (5.2%)		0.778 (78%)		0.00158 (0.16%)		0.0387 (3.9%)		0.0183 (1.8%)		0.00644 (0.64%)		0.00939 (0.94%)		0.0322 (3.2%)		0.0318 (3.2%)
XP_021722170.1	ABC transporter C family member 5-like	Celmemb	0.857 (86%)		0.00238 (0.24%)		0.00115 (0.12%)		0.00158 (0.16%)		0.00639 (0.64%)		0.0627 (6.3%)		0.000633 (0.063%)		0.00259 (0.26%)		0.00137 (0.14%)		0.0184 (1.8%)		0.00263 (0.26%)		0.00325 (0.32%)		0.0182 (1.8%)		0.0219 (2.2%)
XP_021765201.1	mavicyanin-like	Celmemb	0.626 (63%)		0.00669 (0.67%)		0.00122 (0.12%)		0.00181 (0.18%)		0.0108 (1.1%)		0.0301 (3%)		0.00709 (0.71%)		0.127 (13%)		0.0029 (0.29%)		0.0186 (1.9%)		0.00556 (0.56%)		0.00257 (0.26%)		0.115 (12%)		0.0454 (4.5%)
XP_021726759.1	protein SGT1 homolog	Cyto.Nucl	0.00831 (0.83%)		0.00293 (0.29%)		0.00633 (0.63%)		0.465 (46%)		0.316 (32%)		0.0134 (1.3%)		0.00488 (0.49%)		0.00335 (0.34%)		0.00237 (0.24%)		0.0187 (1.9%)		0.13 (13%)		0.00352 (0.35%)		0.0179 (1.8%)		0.00765 (0.76%)
XP_021749815.1	serine/threonine-protein phosphatase 7 long form homolog isoform X2	Endoplasm	0.0342 (3.4%)		0.000744 (0.074%)		0.00171 (0.17%)		0.0131 (1.3%)		0.052 (5.2%)		0.625 (62%)		0.00191 (0.19%)		0.0365 (3.6%)		0.006 (0.6%)		0.0187 (1.9%)		0.144 (14%)		0.0105 (1%)		0.0495 (5%)		0.00632 (0.63%)
XP_021726986.1	uncharacterized protein LOC110694129 isoform X1	Celmemb	0.412 (41%)		0.00146 (0.15%)		0.00162 (0.16%)		0.00582 (0.58%)		0.0179 (1.8%)		0.218 (22%)		0.00145 (0.14%)		0.00885 (0.88%)		0.000768 (0.077%)		0.0189 (1.9%)		0.00875 (0.88%)		0.00208 (0.21%)		0.0194 (1.9%)		0.283 (28%)
XP_021756222.1	dihydrolipoyllysine-residue acetyltransferase component 2 of pyruvate dehydrogenase complex, mitochondrial-like isoform X1	Extracel	0.0561 (5.6%)		0.261 (26%)		0.00571 (0.57%)		0.00619 (0.62%)		0.0245 (2.4%)		0.264 (26%)		0.275 (28%)		0.00749 (0.75%)		0.0233 (2.3%)		0.019 (1.9%)		0.0164 (1.6%)		0.00487 (0.49%)		0.00775 (0.78%)		0.0289 (2.9%)
XP_021772573.1	DNA topoisomerase 3-alpha-like	Golgi	0.0445 (4.4%)		0.00744 (0.74%)		0.0103 (1%)		0.0333 (3.3%)		0.094 (9.4%)		0.00879 (0.88%)		0.125 (12%)		0.212 (21%)		0.0181 (1.8%)		0.019 (1.9%)		0.106 (11%)		0.0327 (3.3%)		0.203 (20%)		0.0862 (8.6%)
XP_021731645.1	putative receptor-like protein kinase At3g47110 isoform X1	Celmemb	0.855 (86%)		0.00408 (0.41%)		0.00138 (0.14%)		0.00382 (0.38%)		0.00418 (0.42%)		0.0211 (2.1%)		0.0135 (1.4%)		0.00413 (0.41%)		0.00205 (0.2%)		0.0191 (1.9%)		0.00405 (0.4%)		0.000814 (0.081%)		0.0241 (2.4%)		0.0425 (4.2%)
XP_021746492.1	protein DETOXIFICATION 29-like	Celmemb	0.474 (47%)		0.000687 (0.069%)		0.00266 (0.27%)		0.0101 (1%)		0.0124 (1.2%)		0.222 (22%)		0.00128 (0.13%)		0.0121 (1.2%)		0.00338 (0.34%)		0.0192 (1.9%)		0.00963 (0.96%)		0.00459 (0.46%)		0.0706 (7.1%)		0.157 (16%)
XP_021772721.1	probable leucine-rich repeat receptor-like protein kinase At5g63930	Celmemb	0.627 (63%)		0.00595 (0.6%)		0.00625 (0.62%)		0.00813 (0.81%)		0.0167 (1.7%)		0.0922 (9.2%)		0.058 (5.8%)		0.0124 (1.2%)		0.002 (0.2%)		0.0192 (1.9%)		0.00525 (0.52%)		0.00312 (0.31%)		0.0684 (6.8%)		0.0752 (7.5%)
XP_021738720.1	endoglucanase 24-like	Celwall	0.0375 (3.8%)		0.35 (35%)		0.0118 (1.2%)		0.00322 (0.32%)		0.0314 (3.1%)		0.109 (11%)		0.0861 (8.6%)		0.0274 (2.7%)		0.0262 (2.6%)		0.0192 (1.9%)		0.0282 (2.8%)		0.0113 (1.1%)		0.031 (3.1%)		0.227 (23%)
XP_021753944.1	abscisic acid 8'-hydroxylase 1-like	Endoplasm	0.0116 (1.2%)		0.00519 (0.52%)		0.00531 (0.53%)		0.000893 (0.089%)		0.00523 (0.52%)		0.729 (73%)		0.164 (16%)		0.0121 (1.2%)		0.00162 (0.16%)		0.0193 (1.9%)		0.00148 (0.15%)		0.00676 (0.68%)		0.0233 (2.3%)		0.0135 (1.4%)
XP_021727739.1	probable protein phosphatase 2C 35	Celmemb	0.495 (50%)		0.00513 (0.51%)		0.0102 (1%)		0.105 (10%)		0.0245 (2.4%)		0.013 (1.3%)		0.113 (11%)		0.00551 (0.55%)		0.00496 (0.5%)		0.0194 (1.9%)		0.109 (11%)		0.00632 (0.63%)		0.0212 (2.1%)		0.0675 (6.8%)
XP_021738963.1	eukaryotic initiation factor 4A-9-like	Cyto	0.011 (1.1%)		0.000892 (0.089%)		0.00478 (0.48%)		0.0757 (7.6%)		0.512 (51%)		0.0384 (3.8%)		0.000703 (0.07%)		0.0261 (2.6%)		0.0148 (1.5%)		0.0195 (2%)		0.0788 (7.9%)		0.0184 (1.8%)		0.176 (18%)		0.0228 (2.3%)
XP_021754028.1	probable sugar phosphate/phosphate translocator At1g12500	Celmemb	0.781 (78%)		0.00275 (0.27%)		0.00133 (0.13%)		0.00316 (0.32%)		0.00357 (0.36%)		0.0551 (5.5%)		0.00164 (0.16%)		0.0489 (4.9%)		0.000568 (0.057%)		0.0196 (2%)		0.00307 (0.31%)		0.00426 (0.43%)		0.0378 (3.8%)		0.037 (3.7%)
XP_021729177.1	putative RING-H2 finger protein ATL21A	Celmemb	0.581 (58%)		0.0747 (7.5%)		0.0147 (1.5%)		0.0138 (1.4%)		0.00441 (0.44%)		0.0447 (4.5%)		0.107 (11%)		0.0546 (5.5%)		0.0053 (0.53%)		0.0196 (2%)		0.00429 (0.43%)		0.00301 (0.3%)		0.00731 (0.73%)		0.066 (6.6%)
XP_021753414.1	UDP-glycosyltransferase 84B2-like	Celmemb	0.472 (47%)		0.0055 (0.55%)		0.00297 (0.3%)		0.0801 (8%)		0.0364 (3.6%)		0.0816 (8.2%)		0.00316 (0.32%)		0.012 (1.2%)		0.00462 (0.46%)		0.0196 (2%)		0.0704 (7%)		0.00486 (0.49%)		0.0368 (3.7%)		0.17 (17%)
XP_021760994.1	uncharacterized protein LOC110725839	Endoplasm	0.063 (6.3%)		0.01 (1%)		0.0503 (5%)		0.119 (12%)		0.133 (13%)		0.189 (19%)		0.0241 (2.4%)		0.0384 (3.8%)		0.0154 (1.5%)		0.0197 (2%)		0.136 (14%)		0.0863 (8.6%)		0.0444 (4.4%)		0.0715 (7.2%)
XP_021724374.1	UDP-galactose/UDP-glucose transporter 5B-like isoform X1	Celmemb	0.768 (77%)		0.00203 (0.2%)		0.00597 (0.6%)		0.00237 (0.24%)		0.00297 (0.3%)		0.128 (13%)		0.00568 (0.57%)		0.0178 (1.8%)		0.00084 (0.084%)		0.0198 (2%)		0.00176 (0.18%)		0.00811 (0.81%)		0.00836 (0.84%)		0.0281 (2.8%)
XP_021736665.1	protein NUCLEAR FUSION DEFECTIVE 4-like isoform X1	Celmemb	0.805 (80%)		0.00949 (0.95%)		0.000885 (0.089%)		0.0203 (2%)		0.0329 (3.3%)		0.0318 (3.2%)		0.00173 (0.17%)		0.0409 (4.1%)		0.00264 (0.26%)		0.02 (2%)		0.0123 (1.2%)		0.00118 (0.12%)		0.0107 (1.1%)		0.0105 (1%)
XP_021762199.1	mechanosensitive ion channel protein 10-like	Endoplasm	0.181 (18%)		0.00262 (0.26%)		0.00416 (0.42%)		0.02 (2%)		0.137 (14%)		0.284 (28%)		0.00222 (0.22%)		0.0153 (1.5%)		0.00469 (0.47%)		0.02 (2%)		0.0237 (2.4%)		0.00968 (0.97%)		0.0667 (6.7%)		0.229 (23%)
XP_021743899.1	serine/threonine-protein phosphatase 4 regulatory subunit 2-B-like isoform X1	Celmemb	0.32 (32%)		0.00203 (0.2%)		0.00634 (0.63%)		0.123 (12%)		0.153 (15%)		0.0196 (2%)		0.00309 (0.31%)		0.004 (0.4%)		0.00319 (0.32%)		0.0202 (2%)		0.211 (21%)		0.0149 (1.5%)		0.102 (10%)		0.0182 (1.8%)
XP_021736041.1	uncharacterized protein LOC110702614	Endoplasm	0.364 (36%)		0.00515 (0.52%)		0.00368 (0.37%)		0.00272 (0.27%)		0.00388 (0.39%)		0.456 (46%)		0.00445 (0.44%)		0.0887 (8.9%)		0.00606 (0.61%)		0.0203 (2%)		0.00591 (0.59%)		0.00488 (0.49%)		0.0107 (1.1%)		0.0238 (2.4%)
XP_021724927.1	mitochondrial outer membrane protein porin 4-like	Cyto	0.0638 (6.4%)		0.0101 (1%)		0.0126 (1.3%)		0.0129 (1.3%)		0.474 (47%)		0.00632 (0.63%)		0.0204 (2%)		0.0335 (3.4%)		0.00566 (0.57%)		0.0204 (2%)		0.105 (10%)		0.0141 (1.4%)		0.133 (13%)		0.0875 (8.8%)
XP_021725699.1	peroxidase 5-like	Celmemb	0.368 (37%)		0.203 (20%)		0.011 (1.1%)		0.00506 (0.51%)		0.0159 (1.6%)		0.0174 (1.7%)		0.146 (15%)		0.0127 (1.3%)		0.0238 (2.4%)		0.0206 (2.1%)		0.022 (2.2%)		0.00537 (0.54%)		0.0242 (2.4%)		0.125 (12%)
XP_021730390.1	uncharacterized protein LOC110697315	Celmemb	0.364 (36%)		0.00454 (0.45%)		0.0113 (1.1%)		0.019 (1.9%)		0.019 (1.9%)		0.0311 (3.1%)		0.00889 (0.89%)		0.0583 (5.8%)		0.0337 (3.4%)		0.0207 (2.1%)		0.0474 (4.7%)		0.018 (1.8%)		0.276 (28%)		0.0878 (8.8%)
XP_021751806.1	pyruvate dehydrogenase (acetyl-transferring) kinase, mitochondrial-like	Cyto	0.0157 (1.6%)		0.0012 (0.12%)		0.0219 (2.2%)		0.0418 (4.2%)		0.663 (66%)		0.0815 (8.2%)		0.00133 (0.13%)		0.023 (2.3%)		0.00467 (0.47%)		0.0207 (2.1%)		0.0192 (1.9%)		0.0155 (1.6%)		0.0873 (8.7%)		0.00312 (0.31%)
XP_021756042.1	uncharacterized protein LOC110721203 isoform X1	Celmemb	0.267 (27%)		0.00312 (0.31%)		0.0239 (2.4%)		0.0111 (1.1%)		0.0762 (7.6%)		0.0538 (5.4%)		0.219 (22%)		0.162 (16%)		0.00665 (0.66%)		0.0208 (2.1%)		0.0206 (2.1%)		0.025 (2.5%)		0.0435 (4.4%)		0.0675 (6.8%)
XP_021755599.1	uncharacterized protein LOC110720849 isoform X1	Golgi	0.182 (18%)		0.00298 (0.3%)		0.0136 (1.4%)		0.0152 (1.5%)		0.0722 (7.2%)		0.0161 (1.6%)		0.00219 (0.22%)		0.309 (31%)		0.0151 (1.5%)		0.0208 (2.1%)		0.0493 (4.9%)		0.215 (22%)		0.0805 (8%)		0.00584 (0.58%)
XP_021734241.1	putative pentatricopeptide repeat-containing protein At5g06400, mitochondrial	Cyto	0.0681 (6.8%)		0.00344 (0.34%)		0.0262 (2.6%)		0.077 (7.7%)		0.296 (30%)		0.164 (16%)		0.00378 (0.38%)		0.0141 (1.4%)		0.00514 (0.51%)		0.0209 (2.1%)		0.105 (10%)		0.0291 (2.9%)		0.0861 (8.6%)		0.101 (10%)
XP_021740746.1	farnesyl pyrophosphate synthase 1-like	Cyto	0.00775 (0.78%)		0.00414 (0.41%)		0.0459 (4.6%)		0.0249 (2.5%)		0.558 (56%)		0.118 (12%)		0.00734 (0.73%)		0.0144 (1.4%)		0.00825 (0.82%)		0.0209 (2.1%)		0.0281 (2.8%)		0.018 (1.8%)		0.0681 (6.8%)		0.077 (7.7%)
XP_021713726.1	myb-related protein 1-like isoform X1	Cyto.Nucl	0.0169 (1.7%)		0.00251 (0.25%)		0.00446 (0.45%)		0.435 (44%)		0.0186 (1.9%)		0.00824 (0.82%)		0.00553 (0.55%)		0.0561 (5.6%)		0.00373 (0.37%)		0.0209 (2.1%)		0.405 (40%)		0.00491 (0.49%)		0.0127 (1.3%)		0.00485 (0.48%)
XP_021759419.1	probable inactive purple acid phosphatase 27	Extracel	0.0462 (4.6%)		0.0267 (2.7%)		0.00603 (0.6%)		0.00626 (0.63%)		0.0377 (3.8%)		0.0848 (8.5%)		0.285 (28%)		0.146 (15%)		0.0104 (1%)		0.0212 (2.1%)		0.0192 (1.9%)		0.00421 (0.42%)		0.112 (11%)		0.195 (20%)
XP_021724106.1	isoflavone 2'-hydroxylase-like	Endoplasm	0.0371 (3.7%)		0.00217 (0.22%)		0.00263 (0.26%)		0.00301 (0.3%)		0.0199 (2%)		0.687 (69%)		0.0175 (1.8%)		0.0191 (1.9%)		0.00608 (0.61%)		0.0214 (2.1%)		0.0122 (1.2%)		0.00406 (0.41%)		0.162 (16%)		0.00651 (0.65%)
XP_021733420.1	putative cysteine-rich receptor-like protein kinase 9	Extracel	0.0409 (4.1%)		0.0682 (6.8%)		0.0122 (1.2%)		0.00341 (0.34%)		0.00418 (0.42%)		0.0129 (1.3%)		0.51 (51%)		0.0147 (1.5%)		0.00723 (0.72%)		0.0216 (2.2%)		0.00423 (0.42%)		0.00116 (0.12%)		0.0145 (1.5%)		0.284 (28%)
XP_021736710.1	amino acid transporter AVT6B-like	Celmemb	0.643 (64%)		0.00835 (0.84%)		0.000899 (0.09%)		0.00192 (0.19%)		0.0036 (0.36%)		0.0179 (1.8%)		0.000816 (0.082%)		0.0172 (1.7%)		0.000724 (0.072%)		0.0218 (2.2%)		0.00253 (0.25%)		0.00645 (0.64%)		0.0518 (5.2%)		0.223 (22%)
XP_021748155.1	signal peptide peptidase-like 4	Celmemb	0.79 (79%)		0.000688 (0.069%)		0.000659 (0.066%)		0.00182 (0.18%)		0.00141 (0.14%)		0.104 (10%)		0.0147 (1.5%)		0.0493 (4.9%)		0.000609 (0.061%)		0.0218 (2.2%)		0.000656 (0.066%)		0.00214 (0.21%)		0.00269 (0.27%)		0.00917 (0.92%)
XP_021749661.1	inositol oxygenase 1-like isoform X1	Endoplasm	0.00888 (0.89%)		0.00222 (0.22%)		0.00146 (0.15%)		0.108 (11%)		0.131 (13%)		0.454 (45%)		0.00701 (0.7%)		0.0672 (6.7%)		0.00225 (0.22%)		0.0218 (2.2%)		0.105 (10%)		0.00655 (0.66%)		0.0508 (5.1%)		0.0334 (3.3%)
XP_021773827.1	beta-galactosidase 14-like	Extracel	0.0442 (4.4%)		0.0599 (6%)		0.0127 (1.3%)		0.0103 (1%)		0.126 (13%)		0.0343 (3.4%)		0.378 (38%)		0.0979 (9.8%)		0.0179 (1.8%)		0.0219 (2.2%)		0.0144 (1.4%)		0.00621 (0.62%)		0.0415 (4.2%)		0.135 (14%)
XP_021718397.1	PLASMODESMATA CALLOSE-BINDING PROTEIN 1-like	Celmemb	0.491 (49%)		0.00924 (0.92%)		0.0011 (0.11%)		0.00164 (0.16%)		0.0115 (1.2%)		0.00795 (0.8%)		0.315 (32%)		0.00382 (0.38%)		0.00238 (0.24%)		0.022 (2.2%)		0.00277 (0.28%)		0.00306 (0.31%)		0.0295 (2.9%)		0.0984 (9.8%)
XP_021773672.1	peroxidase 57-like	Celmemb	0.269 (27%)		0.0374 (3.7%)		0.0157 (1.6%)		0.0141 (1.4%)		0.0579 (5.8%)		0.242 (24%)		0.0182 (1.8%)		0.0394 (3.9%)		0.0206 (2.1%)		0.022 (2.2%)		0.0199 (2%)		0.0142 (1.4%)		0.0667 (6.7%)		0.163 (16%)
XP_021741439.1	ephrin type-B receptor 3-like	Celmemb	0.464 (46%)		0.0115 (1.2%)		0.0181 (1.8%)		0.00946 (0.95%)		0.0171 (1.7%)		0.0903 (9%)		0.055 (5.5%)		0.0457 (4.6%)		0.00143 (0.14%)		0.0222 (2.2%)		0.0227 (2.3%)		0.0077 (0.77%)		0.0432 (4.3%)		0.192 (19%)
XP_021738189.1	uncharacterized protein LOC110704678	Cyto	0.0325 (3.2%)		0.00112 (0.11%)		0.00321 (0.32%)		0.0227 (2.3%)		0.545 (55%)		0.17 (17%)		0.00974 (0.97%)		0.0173 (1.7%)		0.00266 (0.27%)		0.0223 (2.2%)		0.031 (3.1%)		0.03 (3%)		0.0808 (8.1%)		0.0319 (3.2%)
XP_021717236.1	protein FLOURY 1-like	Celmemb	0.852 (85%)		0.000479 (0.048%)		0.000678 (0.068%)		0.003 (0.3%)		0.00296 (0.3%)		0.0742 (7.4%)		0.00252 (0.25%)		0.0207 (2.1%)		0.00236 (0.24%)		0.0224 (2.2%)		0.00226 (0.23%)		0.00123 (0.12%)		0.00769 (0.77%)		0.00779 (0.78%)
XP_021740426.1	receptor-like protein 12	Celmemb	0.601 (60%)		0.0019 (0.19%)		0.0026 (0.26%)		0.221 (22%)		0.00473 (0.47%)		0.0201 (2%)		0.00274 (0.27%)		0.0164 (1.6%)		0.00192 (0.19%)		0.0224 (2.2%)		0.0317 (3.2%)		0.00409 (0.41%)		0.046 (4.6%)		0.0235 (2.4%)
XP_021757250.1	folylpolyglutamate synthase-like	Cyto	0.117 (12%)		0.00206 (0.21%)		0.0109 (1.1%)		0.0157 (1.6%)		0.485 (48%)		0.0998 (10%)		0.00235 (0.24%)		0.0167 (1.7%)		0.00307 (0.31%)		0.0224 (2.2%)		0.0688 (6.9%)		0.0409 (4.1%)		0.0835 (8.4%)		0.0318 (3.2%)
XP_021739233.1	uncharacterized protein LOC110705641	Extracel	0.0285 (2.8%)		0.139 (14%)		0.00248 (0.25%)		0.0152 (1.5%)		0.0413 (4.1%)		0.009 (0.9%)		0.587 (59%)		0.00334 (0.33%)		0.00912 (0.91%)		0.0224 (2.2%)		0.017 (1.7%)		0.00348 (0.35%)		0.0343 (3.4%)		0.0871 (8.7%)
XP_021741035.1	zeatin O-glucosyltransferase-like	Celmemb	0.376 (38%)		0.00332 (0.33%)		0.00335 (0.34%)		0.0612 (6.1%)		0.211 (21%)		0.0151 (1.5%)		0.00355 (0.36%)		0.0063 (0.63%)		0.00281 (0.28%)		0.0225 (2.2%)		0.164 (16%)		0.00831 (0.83%)		0.0805 (8%)		0.0423 (4.2%)
XP_021739028.1	calcineurin B-like protein 10	Celmemb	0.547 (55%)		0.00364 (0.36%)		0.00332 (0.33%)		0.00931 (0.93%)		0.111 (11%)		0.0357 (3.6%)		0.00549 (0.55%)		0.0116 (1.2%)		0.0109 (1.1%)		0.0226 (2.3%)		0.0197 (2%)		0.00445 (0.44%)		0.181 (18%)		0.0333 (3.3%)
XP_021743256.1	uncharacterized protein LOC110709352	Cyto.Nucl	0.00981 (0.98%)		0.00113 (0.11%)		0.00206 (0.21%)		0.316 (32%)		0.242 (24%)		0.0444 (4.4%)		0.000525 (0.052%)		0.00595 (0.6%)		0.00179 (0.18%)		0.0226 (2.3%)		0.289 (29%)		0.0125 (1.2%)		0.0493 (4.9%)		0.00288 (0.29%)
XP_021740366.1	uncharacterized protein LOC110706710	Endoplasm	0.0334 (3.3%)		0.00243 (0.24%)		0.00911 (0.91%)		0.044 (4.4%)		0.102 (10%)		0.522 (52%)		0.00328 (0.33%)		0.0636 (6.4%)		0.0182 (1.8%)		0.0226 (2.3%)		0.0228 (2.3%)		0.00379 (0.38%)		0.0581 (5.8%)		0.0948 (9.5%)
XP_021719261.1	uncharacterized protein LOC110686948	Celmemb	0.583 (58%)		0.00624 (0.62%)		0.000639 (0.064%)		0.00209 (0.21%)		0.00919 (0.92%)		0.0209 (2.1%)		0.00239 (0.24%)		0.00481 (0.48%)		0.00182 (0.18%)		0.0228 (2.3%)		0.0143 (1.4%)		0.000779 (0.078%)		0.315 (32%)		0.0169 (1.7%)
XP_021751896.1	uncharacterized protein LOC110717491	Celmemb	0.418 (42%)		0.00196 (0.2%)		0.00482 (0.48%)		0.0297 (3%)		0.00468 (0.47%)		0.311 (31%)		0.00172 (0.17%)		0.0604 (6%)		0.00938 (0.94%)		0.0228 (2.3%)		0.04 (4%)		0.0427 (4.3%)		0.0255 (2.6%)		0.0281 (2.8%)
XP_021721037.1	endoglucanase 25-like	Celmemb	0.804 (80%)		0.00723 (0.72%)		0.00243 (0.24%)		0.018 (1.8%)		0.0232 (2.3%)		0.00946 (0.95%)		0.0106 (1.1%)		0.00776 (0.78%)		0.0025 (0.25%)		0.0228 (2.3%)		0.0552 (5.5%)		0.0056 (0.56%)		0.0149 (1.5%)		0.0167 (1.7%)
XP_021754697.1	U-box domain-containing protein 30-like	Endoplasm	0.0853 (8.5%)		0.0066 (0.66%)		0.0113 (1.1%)		0.0832 (8.3%)		0.119 (12%)		0.153 (15%)		0.00588 (0.59%)		0.0178 (1.8%)		0.00543 (0.54%)		0.0228 (2.3%)		0.146 (15%)		0.1 (10%)		0.123 (12%)		0.12 (12%)
XP_021727993.1	mitochondrial import receptor subunit TOM20-like	Cyto	0.0708 (7.1%)		0.0037 (0.37%)		0.0391 (3.9%)		0.0221 (2.2%)		0.304 (30%)		0.0484 (4.8%)		0.00568 (0.57%)		0.173 (17%)		0.0128 (1.3%)		0.0229 (2.3%)		0.214 (21%)		0.0335 (3.4%)		0.0301 (3%)		0.0193 (1.9%)
XP_021745310.1	uncharacterized protein LOC110711242	Celmemb	0.61 (61%)		0.00617 (0.62%)		0.00232 (0.23%)		0.01 (1%)		0.00813 (0.81%)		0.0627 (6.3%)		0.108 (11%)		0.107 (11%)		0.00803 (0.8%)		0.023 (2.3%)		0.0187 (1.9%)		0.00388 (0.39%)		0.00621 (0.62%)		0.0263 (2.6%)
XP_021732421.1	systemin receptor SR160-like	Celmemb	0.806 (81%)		0.00694 (0.69%)		0.00127 (0.13%)		0.00194 (0.19%)		0.015 (1.5%)		0.0289 (2.9%)		0.00165 (0.16%)		0.00288 (0.29%)		0.00226 (0.23%)		0.0231 (2.3%)		0.0113 (1.1%)		0.000988 (0.099%)		0.0923 (9.2%)		0.00495 (0.5%)
XP_021720533.1	centrosomal protein of 83 kDa-like isoform X1	Cyto.Nucl	0.0153 (1.5%)		0.00427 (0.43%)		0.0153 (1.5%)		0.368 (37%)		0.115 (12%)		0.0064 (0.64%)		0.00521 (0.52%)		0.0146 (1.5%)		0.0232 (2.3%)		0.0231 (2.3%)		0.172 (17%)		0.00666 (0.67%)		0.224 (22%)		0.00715 (0.72%)
XP_021751032.1	uncharacterized protein LOC110716697	Celmemb	0.356 (36%)		0.01 (1%)		0.00464 (0.46%)		0.0882 (8.8%)		0.0349 (3.5%)		0.0222 (2.2%)		0.0137 (1.4%)		0.00937 (0.94%)		0.00268 (0.27%)		0.0234 (2.3%)		0.267 (27%)		0.0154 (1.5%)		0.11 (11%)		0.0422 (4.2%)
XP_021733727.1	polynucleotide 5'-hydroxyl-kinase NOL9-like	Celmemb	0.231 (23%)		0.00588 (0.59%)		0.0132 (1.3%)		0.0862 (8.6%)		0.118 (12%)		0.159 (16%)		0.00726 (0.73%)		0.03 (3%)		0.00534 (0.53%)		0.0235 (2.4%)		0.0448 (4.5%)		0.0246 (2.5%)		0.219 (22%)		0.0322 (3.2%)
XP_021730425.1	RHOMBOID-like protein 3	Celmemb	0.592 (59%)		0.00169 (0.17%)		0.000486 (0.049%)		0.00194 (0.19%)		0.00529 (0.53%)		0.257 (26%)		0.000775 (0.078%)		0.0411 (4.1%)		0.000408 (0.041%)		0.0235 (2.4%)		0.00156 (0.16%)		0.0025 (0.25%)		0.0393 (3.9%)		0.0323 (3.2%)
XP_021756691.1	ras GTPase-activating protein-binding protein 1-like isoform X1	Cyto	0.103 (10%)		0.00339 (0.34%)		0.00572 (0.57%)		0.0324 (3.2%)		0.436 (44%)		0.00508 (0.51%)		0.0237 (2.4%)		0.0084 (0.84%)		0.00496 (0.5%)		0.0236 (2.4%)		0.129 (13%)		0.00662 (0.66%)		0.209 (21%)		0.0106 (1.1%)
XP_021737460.1	nuclear transcription factor Y subunit C-1-like	Celmemb	0.594 (59%)		0.00939 (0.94%)		0.00285 (0.29%)		0.0307 (3.1%)		0.0538 (5.4%)		0.0228 (2.3%)		0.0178 (1.8%)		0.00874 (0.87%)		0.00477 (0.48%)		0.0237 (2.4%)		0.0608 (6.1%)		0.0574 (5.7%)		0.0939 (9.4%)		0.0189 (1.9%)
XP_021768447.1	protein NRT1/ PTR FAMILY 6.3-like	Celmemb	0.569 (57%)		0.00593 (0.59%)		0.00181 (0.18%)		0.0169 (1.7%)		0.123 (12%)		0.135 (14%)		0.00232 (0.23%)		0.0278 (2.8%)		0.00425 (0.43%)		0.0237 (2.4%)		0.0378 (3.8%)		0.00201 (0.2%)		0.0413 (4.1%)		0.00932 (0.93%)
XP_021714920.1	ethylene-responsive transcription factor RAP2-11	Celmemb	0.301 (30%)		0.0418 (4.2%)		0.00901 (0.9%)		0.0586 (5.9%)		0.0688 (6.9%)		0.0106 (1.1%)		0.0362 (3.6%)		0.0251 (2.5%)		0.0074 (0.74%)		0.0237 (2.4%)		0.282 (28%)		0.0061 (0.61%)		0.0989 (9.9%)		0.0306 (3.1%)
XP_021766179.1	ureide permease 2-like	Celmemb	0.665 (66%)		0.00167 (0.17%)		0.00121 (0.12%)		0.000607 (0.061%)		0.000808 (0.081%)		0.0551 (5.5%)		0.0537 (5.4%)		0.00492 (0.49%)		0.000629 (0.063%)		0.0237 (2.4%)		5e-04 (0.05%)		0.00221 (0.22%)		0.0033 (0.33%)		0.187 (19%)
XP_021745056.1	disease resistance protein RPM1-like isoform X1	Endoplasm	0.0396 (4%)		0.013 (1.3%)		0.0318 (3.2%)		0.0399 (4%)		0.101 (10%)		0.231 (23%)		0.0348 (3.5%)		0.0158 (1.6%)		0.0231 (2.3%)		0.0237 (2.4%)		0.157 (16%)		0.0378 (3.8%)		0.205 (20%)		0.0471 (4.7%)
XP_021749379.1	beta-amyrin 28-oxidase-like	Endoplasm	0.0505 (5.1%)		0.00936 (0.94%)		0.00428 (0.43%)		0.00584 (0.58%)		0.0218 (2.2%)		0.509 (51%)		0.171 (17%)		0.0266 (2.7%)		0.00518 (0.52%)		0.0239 (2.4%)		0.00601 (0.6%)		0.0033 (0.33%)		0.145 (14%)		0.0185 (1.8%)
XP_021750403.1	serine carboxypeptidase-like 17	Cyto	0.0956 (9.6%)		0.057 (5.7%)		0.0111 (1.1%)		0.0176 (1.8%)		0.27 (27%)		0.124 (12%)		0.116 (12%)		0.101 (10%)		0.00436 (0.44%)		0.0241 (2.4%)		0.0541 (5.4%)		0.0122 (1.2%)		0.0339 (3.4%)		0.0783 (7.8%)
XP_021746742.1	glutamate--glyoxylate aminotransferase 2	Cyto	0.0242 (2.4%)		0.0019 (0.19%)		0.0048 (0.48%)		0.0775 (7.8%)		0.425 (42%)		0.0132 (1.3%)		0.00803 (0.8%)		0.002 (0.2%)		0.00208 (0.21%)		0.0243 (2.4%)		0.101 (10%)		0.0636 (6.4%)		0.213 (21%)		0.0392 (3.9%)
XP_021750527.1	L-type lectin-domain containing receptor kinase IV.1-like	Celmemb	0.269 (27%)		0.144 (14%)		0.0134 (1.3%)		0.0349 (3.5%)		0.0222 (2.2%)		0.0944 (9.4%)		0.175 (18%)		0.0642 (6.4%)		0.0135 (1.4%)		0.0245 (2.4%)		0.0268 (2.7%)		0.00538 (0.54%)		0.0265 (2.6%)		0.0863 (8.6%)
XP_021765059.1	protein SRC2-like	Cyto	0.0132 (1.3%)		0.00207 (0.21%)		0.00315 (0.32%)		0.0515 (5.1%)		0.623 (62%)		0.016 (1.6%)		0.00883 (0.88%)		0.00299 (0.3%)		0.02 (2%)		0.0246 (2.5%)		0.091 (9.1%)		0.00137 (0.14%)		0.131 (13%)		0.0118 (1.2%)
XP_021740120.1	ATP-dependent DNA helicase PIF1-like	Cyto.Nucl	0.0162 (1.6%)		0.00326 (0.33%)		0.0356 (3.6%)		0.477 (48%)		0.145 (14%)		0.0691 (6.9%)		0.00183 (0.18%)		0.0209 (2.1%)		0.00337 (0.34%)		0.0246 (2.5%)		0.0838 (8.4%)		0.00971 (0.97%)		0.0935 (9.4%)		0.0166 (1.7%)
XP_021735770.1	cytochrome P450 87A3-like	Endoplasm	0.0931 (9.3%)		0.00586 (0.59%)		0.00208 (0.21%)		0.00124 (0.12%)		0.00278 (0.28%)		0.405 (40%)		0.378 (38%)		0.0173 (1.7%)		0.00641 (0.64%)		0.0247 (2.5%)		0.00131 (0.13%)		0.00409 (0.41%)		0.0398 (4%)		0.0185 (1.8%)
XP_021726953.1	uncharacterized protein LOC110694102	Golgi	0.0822 (8.2%)		0.00737 (0.74%)		0.00426 (0.43%)		0.0258 (2.6%)		0.059 (5.9%)		0.0119 (1.2%)		0.0826 (8.3%)		0.577 (58%)		0.0139 (1.4%)		0.0247 (2.5%)		0.0195 (2%)		0.00633 (0.63%)		0.0619 (6.2%)		0.023 (2.3%)
XP_021765887.1	uncharacterized protein LOC110730401	Golgi	0.161 (16%)		0.0111 (1.1%)		0.02 (2%)		0.0168 (1.7%)		0.0312 (3.1%)		0.0577 (5.8%)		0.0207 (2.1%)		0.433 (43%)		0.0172 (1.7%)		0.0247 (2.5%)		0.0984 (9.8%)		0.00526 (0.53%)		0.0601 (6%)		0.0426 (4.3%)
XP_021724750.1	taxadiene 5-alpha hydroxylase-like	Endoplasm	0.143 (14%)		0.00382 (0.38%)		0.00353 (0.35%)		0.00202 (0.2%)		0.0277 (2.8%)		0.557 (56%)		0.161 (16%)		0.0111 (1.1%)		0.00768 (0.77%)		0.0248 (2.5%)		0.00331 (0.33%)		0.00728 (0.73%)		0.0256 (2.6%)		0.0227 (2.3%)
XP_021719032.1	GDSL esterase/lipase At5g14450-like	Extracel	0.163 (16%)		0.075 (7.5%)		0.00355 (0.36%)		0.0177 (1.8%)		0.0791 (7.9%)		0.0199 (2%)		0.44 (44%)		0.0317 (3.2%)		0.00304 (0.3%)		0.0248 (2.5%)		0.0731 (7.3%)		0.0052 (0.52%)		0.0334 (3.3%)		0.0302 (3%)
XP_021754846.1	choline transporter protein 1-like	Celmemb	0.453 (45%)		0.00403 (0.4%)		0.0121 (1.2%)		0.0231 (2.3%)		0.0443 (4.4%)		0.0198 (2%)		0.0104 (1%)		0.0418 (4.2%)		0.00514 (0.51%)		0.025 (2.5%)		0.0133 (1.3%)		0.0246 (2.5%)		0.0562 (5.6%)		0.267 (27%)
XP_021774241.1	protein FAR1-RELATED SEQUENCE 11-like	Cyto	0.129 (13%)		0.00342 (0.34%)		0.00427 (0.43%)		0.0117 (1.2%)		0.506 (51%)		0.0435 (4.4%)		0.00861 (0.86%)		0.0213 (2.1%)		0.00902 (0.9%)		0.0251 (2.5%)		0.166 (17%)		0.0106 (1.1%)		0.0546 (5.5%)		0.00784 (0.78%)
XP_021756616.1	gamma-glutamyl peptidase 3-like	Cyto	0.0954 (9.5%)		0.0125 (1.2%)		0.00384 (0.38%)		0.0988 (9.9%)		0.316 (32%)		0.0317 (3.2%)		0.00621 (0.62%)		0.0146 (1.5%)		0.00584 (0.58%)		0.0251 (2.5%)		0.0538 (5.4%)		0.0191 (1.9%)		0.264 (26%)		0.0537 (5.4%)
XP_021756283.1	UDP-glucuronate 4-epimerase 3-like	Golgi	0.045 (4.5%)		0.00729 (0.73%)		0.00257 (0.26%)		0.00388 (0.39%)		0.0377 (3.8%)		0.0139 (1.4%)		0.00396 (0.4%)		0.795 (80%)		0.00194 (0.19%)		0.0251 (2.5%)		0.0145 (1.5%)		0.0152 (1.5%)		0.0211 (2.1%)		0.0133 (1.3%)
XP_021716239.1	ankyrin repeat-containing protein At5g02620-like	Cyto	0.209 (21%)		0.00278 (0.28%)		0.00651 (0.65%)		0.02 (2%)		0.383 (38%)		0.0701 (7%)		0.000938 (0.094%)		0.0146 (1.5%)		0.0115 (1.2%)		0.0255 (2.6%)		0.0749 (7.5%)		0.0359 (3.6%)		0.132 (13%)		0.0124 (1.2%)
XP_021731414.1	uncharacterized protein LOC110698313	Celmemb	0.516 (52%)		0.011 (1.1%)		0.00415 (0.42%)		0.00635 (0.64%)		0.0293 (2.9%)		0.0383 (3.8%)		0.133 (13%)		0.032 (3.2%)		0.0471 (4.7%)		0.0258 (2.6%)		0.00387 (0.39%)		0.00453 (0.45%)		0.101 (10%)		0.0478 (4.8%)
XP_021746570.1	probable mannitol dehydrogenase	Cyto	0.0102 (1%)		0.000462 (0.046%)		0.00213 (0.21%)		0.0174 (1.7%)		0.812 (81%)		0.0336 (3.4%)		0.00475 (0.48%)		0.00574 (0.57%)		0.00424 (0.42%)		0.026 (2.6%)		0.00417 (0.42%)		0.00388 (0.39%)		0.0646 (6.5%)		0.0106 (1.1%)
XP_021714174.1	ras-related protein RABH1e-like	Cyto.Golgi	0.194 (19%)		0.00873 (0.87%)		0.226 (23%)		0.0966 (9.7%)		0.0186 (1.9%)		0.0716 (7.2%)		0.0101 (1%)		0.0944 (9.4%)		0.00681 (0.68%)		0.026 (2.6%)		0.0279 (2.8%)		0.0111 (1.1%)		0.123 (12%)		0.0845 (8.5%)
XP_021758394.1	uncharacterized protein LOC110723347 isoform X1	Celmemb	0.33 (33%)		0.00714 (0.71%)		0.00847 (0.85%)		0.0119 (1.2%)		0.0442 (4.4%)		0.0567 (5.7%)		0.00404 (0.4%)		0.0327 (3.3%)		0.0249 (2.5%)		0.0261 (2.6%)		0.0328 (3.3%)		0.076 (7.6%)		0.312 (31%)		0.0328 (3.3%)
XP_021738335.1	diacylglycerol kinase 5-like isoform X1	Celmemb	0.306 (31%)		0.00462 (0.46%)		0.00679 (0.68%)		0.0378 (3.8%)		0.165 (16%)		0.00798 (0.8%)		0.00167 (0.17%)		0.0622 (6.2%)		0.00399 (0.4%)		0.0264 (2.6%)		0.245 (24%)		0.00371 (0.37%)		0.125 (12%)		0.00434 (0.43%)
XP_021714895.1	uncharacterized protein LOC110682862	Cyto	0.0586 (5.9%)		0.00673 (0.67%)		0.00405 (0.4%)		0.0368 (3.7%)		0.33 (33%)		0.02 (2%)		0.00703 (0.7%)		0.0716 (7.2%)		0.0079 (0.79%)		0.0264 (2.6%)		0.0949 (9.5%)		0.0425 (4.2%)		0.278 (28%)		0.0156 (1.6%)
XP_021751992.1	uncharacterized protein LOC110717566	Cyto	0.0964 (9.6%)		0.0219 (2.2%)		0.0132 (1.3%)		0.0158 (1.6%)		0.293 (29%)		0.0352 (3.5%)		0.00714 (0.71%)		0.0971 (9.7%)		0.0072 (0.72%)		0.0266 (2.7%)		0.0199 (2%)		0.0495 (5%)		0.289 (29%)		0.0286 (2.9%)
XP_021743744.1	BEACH domain-containing protein B-like isoform X1	Celmemb	0.431 (43%)		0.00581 (0.58%)		0.0185 (1.8%)		0.0536 (5.4%)		0.117 (12%)		0.0984 (9.8%)		0.00264 (0.26%)		0.0263 (2.6%)		0.00754 (0.75%)		0.0267 (2.7%)		0.0802 (8%)		0.0356 (3.6%)		0.0622 (6.2%)		0.0341 (3.4%)
XP_021733687.1	alpha-mannosidase I MNS5-like isoform X1	Golgi	0.244 (24%)		0.00401 (0.4%)		0.00357 (0.36%)		0.0031 (0.31%)		0.00101 (0.1%)		0.169 (17%)		0.00525 (0.52%)		0.499 (50%)		0.00745 (0.74%)		0.0269 (2.7%)		0.00275 (0.27%)		0.00752 (0.75%)		0.0111 (1.1%)		0.0158 (1.6%)
XP_021771058.1	CO(2)-response secreted protease-like	Celmemb	0.332 (33%)		0.0307 (3.1%)		0.00371 (0.37%)		0.00117 (0.12%)		0.0191 (1.9%)		0.0153 (1.5%)		0.318 (32%)		0.0161 (1.6%)		0.00406 (0.41%)		0.0271 (2.7%)		0.00297 (0.3%)		0.0105 (1%)		0.0738 (7.4%)		0.145 (14%)
XP_021735101.1	leucine-rich repeat extensin-like protein 1	Extracel	0.223 (22%)		0.0773 (7.7%)		0.00342 (0.34%)		0.0302 (3%)		0.0335 (3.4%)		0.0232 (2.3%)		0.266 (27%)		0.00684 (0.68%)		0.00299 (0.3%)		0.0271 (2.7%)		0.152 (15%)		0.00478 (0.48%)		0.0368 (3.7%)		0.113 (11%)
XP_021724792.1	BTB/POZ domain-containing protein At5g60050-like	Cyto.Nucl	0.0624 (6.2%)		0.00574 (0.57%)		0.0351 (3.5%)		0.292 (29%)		0.123 (12%)		0.027 (2.7%)		0.00653 (0.65%)		0.0665 (6.6%)		0.0145 (1.5%)		0.0272 (2.7%)		0.14 (14%)		0.0062 (0.62%)		0.175 (18%)		0.0186 (1.9%)
XP_021766130.1	nucleobase-ascorbate transporter 2-like	Celmemb	0.349 (35%)		0.00377 (0.38%)		0.00284 (0.28%)		0.00332 (0.33%)		0.0197 (2%)		0.0489 (4.9%)		0.0038 (0.38%)		0.0143 (1.4%)		0.0025 (0.25%)		0.0273 (2.7%)		0.012 (1.2%)		0.00993 (0.99%)		0.217 (22%)		0.286 (29%)
XP_021742089.1	probable aspartic protease At2g35615	Celmemb	0.522 (52%)		0.0225 (2.2%)		0.00144 (0.14%)		0.00148 (0.15%)		0.00638 (0.64%)		0.0359 (3.6%)		0.104 (10%)		0.00924 (0.92%)		0.0019 (0.19%)		0.0273 (2.7%)		0.00784 (0.78%)		0.00228 (0.23%)		0.0997 (10%)		0.158 (16%)
XP_021770809.1	mitochondrial import receptor subunit TOM9-2-like	Celmemb	0.635 (64%)		0.00177 (0.18%)		0.00235 (0.24%)		0.0119 (1.2%)		0.0317 (3.2%)		0.00887 (0.89%)		0.00157 (0.16%)		0.00743 (0.74%)		0.0126 (1.3%)		0.0275 (2.8%)		0.0141 (1.4%)		0.0088 (0.88%)		0.217 (22%)		0.0197 (2%)
XP_021748756.1	selenoprotein K-like isoform X1	Extracel	0.0219 (2.2%)		0.023 (2.3%)		0.00676 (0.68%)		0.0325 (3.2%)		0.0324 (3.2%)		0.00965 (0.97%)		0.703 (70%)		0.0169 (1.7%)		0.0131 (1.3%)		0.0275 (2.8%)		0.0263 (2.6%)		0.00527 (0.53%)		0.0633 (6.3%)		0.0189 (1.9%)
XP_021765780.1	subtilisin-like protease SBT2.5	Celmemb	0.37 (37%)		0.0276 (2.8%)		0.0193 (1.9%)		0.00361 (0.36%)		0.0201 (2%)		0.043 (4.3%)		0.102 (10%)		0.122 (12%)		0.00932 (0.93%)		0.0276 (2.8%)		0.00949 (0.95%)		0.0313 (3.1%)		0.0505 (5.1%)		0.165 (16%)
XP_021740689.1	tetraspanin-7-like	Celmemb	0.824 (82%)		0.00136 (0.14%)		0.000552 (0.055%)		0.0011 (0.11%)		0.0018 (0.18%)		0.0153 (1.5%)		0.00965 (0.97%)		0.0805 (8%)		0.00076 (0.076%)		0.0279 (2.8%)		0.000593 (0.059%)		0.000369 (0.037%)		0.0196 (2%)		0.0169 (1.7%)
XP_021738799.1	LOW QUALITY PROTEIN: uncharacterized protein LOC110705264	Golgi	0.0593 (5.9%)		0.00122 (0.12%)		0.0131 (1.3%)		0.0346 (3.5%)		0.0183 (1.8%)		0.0134 (1.3%)		0.00476 (0.48%)		0.65 (65%)		0.0107 (1.1%)		0.0279 (2.8%)		0.131 (13%)		0.00487 (0.49%)		0.0234 (2.3%)		0.00673 (0.67%)
XP_021759127.1	uncharacterized protein LOC110724036	Cyto	0.0443 (4.4%)		0.00392 (0.39%)		0.0108 (1.1%)		0.0113 (1.1%)		0.433 (43%)		0.324 (32%)		0.00632 (0.63%)		0.0329 (3.3%)		0.0101 (1%)		0.0283 (2.8%)		0.0351 (3.5%)		0.0177 (1.8%)		0.0308 (3.1%)		0.0118 (1.2%)
XP_021745264.1	uncharacterized protein LOC110711193	Celmemb	0.751 (75%)		0.0075 (0.75%)		0.00113 (0.11%)		0.0107 (1.1%)		0.00924 (0.92%)		0.0972 (9.7%)		0.00953 (0.95%)		0.0151 (1.5%)		0.00898 (0.9%)		0.0285 (2.8%)		0.00839 (0.84%)		0.0011 (0.11%)		0.0432 (4.3%)		0.00856 (0.86%)
XP_021732346.1	receptor-like serine/threonine-protein kinase NCRK	Celmemb	0.555 (56%)		0.0127 (1.3%)		0.00361 (0.36%)		0.0824 (8.2%)		0.0392 (3.9%)		0.00902 (0.9%)		0.0337 (3.4%)		0.0127 (1.3%)		0.00679 (0.68%)		0.0285 (2.8%)		0.149 (15%)		0.00176 (0.18%)		0.0517 (5.2%)		0.0133 (1.3%)
XP_021742674.1	uncharacterized protein LOC110708767	Endoplasm	0.123 (12%)		0.0107 (1.1%)		0.00648 (0.65%)		0.0461 (4.6%)		0.0984 (9.8%)		0.166 (17%)		0.0361 (3.6%)		0.0262 (2.6%)		0.00755 (0.76%)		0.0286 (2.9%)		0.152 (15%)		0.0624 (6.2%)		0.151 (15%)		0.0841 (8.4%)
XP_021769155.1	60S acidic ribosomal protein P0-like	Cyto	0.041 (4.1%)		0.00123 (0.12%)		0.00633 (0.63%)		0.117 (12%)		0.565 (56%)		0.00941 (0.94%)		0.00206 (0.21%)		0.00217 (0.22%)		0.0132 (1.3%)		0.0287 (2.9%)		0.0669 (6.7%)		0.00463 (0.46%)		0.132 (13%)		0.00964 (0.96%)
XP_021732118.1	probable LRR receptor-like serine/threonine-protein kinase At3g47570	Celmemb	0.629 (63%)		0.00221 (0.22%)		0.00371 (0.37%)		0.00468 (0.47%)		0.00198 (0.2%)		0.0756 (7.6%)		0.0148 (1.5%)		0.0107 (1.1%)		0.00422 (0.42%)		0.029 (2.9%)		0.00371 (0.37%)		0.006 (0.6%)		0.0313 (3.1%)		0.183 (18%)
XP_021721668.1	delta(12)-fatty-acid desaturase FAD2-like	Endoplasm	0.0194 (1.9%)		0.000852 (0.085%)		0.00555 (0.56%)		0.0242 (2.4%)		0.00768 (0.77%)		0.714 (71%)		0.00118 (0.12%)		0.0808 (8.1%)		0.00432 (0.43%)		0.0292 (2.9%)		0.0121 (1.2%)		0.00424 (0.42%)		0.083 (8.3%)		0.0133 (1.3%)
XP_021739537.1	protein FLX-like 2	Cyto	0.0808 (8.1%)		0.00983 (0.98%)		0.0129 (1.3%)		0.0351 (3.5%)		0.3 (30%)		0.00922 (0.92%)		0.0135 (1.4%)		0.013 (1.3%)		0.0234 (2.3%)		0.0293 (2.9%)		0.174 (17%)		0.0218 (2.2%)		0.253 (25%)		0.0245 (2.4%)
XP_021764318.1	putative RING-H2 finger protein ATL21A	Celmemb	0.198 (20%)		0.135 (14%)		0.0246 (2.5%)		0.00859 (0.86%)		0.00995 (1%)		0.0319 (3.2%)		0.176 (18%)		0.136 (14%)		0.00364 (0.36%)		0.0294 (2.9%)		0.0177 (1.8%)		0.00288 (0.29%)		0.146 (15%)		0.0796 (8%)
XP_021760975.1	FBD-associated F-box protein At3g49020-like	Celmemb	0.343 (34%)		0.00469 (0.47%)		0.0138 (1.4%)		0.149 (15%)		0.075 (7.5%)		0.08 (8%)		0.00607 (0.61%)		0.0865 (8.6%)		0.00375 (0.38%)		0.0295 (2.9%)		0.109 (11%)		0.0354 (3.5%)		0.0412 (4.1%)		0.0235 (2.4%)
XP_021762222.1	cytosolic sulfotransferase 13-like	Cyto	0.0269 (2.7%)		0.0043 (0.43%)		0.00142 (0.14%)		0.0481 (4.8%)		0.348 (35%)		0.0811 (8.1%)		0.0013 (0.13%)		0.00228 (0.23%)		0.00256 (0.26%)		0.0295 (2.9%)		0.111 (11%)		0.0115 (1.2%)		0.309 (31%)		0.0234 (2.3%)
XP_021766248.1	uncharacterized protein LOC110730736	Golgi	0.122 (12%)		0.00268 (0.27%)		0.013 (1.3%)		0.0649 (6.5%)		0.032 (3.2%)		0.191 (19%)		0.0039 (0.39%)		0.328 (33%)		0.0104 (1%)		0.0297 (3%)		0.0648 (6.5%)		0.0678 (6.8%)		0.0537 (5.4%)		0.0155 (1.6%)
XP_021748168.1	K(+) efflux antiporter 2, chloroplastic-like	Celmemb	0.363 (36%)		0.00248 (0.25%)		0.111 (11%)		0.0603 (6%)		0.022 (2.2%)		0.0294 (2.9%)		0.00371 (0.37%)		0.013 (1.3%)		0.017 (1.7%)		0.03 (3%)		0.0939 (9.4%)		0.0217 (2.2%)		0.107 (11%)		0.126 (13%)
XP_021726751.1	dnaJ protein ERDJ2A-like	Endoplasm	0.0549 (5.5%)		0.00347 (0.35%)		0.00538 (0.54%)		0.0423 (4.2%)		0.0339 (3.4%)		0.559 (56%)		0.00639 (0.64%)		0.015 (1.5%)		0.0195 (2%)		0.03 (3%)		0.0109 (1.1%)		0.0043 (0.43%)		0.0843 (8.4%)		0.13 (13%)
YP_009380188.1	Ycf1 (chloroplast)	Celmemb	0.494 (49%)		0.027 (2.7%)		0.0024 (0.24%)		0.00417 (0.42%)		0.0145 (1.5%)		0.0246 (2.5%)		0.0874 (8.7%)		0.0723 (7.2%)		0.00201 (0.2%)		0.0303 (3%)		0.00712 (0.71%)		0.00312 (0.31%)		0.105 (10%)		0.127 (13%)
XP_021746264.1	ABC transporter G family member 32-like isoform X1	Celmemb	0.447 (45%)		0.014 (1.4%)		0.00217 (0.22%)		0.0103 (1%)		0.0994 (9.9%)		0.0182 (1.8%)		0.00916 (0.92%)		0.0367 (3.7%)		0.00304 (0.3%)		0.0304 (3%)		0.03 (3%)		0.0484 (4.8%)		0.0589 (5.9%)		0.192 (19%)
XP_021731320.1	uncharacterized protein LOC110698229	Celmemb	0.399 (40%)		0.00658 (0.66%)		0.0177 (1.8%)		0.0145 (1.5%)		0.0213 (2.1%)		0.0405 (4%)		0.0073 (0.73%)		0.0694 (6.9%)		0.0455 (4.6%)		0.0304 (3%)		0.0448 (4.5%)		0.11 (11%)		0.164 (16%)		0.0288 (2.9%)
XP_021729336.1	uncharacterized protein LOC110696356 isoform X1	Celmemb	0.41 (41%)		0.00086 (0.086%)		0.00126 (0.13%)		0.00893 (0.89%)		0.00297 (0.3%)		0.0426 (4.3%)		0.00156 (0.16%)		0.0799 (8%)		0.00915 (0.92%)		0.0304 (3%)		0.0382 (3.8%)		0.0168 (1.7%)		0.337 (34%)		0.0197 (2%)
XP_021774183.1	uncharacterized protein LOC110738126 isoform X1	Celmemb	0.241 (24%)		0.0128 (1.3%)		0.0115 (1.2%)		0.032 (3.2%)		0.0186 (1.9%)		0.162 (16%)		0.166 (17%)		0.107 (11%)		0.0151 (1.5%)		0.0311 (3.1%)		0.0916 (9.2%)		0.0104 (1%)		0.0587 (5.9%)		0.0427 (4.3%)
XP_021719368.1	protein BONZAI 1-like	Celmemb	0.302 (30%)		0.0176 (1.8%)		0.00153 (0.15%)		0.0561 (5.6%)		0.0709 (7.1%)		0.0229 (2.3%)		0.0134 (1.3%)		0.0665 (6.6%)		0.00325 (0.32%)		0.0311 (3.1%)		0.263 (26%)		0.0103 (1%)		0.122 (12%)		0.0196 (2%)
XP_021748666.1	rhodanese-like domain-containing protein 4, chloroplastic	Celmemb	0.195 (20%)		0.0164 (1.6%)		0.0138 (1.4%)		0.03 (3%)		0.149 (15%)		0.0189 (1.9%)		0.162 (16%)		0.00536 (0.54%)		0.0286 (2.9%)		0.0313 (3.1%)		0.0569 (5.7%)		0.0299 (3%)		0.168 (17%)		0.0949 (9.5%)
XP_021765918.1	protein FAR-RED IMPAIRED RESPONSE 1-like	Endoplasm	0.0753 (7.5%)		0.00545 (0.55%)		0.0144 (1.4%)		0.0652 (6.5%)		0.179 (18%)		0.295 (30%)		0.00708 (0.71%)		0.0337 (3.4%)		0.00795 (0.8%)		0.0316 (3.2%)		0.0907 (9.1%)		0.0404 (4%)		0.132 (13%)		0.0211 (2.1%)
XP_021764346.1	protein SPIRRIG-like	Endoplasm	0.0912 (9.1%)		0.0167 (1.7%)		0.0176 (1.8%)		0.121 (12%)		0.105 (10%)		0.245 (24%)		0.0062 (0.62%)		0.103 (10%)		0.00675 (0.68%)		0.0317 (3.2%)		0.189 (19%)		0.0222 (2.2%)		0.0303 (3%)		0.0156 (1.6%)
XP_021750745.1	ADP-ribosylation factor GTPase-activating protein AGD7-like	Golgi	0.021 (2.1%)		0.00759 (0.76%)		0.00288 (0.29%)		0.0558 (5.6%)		0.0277 (2.8%)		0.0155 (1.6%)		0.0188 (1.9%)		0.523 (52%)		0.0137 (1.4%)		0.0317 (3.2%)		0.24 (24%)		0.0101 (1%)		0.0215 (2.2%)		0.0101 (1%)
XP_021762031.1	kelch domain-containing protein 4-like isoform X1	Endoplasm	0.12 (12%)		0.0089 (0.89%)		0.00453 (0.45%)		0.0643 (6.4%)		0.143 (14%)		0.264 (26%)		0.0082 (0.82%)		0.0245 (2.4%)		0.0046 (0.46%)		0.0318 (3.2%)		0.22 (22%)		0.00529 (0.53%)		0.0891 (8.9%)		0.0118 (1.2%)
XP_021742515.1	cyclin-H1-1-like isoform X1	Cyto.Nucl	0.0636 (6.4%)		0.00228 (0.23%)		0.00623 (0.62%)		0.52 (52%)		0.0816 (8.2%)		0.0129 (1.3%)		0.00136 (0.14%)		0.00937 (0.94%)		0.00233 (0.23%)		0.032 (3.2%)		0.126 (13%)		0.015 (1.5%)		0.0581 (5.8%)		0.0695 (7%)
XP_021731611.1	ras-related protein Rab7	Celmemb	0.442 (44%)		0.00612 (0.61%)		0.0149 (1.5%)		0.028 (2.8%)		0.044 (4.4%)		0.00588 (0.59%)		0.00301 (0.3%)		0.0387 (3.9%)		0.0212 (2.1%)		0.0322 (3.2%)		0.167 (17%)		0.00476 (0.48%)		0.171 (17%)		0.0212 (2.1%)
XP_021754768.1	uncharacterized protein LOC110720071	Cyto	0.227 (23%)		0.00392 (0.39%)		0.005 (0.5%)		0.0112 (1.1%)		0.264 (26%)		0.0217 (2.2%)		0.0592 (5.9%)		0.0662 (6.6%)		0.00483 (0.48%)		0.0325 (3.2%)		0.058 (5.8%)		0.00715 (0.72%)		0.213 (21%)		0.0262 (2.6%)
XP_021743148.1	enolase	Cyto	0.00526 (0.53%)		0.0017 (0.17%)		0.00721 (0.72%)		0.244 (24%)		0.532 (53%)		0.0035 (0.35%)		0.0199 (2%)		0.00264 (0.26%)		0.0155 (1.6%)		0.0326 (3.3%)		0.0247 (2.5%)		0.00607 (0.61%)		0.0953 (9.5%)		0.00983 (0.98%)
XP_021740262.1	exopolygalacturonase-like	Extracel	0.023 (2.3%)		0.178 (18%)		0.00819 (0.82%)		0.00349 (0.35%)		0.102 (10%)		0.0181 (1.8%)		0.498 (50%)		0.00559 (0.56%)		0.0283 (2.8%)		0.0328 (3.3%)		0.00824 (0.82%)		0.00904 (0.9%)		0.0441 (4.4%)		0.0401 (4%)
XP_021748386.1	probable trehalose-phosphate phosphatase C isoform X1	Golgi	0.0187 (1.9%)		0.00239 (0.24%)		0.0156 (1.6%)		0.088 (8.8%)		0.116 (12%)		0.163 (16%)		0.00167 (0.17%)		0.209 (21%)		0.0149 (1.5%)		0.0332 (3.3%)		0.128 (13%)		0.0267 (2.7%)		0.176 (18%)		0.00841 (0.84%)
XP_021737040.1	cytochrome P450 85A-like	Endoplasm	0.171 (17%)		0.00887 (0.89%)		0.00468 (0.47%)		0.00148 (0.15%)		0.00311 (0.31%)		0.498 (50%)		0.131 (13%)		0.0409 (4.1%)		0.0553 (5.5%)		0.0333 (3.3%)		0.0019 (0.19%)		0.00281 (0.28%)		0.024 (2.4%)		0.0237 (2.4%)
XP_021750805.1	F-box protein CPR30-like	Golgi	0.0946 (9.5%)		0.0241 (2.4%)		0.0608 (6.1%)		0.0527 (5.3%)		0.0247 (2.5%)		0.112 (11%)		0.0457 (4.6%)		0.202 (20%)		0.0104 (1%)		0.0333 (3.3%)		0.123 (12%)		0.0173 (1.7%)		0.111 (11%)		0.0889 (8.9%)
XP_021754793.1	probable sesquiterpene synthase	Cyto	0.00715 (0.72%)		0.00063 (0.063%)		0.0177 (1.8%)		0.0174 (1.7%)		0.573 (57%)		0.0147 (1.5%)		0.00205 (0.2%)		0.00485 (0.48%)		0.00568 (0.57%)		0.0336 (3.4%)		0.0382 (3.8%)		0.0156 (1.6%)		0.21 (21%)		0.0596 (6%)
XP_021733587.1	LRR receptor-like serine/threonine-protein kinase GSO1	Celmemb	0.367 (37%)		0.038 (3.8%)		0.00668 (0.67%)		0.0468 (4.7%)		0.0416 (4.2%)		0.0712 (7.1%)		0.0644 (6.4%)		0.0464 (4.6%)		0.00814 (0.81%)		0.0337 (3.4%)		0.0791 (7.9%)		0.00494 (0.49%)		0.156 (16%)		0.0364 (3.6%)
XP_021723181.1	viridiflorene synthase-like isoform X1	Cyto	0.0132 (1.3%)		0.00043 (0.043%)		0.00411 (0.41%)		0.00559 (0.56%)		0.536 (54%)		0.0438 (4.4%)		0.000971 (0.097%)		0.00594 (0.59%)		0.00236 (0.24%)		0.0337 (3.4%)		0.0196 (2%)		0.0322 (3.2%)		0.286 (29%)		0.016 (1.6%)
XP_021743767.1	glutamate receptor 2.9-like	Golgi	0.193 (19%)		0.00207 (0.21%)		0.00144 (0.14%)		0.00141 (0.14%)		0.00267 (0.27%)		0.0763 (7.6%)		0.00415 (0.42%)		0.639 (64%)		0.00335 (0.34%)		0.0337 (3.4%)		0.00343 (0.34%)		0.0193 (1.9%)		0.0155 (1.6%)		0.00497 (0.5%)
XP_021718085.1	60S ribosomal protein L18a	Cyto	0.16 (16%)		0.00954 (0.95%)		0.00251 (0.25%)		0.0225 (2.2%)		0.267 (27%)		0.0154 (1.5%)		0.0222 (2.2%)		0.0235 (2.4%)		0.00476 (0.48%)		0.0339 (3.4%)		0.17 (17%)		0.0232 (2.3%)		0.237 (24%)		0.00889 (0.89%)
XP_021718095.1	beta-galactosidase 3-like	Celmemb	0.342 (34%)		0.022 (2.2%)		0.0118 (1.2%)		0.00602 (0.6%)		0.0174 (1.7%)		0.0433 (4.3%)		0.193 (19%)		0.0221 (2.2%)		0.0315 (3.2%)		0.0341 (3.4%)		0.00589 (0.59%)		0.0078 (0.78%)		0.203 (20%)		0.0602 (6%)
XP_021714232.1	L-ascorbate oxidase homolog	Extracel	0.0936 (9.4%)		0.116 (12%)		0.0099 (0.99%)		0.0162 (1.6%)		0.0839 (8.4%)		0.0787 (7.9%)		0.289 (29%)		0.0439 (4.4%)		0.0321 (3.2%)		0.0344 (3.4%)		0.0136 (1.4%)		0.013 (1.3%)		0.0959 (9.6%)		0.079 (7.9%)
XP_021714781.1	uncharacterized protein LOC110682761	Endoplasm	0.158 (16%)		0.101 (10%)		0.00458 (0.46%)		0.00577 (0.58%)		0.0264 (2.6%)		0.331 (33%)		0.0785 (7.8%)		0.0291 (2.9%)		0.0281 (2.8%)		0.0345 (3.4%)		0.0413 (4.1%)		0.00363 (0.36%)		0.13 (13%)		0.029 (2.9%)
XP_021724378.1	uncharacterized protein LOC110691747	Celmemb	0.531 (53%)		0.007 (0.7%)		0.00291 (0.29%)		0.0629 (6.3%)		0.077 (7.7%)		0.0469 (4.7%)		0.00363 (0.36%)		0.0431 (4.3%)		0.00486 (0.49%)		0.0347 (3.5%)		0.0585 (5.9%)		0.00249 (0.25%)		0.0988 (9.9%)		0.0259 (2.6%)
XP_021750632.1	acetylajmalan esterase-like	Celmemb	0.28 (28%)		0.0458 (4.6%)		0.00753 (0.75%)		0.00198 (0.2%)		0.00726 (0.73%)		0.124 (12%)		0.182 (18%)		0.0147 (1.5%)		0.0195 (2%)		0.0353 (3.5%)		0.00478 (0.48%)		0.00693 (0.69%)		0.03 (3%)		0.24 (24%)
XP_021752288.1	cellulose synthase-like protein E1	Celmemb	0.548 (55%)		0.00136 (0.14%)		0.0021 (0.21%)		0.00167 (0.17%)		0.00388 (0.39%)		0.0483 (4.8%)		0.00157 (0.16%)		0.208 (21%)		0.00257 (0.26%)		0.0355 (3.6%)		0.00382 (0.38%)		0.0136 (1.4%)		0.101 (10%)		0.0284 (2.8%)
XP_021758576.1	uncharacterized protein LOC110723531	Golgi	0.0717 (7.2%)		0.000915 (0.092%)		0.00398 (0.4%)		0.00172 (0.17%)		0.00674 (0.67%)		0.0745 (7.4%)		0.00168 (0.17%)		0.454 (45%)		0.00738 (0.74%)		0.0355 (3.6%)		0.00552 (0.55%)		0.0225 (2.2%)		0.306 (31%)		0.00801 (0.8%)
XP_021713551.1	uncharacterized protein LOC110681729	Celmemb	0.59 (59%)		0.00192 (0.19%)		0.00283 (0.28%)		0.0263 (2.6%)		0.0221 (2.2%)		0.0334 (3.3%)		0.00748 (0.75%)		0.076 (7.6%)		0.0538 (5.4%)		0.0357 (3.6%)		0.0295 (2.9%)		0.0321 (3.2%)		0.07 (7%)		0.0191 (1.9%)
XP_021727918.1	probable disease resistance RPP8-like protein 2	Endoplasm	0.0246 (2.5%)		0.0105 (1%)		0.00619 (0.62%)		0.0226 (2.3%)		0.0985 (9.8%)		0.275 (28%)		0.00841 (0.84%)		0.247 (25%)		0.00979 (0.98%)		0.0361 (3.6%)		0.17 (17%)		0.01 (1%)		0.0584 (5.8%)		0.0225 (2.2%)
XP_021726423.1	stem-specific protein TSJT1-like	Cyto	0.0371 (3.7%)		0.0108 (1.1%)		0.0315 (3.2%)		0.00612 (0.61%)		0.323 (32%)		0.0187 (1.9%)		0.0102 (1%)		0.0377 (3.8%)		0.0152 (1.5%)		0.0363 (3.6%)		0.0961 (9.6%)		0.129 (13%)		0.226 (23%)		0.0223 (2.2%)
XP_021723322.1	putative zinc transporter At3g08650	Celmemb	0.573 (57%)		0.0557 (5.6%)		0.0111 (1.1%)		0.00193 (0.19%)		0.0053 (0.53%)		0.0627 (6.3%)		0.0208 (2.1%)		0.0156 (1.6%)		0.00527 (0.53%)		0.0364 (3.6%)		0.00237 (0.24%)		0.00493 (0.49%)		0.0158 (1.6%)		0.189 (19%)
XP_021752920.1	uncharacterized protein LOC110718392	Celmemb	0.233 (23%)		0.145 (14%)		0.00397 (0.4%)		0.00417 (0.42%)		0.0126 (1.3%)		0.219 (22%)		0.103 (10%)		0.0136 (1.4%)		0.0285 (2.8%)		0.0365 (3.6%)		0.0144 (1.4%)		0.00492 (0.49%)		0.0818 (8.2%)		0.0994 (9.9%)
XP_021717651.1	DNA damage-binding protein 1-like	Cyto.Nucl	0.115 (12%)		0.00418 (0.42%)		0.00596 (0.6%)		0.427 (43%)		0.0359 (3.6%)		0.0428 (4.3%)		0.00643 (0.64%)		0.0248 (2.5%)		0.0163 (1.6%)		0.0365 (3.6%)		0.0768 (7.7%)		0.0189 (1.9%)		0.174 (17%)		0.0146 (1.5%)
XP_021752904.1	putative disease resistance RPP13-like protein 1 isoform X1	Endoplasm	0.0257 (2.6%)		0.00592 (0.59%)		0.00412 (0.41%)		0.0421 (4.2%)		0.0326 (3.3%)		0.57 (57%)		0.0241 (2.4%)		0.0424 (4.2%)		0.0121 (1.2%)		0.0367 (3.7%)		0.0201 (2%)		0.0466 (4.7%)		0.0995 (10%)		0.038 (3.8%)
XP_021770408.1	outer envelope pore protein 16-3, chloroplastic/mitochondrial-like	Cyto	0.167 (17%)		0.00315 (0.32%)		0.00333 (0.33%)		0.0065 (0.65%)		0.426 (43%)		0.0418 (4.2%)		0.0107 (1.1%)		0.0168 (1.7%)		0.0476 (4.8%)		0.0368 (3.7%)		0.0186 (1.9%)		0.0212 (2.1%)		0.163 (16%)		0.0373 (3.7%)
XP_021762878.1	plant UBX domain-containing protein 10-like	Celmemb	0.459 (46%)		0.00334 (0.33%)		0.00406 (0.41%)		0.0681 (6.8%)		0.0863 (8.6%)		0.0106 (1.1%)		0.0106 (1.1%)		0.0238 (2.4%)		0.00936 (0.94%)		0.0369 (3.7%)		0.0679 (6.8%)		0.0117 (1.2%)		0.196 (20%)		0.0123 (1.2%)
XP_021768111.1	disease resistance protein RPM1-like	Endoplasm	0.0636 (6.4%)		0.00274 (0.27%)		0.00734 (0.73%)		0.0367 (3.7%)		0.0241 (2.4%)		0.515 (52%)		0.0115 (1.2%)		0.0426 (4.3%)		0.00853 (0.85%)		0.037 (3.7%)		0.0364 (3.6%)		0.0165 (1.6%)		0.154 (15%)		0.0443 (4.4%)
XP_021727102.1	EKC/KEOPS complex subunit Tprkb-like	Cyto.Golgi	0.119 (12%)		0.00575 (0.57%)		0.215 (22%)		0.00972 (0.97%)		0.0893 (8.9%)		0.0994 (9.9%)		0.00735 (0.74%)		0.0391 (3.9%)		0.0239 (2.4%)		0.0372 (3.7%)		0.0672 (6.7%)		0.0422 (4.2%)		0.2 (20%)		0.0455 (4.6%)
XP_021743547.1	uncharacterized protein LOC110709646	Golgi	0.0333 (3.3%)		0.00292 (0.29%)		0.157 (16%)		0.0256 (2.6%)		0.0145 (1.5%)		0.0273 (2.7%)		0.00534 (0.53%)		0.31 (31%)		0.02 (2%)		0.0372 (3.7%)		0.171 (17%)		0.0243 (2.4%)		0.149 (15%)		0.023 (2.3%)
XP_021774139.1	cullin-associated NEDD8-dissociated protein 1-like	Cyto.Nucl	0.0594 (5.9%)		0.00307 (0.31%)		0.0162 (1.6%)		0.319 (32%)		0.0845 (8.5%)		0.1 (10%)		0.00221 (0.22%)		0.0364 (3.6%)		0.00384 (0.38%)		0.0374 (3.7%)		0.173 (17%)		0.0704 (7%)		0.0642 (6.4%)		0.0301 (3%)
XP_021754220.1	probable polygalacturonase	Extracel	0.0431 (4.3%)		0.02 (2%)		0.0105 (1%)		0.00526 (0.53%)		0.124 (12%)		0.121 (12%)		0.328 (33%)		0.115 (12%)		0.0107 (1.1%)		0.0374 (3.7%)		0.021 (2.1%)		0.00608 (0.61%)		0.0905 (9%)		0.068 (6.8%)
XP_021768366.1	probable N-acetylglucosaminyl-phosphatidylinositol de-N-acetylase	Golgi	0.115 (12%)		0.0118 (1.2%)		0.00131 (0.13%)		0.00226 (0.23%)		0.00229 (0.23%)		0.312 (31%)		0.054 (5.4%)		0.398 (40%)		0.00167 (0.17%)		0.0376 (3.8%)		0.00187 (0.19%)		0.00173 (0.17%)		0.0465 (4.6%)		0.0131 (1.3%)
XP_021771869.1	uncharacterized protein LOC110736014	Celmemb	0.4 (40%)		0.00132 (0.13%)		0.00282 (0.28%)		0.0115 (1.2%)		0.00845 (0.84%)		0.0242 (2.4%)		0.00374 (0.37%)		0.197 (20%)		0.00222 (0.22%)		0.0381 (3.8%)		0.0169 (1.7%)		0.035 (3.5%)		0.24 (24%)		0.0186 (1.9%)
XP_021731631.1	UPF0496 protein At4g34320-like	Cyto.Nucl	0.136 (14%)		0.00396 (0.4%)		0.00954 (0.95%)		0.188 (19%)		0.167 (17%)		0.0369 (3.7%)		0.00232 (0.23%)		0.00925 (0.92%)		0.0231 (2.3%)		0.0381 (3.8%)		0.0871 (8.7%)		0.0573 (5.7%)		0.0679 (6.8%)		0.172 (17%)
XP_021747371.1	origin of replication complex subunit 3-like isoform X1	Celmemb	0.263 (26%)		0.003 (0.3%)		0.016 (1.6%)		0.00671 (0.67%)		0.0737 (7.4%)		0.0901 (9%)		0.00538 (0.54%)		0.0844 (8.4%)		0.0231 (2.3%)		0.0382 (3.8%)		0.0892 (8.9%)		0.0322 (3.2%)		0.251 (25%)		0.0237 (2.4%)
XP_021748728.1	O-acyltransferase WSD1-like	Cyto	0.049 (4.9%)		0.0112 (1.1%)		0.056 (5.6%)		0.0181 (1.8%)		0.384 (38%)		0.0266 (2.7%)		0.0033 (0.33%)		0.0521 (5.2%)		0.00817 (0.82%)		0.0383 (3.8%)		0.0458 (4.6%)		0.00972 (0.97%)		0.274 (27%)		0.0241 (2.4%)
XP_021756747.1	pectinesterase-like	Cyto	0.088 (8.8%)		0.00767 (0.77%)		0.0174 (1.7%)		0.0279 (2.8%)		0.235 (24%)		0.0209 (2.1%)		0.0121 (1.2%)		0.221 (22%)		0.00964 (0.96%)		0.0384 (3.8%)		0.0834 (8.3%)		0.0263 (2.6%)		0.168 (17%)		0.0447 (4.5%)
XP_021716011.1	putative FBD-associated F-box protein At5g56820	Endoplasm	0.119 (12%)		0.026 (2.6%)		0.0483 (4.8%)		0.134 (13%)		0.0244 (2.4%)		0.364 (36%)		0.0178 (1.8%)		0.0427 (4.3%)		0.00656 (0.66%)		0.0384 (3.8%)		0.0705 (7%)		0.00904 (0.9%)		0.0388 (3.9%)		0.0604 (6%)
XP_021749279.1	beta-galactosidase 9-like	Celmemb	0.141 (14%)		0.0922 (9.2%)		0.0143 (1.4%)		0.00561 (0.56%)		0.07 (7%)		0.123 (12%)		0.116 (12%)		0.0933 (9.3%)		0.0924 (9.2%)		0.0385 (3.8%)		0.0204 (2%)		0.0154 (1.5%)		0.0536 (5.4%)		0.124 (12%)
XP_021766528.1	40S ribosomal protein S14-2	Cyto	0.0357 (3.6%)		0.00156 (0.16%)		0.00282 (0.28%)		0.014 (1.4%)		0.591 (59%)		0.0147 (1.5%)		0.00506 (0.51%)		0.00972 (0.97%)		0.0271 (2.7%)		0.0385 (3.8%)		0.137 (14%)		0.0149 (1.5%)		0.1 (10%)		0.00769 (0.77%)
XP_021754439.1	proteasome subunit alpha type-7	Cyto.Nucl	0.0112 (1.1%)		0.00289 (0.29%)		0.0183 (1.8%)		0.575 (57%)		0.153 (15%)		0.00725 (0.73%)		0.00333 (0.33%)		0.00418 (0.42%)		0.0424 (4.2%)		0.0388 (3.9%)		0.0365 (3.6%)		0.0183 (1.8%)		0.0761 (7.6%)		0.0125 (1.2%)
XP_021723257.1	putative receptor-like protein kinase At4g00960	Celmemb	0.422 (42%)		0.0312 (3.1%)		0.00244 (0.24%)		0.0115 (1.2%)		0.00767 (0.77%)		0.252 (25%)		0.0472 (4.7%)		0.0284 (2.8%)		0.0121 (1.2%)		0.0389 (3.9%)		0.00905 (0.9%)		0.00371 (0.37%)		0.0843 (8.4%)		0.0488 (4.9%)
XP_021755964.1	uncharacterized protein LOC110721140	Endoplasm	0.0369 (3.7%)		0.00192 (0.19%)		0.0111 (1.1%)		0.0156 (1.6%)		0.0748 (7.5%)		0.515 (52%)		0.00449 (0.45%)		0.0422 (4.2%)		0.00203 (0.2%)		0.0391 (3.9%)		0.12 (12%)		0.0343 (3.4%)		0.087 (8.7%)		0.0152 (1.5%)
XP_021714810.1	uncharacterized protein LOC110682782	Golgi	0.072 (7.2%)		0.0031 (0.31%)		0.00445 (0.44%)		0.0249 (2.5%)		0.137 (14%)		0.139 (14%)		0.00424 (0.42%)		0.261 (26%)		0.0139 (1.4%)		0.0392 (3.9%)		0.234 (23%)		0.00668 (0.67%)		0.0358 (3.6%)		0.0242 (2.4%)
XP_021760413.1	MICOS complex subunit Mic10-like	Celmemb	0.276 (28%)		0.0082 (0.82%)		0.022 (2.2%)		0.0247 (2.5%)		0.021 (2.1%)		0.105 (10%)		0.0266 (2.7%)		0.0411 (4.1%)		0.0185 (1.8%)		0.0396 (4%)		0.129 (13%)		0.0317 (3.2%)		0.0747 (7.5%)		0.181 (18%)
XP_021741781.1	uncharacterized protein LOC110707993	Cyto	0.0627 (6.3%)		0.0109 (1.1%)		0.00469 (0.47%)		0.0276 (2.8%)		0.316 (32%)		0.0138 (1.4%)		0.0669 (6.7%)		0.0502 (5%)		0.0122 (1.2%)		0.0398 (4%)		0.199 (20%)		0.0187 (1.9%)		0.15 (15%)		0.0273 (2.7%)
XP_021727043.1	ADP-ribosylation factor 2	Golgi	0.0171 (1.7%)		0.0206 (2.1%)		0.0156 (1.6%)		0.0045 (0.45%)		0.0161 (1.6%)		0.0566 (5.7%)		0.00136 (0.14%)		0.77 (77%)		0.0139 (1.4%)		0.0398 (4%)		0.00355 (0.36%)		0.00633 (0.63%)		0.0209 (2.1%)		0.0133 (1.3%)
XP_021729272.1	RNA-binding KH domain-containing protein PEPPER-like	Celmemb	0.281 (28%)		0.0218 (2.2%)		0.0037 (0.37%)		0.0523 (5.2%)		0.164 (16%)		0.0356 (3.6%)		0.0184 (1.8%)		0.0106 (1.1%)		0.00844 (0.84%)		0.04 (4%)		0.136 (14%)		0.0193 (1.9%)		0.181 (18%)		0.0278 (2.8%)
XP_021750432.1	heavy metal-associated isoprenylated plant protein 33-like	Extracel	0.0505 (5.1%)		0.0797 (8%)		0.0063 (0.63%)		0.0476 (4.8%)		0.195 (20%)		0.0156 (1.6%)		0.285 (28%)		0.00764 (0.76%)		0.0127 (1.3%)		0.0401 (4%)		0.1 (10%)		0.00815 (0.82%)		0.11 (11%)		0.0429 (4.3%)
XP_021750120.1	auxin-binding protein ABP19a-like	Extracel	0.116 (12%)		0.0323 (3.2%)		0.00381 (0.38%)		0.00356 (0.36%)		0.0731 (7.3%)		0.0633 (6.3%)		0.442 (44%)		0.0126 (1.3%)		0.00518 (0.52%)		0.0403 (4%)		0.00501 (0.5%)		0.0144 (1.4%)		0.135 (14%)		0.0526 (5.3%)
XP_021748424.1	uncharacterized protein LOC110714237	Celmemb	0.512 (51%)		0.00483 (0.48%)		0.00164 (0.16%)		0.018 (1.8%)		0.0104 (1%)		0.0279 (2.8%)		0.0188 (1.9%)		0.259 (26%)		0.00208 (0.21%)		0.0405 (4%)		0.0829 (8.3%)		0.00788 (0.79%)		0.00993 (0.99%)		0.00476 (0.48%)
XP_021769910.1	protein STRUBBELIG-RECEPTOR FAMILY 2-like	Celmemb	0.4 (40%)		0.0078 (0.78%)		0.0075 (0.75%)		0.00614 (0.61%)		0.005 (0.5%)		0.193 (19%)		0.0697 (7%)		0.0534 (5.3%)		0.0138 (1.4%)		0.0406 (4.1%)		0.00428 (0.43%)		0.00757 (0.76%)		0.011 (1.1%)		0.181 (18%)
XP_021748331.1	subtilisin-like protease SBT1.1	Extracel	0.198 (20%)		0.0582 (5.8%)		0.0074 (0.74%)		0.00741 (0.74%)		0.0163 (1.6%)		0.0471 (4.7%)		0.464 (46%)		0.0637 (6.4%)		0.0114 (1.1%)		0.0406 (4.1%)		0.00265 (0.26%)		0.0155 (1.6%)		0.0125 (1.2%)		0.0556 (5.6%)
XP_021746710.1	cytochrome P450 77A2-like	Endoplasm	0.0702 (7%)		0.00387 (0.39%)		0.00128 (0.13%)		0.000993 (0.099%)		0.0222 (2.2%)		0.613 (61%)		0.0742 (7.4%)		0.0514 (5.1%)		0.0171 (1.7%)		0.0408 (4.1%)		0.00439 (0.44%)		0.00387 (0.39%)		0.0817 (8.2%)		0.0153 (1.5%)
XP_021760940.1	petal death protein-like	Cyto	0.196 (20%)		0.00281 (0.28%)		0.000731 (0.073%)		0.0297 (3%)		0.369 (37%)		0.0844 (8.4%)		0.00144 (0.14%)		0.00789 (0.79%)		0.00991 (0.99%)		0.0409 (4.1%)		0.0155 (1.6%)		0.0189 (1.9%)		0.214 (21%)		0.00829 (0.83%)
XP_021740505.1	caffeoylshikimate esterase-like	Celmemb	0.234 (23%)		0.00524 (0.52%)		0.00814 (0.81%)		0.0517 (5.2%)		0.0935 (9.4%)		0.183 (18%)		0.00926 (0.93%)		0.0107 (1.1%)		0.0106 (1.1%)		0.0414 (4.1%)		0.133 (13%)		0.00801 (0.8%)		0.0725 (7.2%)		0.139 (14%)
XP_021766417.1	probable glucuronoxylan glucuronosyltransferase F8H	Golgi	0.172 (17%)		0.00164 (0.16%)		0.00863 (0.86%)		0.00635 (0.64%)		0.0103 (1%)		0.00634 (0.63%)		0.00387 (0.39%)		0.589 (59%)		0.00526 (0.53%)		0.0416 (4.2%)		0.0167 (1.7%)		0.0062 (0.62%)		0.117 (12%)		0.0157 (1.6%)
XP_021772437.1	probable glycerol-3-phosphate acyltransferase 3	Celmemb	0.22 (22%)		0.0197 (2%)		0.00398 (0.4%)		0.0279 (2.8%)		0.194 (19%)		0.218 (22%)		0.0064 (0.64%)		0.0333 (3.3%)		0.00337 (0.34%)		0.0417 (4.2%)		0.0148 (1.5%)		0.0265 (2.6%)		0.135 (14%)		0.0568 (5.7%)
XP_021721836.1	putative disease resistance protein RGA4 isoform X1	Endoplasm	0.116 (12%)		0.0173 (1.7%)		0.00247 (0.25%)		0.0681 (6.8%)		0.0735 (7.4%)		0.367 (37%)		0.0165 (1.6%)		0.0325 (3.2%)		0.0146 (1.5%)		0.0421 (4.2%)		0.043 (4.3%)		0.0298 (3%)		0.138 (14%)		0.0396 (4%)
XP_021742164.1	peptidyl-prolyl cis-trans isomerase CYP19-3-like	Cyto	0.0531 (5.3%)		0.00943 (0.94%)		0.011 (1.1%)		0.0142 (1.4%)		0.659 (66%)		0.00514 (0.51%)		0.154 (15%)		0.0038 (0.38%)		0.00556 (0.56%)		0.0422 (4.2%)		0.0142 (1.4%)		0.00417 (0.42%)		0.0192 (1.9%)		0.00453 (0.45%)
XP_021774968.1	separase-like isoform X1	Cyto	0.0241 (2.4%)		0.00531 (0.53%)		0.00474 (0.47%)		0.138 (14%)		0.316 (32%)		0.0832 (8.3%)		0.0114 (1.1%)		0.0135 (1.4%)		0.012 (1.2%)		0.0425 (4.2%)		0.231 (23%)		0.0321 (3.2%)		0.0381 (3.8%)		0.0488 (4.9%)
XP_021770818.1	uncharacterized protein LOC110735007	Celmemb	0.318 (32%)		0.00381 (0.38%)		0.00429 (0.43%)		0.0202 (2%)		0.147 (15%)		0.0636 (6.4%)		0.00842 (0.84%)		0.0238 (2.4%)		0.00627 (0.63%)		0.0426 (4.3%)		0.0127 (1.3%)		0.0154 (1.5%)		0.28 (28%)		0.0541 (5.4%)
XP_021754705.1	uncharacterized protein LOC110720015 isoform X1	Endoplasm	0.146 (15%)		0.0173 (1.7%)		0.00302 (0.3%)		0.00228 (0.23%)		0.00491 (0.49%)		0.655 (66%)		0.00954 (0.95%)		0.0772 (7.7%)		0.012 (1.2%)		0.0429 (4.3%)		0.00765 (0.76%)		0.00134 (0.13%)		0.00592 (0.59%)		0.0158 (1.6%)
XP_021730105.1	V-type proton ATPase subunit C-like	Cyto.Nucl	0.0186 (1.9%)		0.00962 (0.96%)		0.0153 (1.5%)		0.222 (22%)		0.0533 (5.3%)		0.118 (12%)		0.00609 (0.61%)		0.0976 (9.8%)		0.0485 (4.9%)		0.0432 (4.3%)		0.0748 (7.5%)		0.0178 (1.8%)		0.102 (10%)		0.174 (17%)
XP_021762146.1	probable galacturonosyltransferase 7 isoform X1	Golgi	0.0112 (1.1%)		0.00054 (0.054%)		0.00285 (0.29%)		0.018 (1.8%)		0.0115 (1.2%)		0.0198 (2%)		0.000554 (0.055%)		0.812 (81%)		0.00365 (0.36%)		0.0434 (4.3%)		0.0532 (5.3%)		0.00702 (0.7%)		0.0148 (1.5%)		0.00149 (0.15%)
XP_021769032.1	uncharacterized protein LOC110733319	Cyto	0.0134 (1.3%)		0.00139 (0.14%)		0.0102 (1%)		0.214 (21%)		0.399 (40%)		0.00772 (0.77%)		0.00225 (0.22%)		0.012 (1.2%)		0.00721 (0.72%)		0.0438 (4.4%)		0.216 (22%)		0.00241 (0.24%)		0.0624 (6.2%)		0.00767 (0.77%)
XP_021770994.1	15.7 kDa heat shock protein, peroxisomal-like	Cyto	0.0435 (4.4%)		0.0108 (1.1%)		0.00315 (0.32%)		0.108 (11%)		0.306 (31%)		0.0242 (2.4%)		0.0106 (1.1%)		0.0204 (2%)		0.0106 (1.1%)		0.0444 (4.4%)		0.12 (12%)		0.128 (13%)		0.151 (15%)		0.0191 (1.9%)
XP_021741304.1	uncharacterized protein LOC110707584	Golgi	0.199 (20%)		0.01 (1%)		0.0193 (1.9%)		0.0137 (1.4%)		0.00612 (0.61%)		0.0949 (9.5%)		0.0167 (1.7%)		0.43 (43%)		0.0044 (0.44%)		0.0445 (4.4%)		0.0115 (1.2%)		0.00691 (0.69%)		0.0369 (3.7%)		0.106 (11%)
XP_021725832.1	uncharacterized protein LOC110693023	Cyto	0.0109 (1.1%)		0.0016 (0.16%)		0.00167 (0.17%)		0.196 (20%)		0.602 (60%)		0.0169 (1.7%)		0.00741 (0.74%)		0.00426 (0.43%)		0.00722 (0.72%)		0.0446 (4.5%)		0.0115 (1.2%)		0.00563 (0.56%)		0.0799 (8%)		0.0103 (1%)
XP_021767276.1	cytochrome P450 78A9-like	Endoplasm	0.226 (23%)		0.0057 (0.57%)		0.0143 (1.4%)		0.00802 (0.8%)		0.00922 (0.92%)		0.292 (29%)		0.00487 (0.49%)		0.109 (11%)		0.0386 (3.9%)		0.0447 (4.5%)		0.0105 (1%)		0.035 (3.5%)		0.184 (18%)		0.0185 (1.8%)
XP_021737159.1	G-type lectin S-receptor-like serine/threonine-protein kinase LECRK3	Extracel	0.0353 (3.5%)		0.0101 (1%)		0.00311 (0.31%)		0.00397 (0.4%)		0.00794 (0.79%)		0.0316 (3.2%)		0.563 (56%)		0.0453 (4.5%)		0.0384 (3.8%)		0.0447 (4.5%)		0.00554 (0.55%)		0.0049 (0.49%)		0.0496 (5%)		0.157 (16%)
XP_021765740.1	uncharacterized protein LOC110730261 isoform X1	Cyto	0.109 (11%)		0.00426 (0.43%)		0.0239 (2.4%)		0.141 (14%)		0.372 (37%)		0.0655 (6.6%)		0.0075 (0.75%)		0.0158 (1.6%)		0.0058 (0.58%)		0.0448 (4.5%)		0.068 (6.8%)		0.0248 (2.5%)		0.0679 (6.8%)		0.0489 (4.9%)
XP_021753072.1	E3 ubiquitin-protein ligase UPL3-like	Cyto.Nucl	0.144 (14%)		0.00253 (0.25%)		0.00571 (0.57%)		0.244 (24%)		0.129 (13%)		0.077 (7.7%)		0.00305 (0.3%)		0.0153 (1.5%)		0.014 (1.4%)		0.0449 (4.5%)		0.192 (19%)		0.0373 (3.7%)		0.0868 (8.7%)		0.00508 (0.51%)
XP_021722805.1	syntaxin-61-like isoform X2	Endoplasm	0.0731 (7.3%)		0.00666 (0.67%)		0.00733 (0.73%)		0.0174 (1.7%)		0.0496 (5%)		0.309 (31%)		0.014 (1.4%)		0.234 (23%)		0.0766 (7.7%)		0.0449 (4.5%)		0.0186 (1.9%)		0.0287 (2.9%)		0.0978 (9.8%)		0.0229 (2.3%)
XP_021736959.1	AUGMIN subunit 5-like	Cyto.Nucl	0.00364 (0.36%)		0.00373 (0.37%)		0.00348 (0.35%)		0.458 (46%)		0.151 (15%)		0.0149 (1.5%)		0.000936 (0.094%)		0.0176 (1.8%)		0.0276 (2.8%)		0.045 (4.5%)		0.222 (22%)		0.00299 (0.3%)		0.039 (3.9%)		0.0107 (1.1%)
XP_021775482.1	uncharacterized protein LOC110739322	Endoplasm	0.0181 (1.8%)		0.0404 (4%)		0.00173 (0.17%)		0.0193 (1.9%)		0.0265 (2.6%)		0.379 (38%)		0.0274 (2.7%)		0.217 (22%)		0.00568 (0.57%)		0.0451 (4.5%)		0.0406 (4.1%)		0.00256 (0.26%)		0.161 (16%)		0.0155 (1.6%)
XP_021721516.1	uncharacterized protein LOC110689093	Cyto	0.00786 (0.79%)		0.00112 (0.11%)		0.00184 (0.18%)		0.279 (28%)		0.457 (46%)		0.00582 (0.58%)		0.000722 (0.072%)		0.00147 (0.15%)		0.00373 (0.37%)		0.0455 (4.6%)		0.183 (18%)		0.00196 (0.2%)		0.0104 (1%)		0.0017 (0.17%)
XP_021745722.1	adenosylhomocysteinase-like	Cyto	0.00941 (0.94%)		0.00127 (0.13%)		0.00131 (0.13%)		0.0463 (4.6%)		0.502 (50%)		0.111 (11%)		0.00247 (0.25%)		0.0136 (1.4%)		0.00639 (0.64%)		0.0463 (4.6%)		0.0231 (2.3%)		0.00647 (0.65%)		0.226 (23%)		0.00411 (0.41%)
XP_021721096.1	uncharacterized protein LOC110688671	Cyto	0.102 (10%)		0.00592 (0.59%)		0.0118 (1.2%)		0.0316 (3.2%)		0.284 (28%)		0.0635 (6.4%)		0.0038 (0.38%)		0.008 (0.8%)		0.00621 (0.62%)		0.0466 (4.7%)		0.244 (24%)		0.00453 (0.45%)		0.18 (18%)		0.00775 (0.78%)
XP_021759620.1	uncharacterized protein LOC110724506	Golgi	0.173 (17%)		0.0085 (0.85%)		0.0211 (2.1%)		0.0354 (3.5%)		0.0286 (2.9%)		0.15 (15%)		0.00542 (0.54%)		0.365 (36%)		0.012 (1.2%)		0.047 (4.7%)		0.0879 (8.8%)		0.0229 (2.3%)		0.0276 (2.8%)		0.0164 (1.6%)
XP_021769135.1	laccase-22-like	Celmemb	0.405 (40%)		0.0623 (6.2%)		0.0102 (1%)		0.00878 (0.88%)		0.0942 (9.4%)		0.0592 (5.9%)		0.0254 (2.5%)		0.0706 (7.1%)		0.0193 (1.9%)		0.0475 (4.8%)		0.032 (3.2%)		0.0165 (1.6%)		0.116 (12%)		0.0331 (3.3%)
XP_021744297.1	elongation factor 1-alpha	Cyto	0.0119 (1.2%)		0.00216 (0.22%)		0.000751 (0.075%)		0.00572 (0.57%)		0.775 (78%)		0.0146 (1.5%)		0.00469 (0.47%)		0.00384 (0.38%)		0.00204 (0.2%)		0.0476 (4.8%)		0.0508 (5.1%)		0.000737 (0.074%)		0.0769 (7.7%)		0.00327 (0.33%)
XP_021774735.1	thioredoxin-like fold domain-containing protein MRL7L, chloroplastic isoform X1	Cyto	0.129 (13%)		0.0261 (2.6%)		0.0216 (2.2%)		0.0816 (8.2%)		0.232 (23%)		0.0954 (9.5%)		0.0378 (3.8%)		0.0161 (1.6%)		0.0398 (4%)		0.0477 (4.8%)		0.0808 (8.1%)		0.018 (1.8%)		0.147 (15%)		0.0255 (2.6%)
XP_021764275.1	glycine-rich protein 5-like	Extracel	0.079 (7.9%)		0.163 (16%)		0.00409 (0.41%)		0.0135 (1.4%)		0.0833 (8.3%)		0.0207 (2.1%)		0.334 (33%)		0.00777 (0.78%)		0.0196 (2%)		0.048 (4.8%)		0.0187 (1.9%)		0.00563 (0.56%)		0.0998 (10%)		0.103 (10%)
XP_021773070.1	aldehyde oxidase GLOX-like	Celmemb	0.32 (32%)		0.045 (4.5%)		0.0063 (0.63%)		0.0042 (0.42%)		0.0139 (1.4%)		0.0636 (6.4%)		0.171 (17%)		0.0114 (1.1%)		0.00488 (0.49%)		0.0482 (4.8%)		0.00913 (0.91%)		0.00624 (0.62%)		0.233 (23%)		0.0639 (6.4%)
XP_021715958.1	mitotic checkpoint serine/threonine-protein kinase BUB1-like	Endoplasm	0.121 (12%)		0.00626 (0.63%)		0.00582 (0.58%)		0.0414 (4.1%)		0.027 (2.7%)		0.186 (19%)		0.00777 (0.78%)		0.0924 (9.2%)		0.137 (14%)		0.0488 (4.9%)		0.0749 (7.5%)		0.0477 (4.8%)		0.179 (18%)		0.0245 (2.4%)
XP_021733985.1	glycine-rich RNA-binding protein 3, mitochondrial-like	Extracel	0.0168 (1.7%)		0.0731 (7.3%)		0.00366 (0.37%)		0.0192 (1.9%)		0.0599 (6%)		0.00785 (0.78%)		0.456 (46%)		0.00531 (0.53%)		0.0298 (3%)		0.049 (4.9%)		0.0154 (1.5%)		0.00937 (0.94%)		0.21 (21%)		0.0451 (4.5%)
XP_021730708.1	NDR1/HIN1-like protein 6	Celmemb	0.668 (67%)		0.00194 (0.19%)		0.00286 (0.29%)		0.00696 (0.7%)		0.0448 (4.5%)		0.0332 (3.3%)		0.00875 (0.88%)		0.00777 (0.78%)		0.00298 (0.3%)		0.0491 (4.9%)		0.053 (5.3%)		0.0187 (1.9%)		0.0935 (9.4%)		0.00826 (0.83%)
XP_021726932.1	bidirectional sugar transporter SWEET2-like	Celmemb	0.572 (57%)		0.00211 (0.21%)		0.00248 (0.25%)		0.00319 (0.32%)		0.00294 (0.29%)		0.157 (16%)		0.0138 (1.4%)		0.0129 (1.3%)		0.00217 (0.22%)		0.0492 (4.9%)		0.0025 (0.25%)		0.00197 (0.2%)		0.124 (12%)		0.0533 (5.3%)
XP_021757467.1	uncharacterized protein LOC110722506	Cyto	0.0349 (3.5%)		0.00119 (0.12%)		0.0052 (0.52%)		0.0819 (8.2%)		0.477 (48%)		0.0348 (3.5%)		0.00157 (0.16%)		0.0785 (7.8%)		0.0248 (2.5%)		0.0498 (5%)		0.123 (12%)		0.0133 (1.3%)		0.0663 (6.6%)		0.00702 (0.7%)
XP_021732822.1	glucomannan 4-beta-mannosyltransferase 2-like	Golgi	0.0668 (6.7%)		0.0228 (2.3%)		0.00252 (0.25%)		0.0105 (1%)		0.0221 (2.2%)		0.166 (17%)		0.0111 (1.1%)		0.519 (52%)		0.00307 (0.31%)		0.05 (5%)		0.00702 (0.7%)		0.0102 (1%)		0.0656 (6.6%)		0.0434 (4.3%)
XP_021772718.1	protein ILITYHIA-like	Cyto.Nucl	0.133 (13%)		0.00191 (0.19%)		0.00771 (0.77%)		0.211 (21%)		0.0238 (2.4%)		0.0513 (5.1%)		0.00307 (0.31%)		0.119 (12%)		0.0293 (2.9%)		0.0502 (5%)		0.169 (17%)		0.0124 (1.2%)		0.161 (16%)		0.0276 (2.8%)
XP_021738097.1	uncharacterized protein LOC110704594	Extracel	0.0908 (9.1%)		0.0297 (3%)		0.0139 (1.4%)		0.0773 (7.7%)		0.0161 (1.6%)		0.0662 (6.6%)		0.243 (24%)		0.0652 (6.5%)		0.0195 (2%)		0.0502 (5%)		0.0732 (7.3%)		0.00245 (0.24%)		0.0402 (4%)		0.212 (21%)
XP_021768276.1	UV-B-induced protein At3g17800, chloroplastic-like	Endoplasm	0.125 (12%)		0.00174 (0.17%)		0.0179 (1.8%)		0.0235 (2.4%)		0.0152 (1.5%)		0.331 (33%)		0.00286 (0.29%)		0.0482 (4.8%)		0.0747 (7.5%)		0.0508 (5.1%)		0.0413 (4.1%)		0.0283 (2.8%)		0.19 (19%)		0.0497 (5%)
XP_021735968.1	geraniol 8-hydroxylase-like	Endoplasm	0.127 (13%)		0.0245 (2.4%)		0.0068 (0.68%)		0.00236 (0.24%)		0.011 (1.1%)		0.596 (60%)		0.0716 (7.2%)		0.0325 (3.2%)		0.00373 (0.37%)		0.0529 (5.3%)		0.0139 (1.4%)		0.00415 (0.42%)		0.0329 (3.3%)		0.0204 (2%)
XP_021751255.1	serine carboxypeptidase-like 1 isoform X1	Extracel	0.191 (19%)		0.0706 (7.1%)		0.00427 (0.43%)		0.0118 (1.2%)		0.0225 (2.2%)		0.0713 (7.1%)		0.208 (21%)		0.055 (5.5%)		0.012 (1.2%)		0.0531 (5.3%)		0.136 (14%)		0.00611 (0.61%)		0.106 (11%)		0.0523 (5.2%)
XP_021740054.1	uncharacterized protein LOC110706440	Cyto	0.0125 (1.2%)		0.00352 (0.35%)		0.00802 (0.8%)		0.1 (10%)		0.408 (41%)		0.00412 (0.41%)		0.00201 (0.2%)		0.034 (3.4%)		0.00584 (0.58%)		0.0533 (5.3%)		0.318 (32%)		0.00834 (0.83%)		0.0399 (4%)		0.0028 (0.28%)
XP_021754456.1	BTB/POZ domain-containing protein At2g30600-like	Celmemb	0.278 (28%)		0.00599 (0.6%)		0.0103 (1%)		0.017 (1.7%)		0.204 (20%)		0.0636 (6.4%)		0.0413 (4.1%)		0.0853 (8.5%)		0.0178 (1.8%)		0.0535 (5.4%)		0.0837 (8.4%)		0.0184 (1.8%)		0.0785 (7.8%)		0.043 (4.3%)
XP_021768872.1	protein FAR1-RELATED SEQUENCE 5-like	Cyto	0.135 (14%)		0.00221 (0.22%)		0.00178 (0.18%)		0.0116 (1.2%)		0.385 (38%)		0.0491 (4.9%)		0.00845 (0.84%)		0.0567 (5.7%)		0.00376 (0.38%)		0.0536 (5.4%)		0.011 (1.1%)		0.00595 (0.6%)		0.223 (22%)		0.0517 (5.2%)
XP_021718407.1	beta-glucosidase 6-like isoform X1	Extracel	0.00712 (0.71%)		0.206 (21%)		0.005 (0.5%)		0.00875 (0.88%)		0.00906 (0.91%)		0.0258 (2.6%)		0.423 (42%)		0.037 (3.7%)		0.00318 (0.32%)		0.0539 (5.4%)		0.0063 (0.63%)		0.00409 (0.41%)		0.0981 (9.8%)		0.113 (11%)
XP_021744887.1	AMP deaminase-like	Endoplasm	0.0212 (2.1%)		0.00456 (0.46%)		0.0337 (3.4%)		0.098 (9.8%)		0.0335 (3.4%)		0.173 (17%)		0.0338 (3.4%)		0.0682 (6.8%)		0.0127 (1.3%)		0.0546 (5.5%)		0.145 (14%)		0.0119 (1.2%)		0.155 (16%)		0.155 (16%)
XP_021739674.1	probable serine/threonine-protein kinase PBL7	Golgi	0.202 (20%)		0.00197 (0.2%)		0.00852 (0.85%)		0.0337 (3.4%)		0.0369 (3.7%)		0.0925 (9.2%)		0.00308 (0.31%)		0.443 (44%)		0.00812 (0.81%)		0.055 (5.5%)		0.0488 (4.9%)		0.00764 (0.76%)		0.0527 (5.3%)		0.00614 (0.61%)
XP_021762794.1	uncharacterized protein LOC110727541	Celmemb	0.202 (20%)		0.0105 (1%)		0.108 (11%)		0.0452 (4.5%)		0.109 (11%)		0.0655 (6.6%)		0.00812 (0.81%)		0.0918 (9.2%)		0.00871 (0.87%)		0.0554 (5.5%)		0.125 (12%)		0.0726 (7.3%)		0.0708 (7.1%)		0.0281 (2.8%)
XP_021722341.1	60S ribosomal protein L18-3-like	Cyto	0.0261 (2.6%)		0.00416 (0.42%)		0.00355 (0.36%)		0.022 (2.2%)		0.672 (67%)		0.02 (2%)		0.00446 (0.45%)		0.0521 (5.2%)		0.00532 (0.53%)		0.0557 (5.6%)		0.0395 (4%)		0.0233 (2.3%)		0.0685 (6.8%)		0.00329 (0.33%)
XP_021758372.1	uncharacterized TPR repeat-containing protein At1g05150-like	Cyto	0.0217 (2.2%)		0.000938 (0.094%)		0.00234 (0.23%)		0.073 (7.3%)		0.524 (52%)		0.0104 (1%)		0.000917 (0.092%)		0.0107 (1.1%)		0.00714 (0.71%)		0.0559 (5.6%)		0.202 (20%)		0.00677 (0.68%)		0.0767 (7.7%)		0.00765 (0.76%)
XP_021731674.1	LOW QUALITY PROTEIN: serine/threonine-protein kinase SMG1-like	Cyto.Nucl	0.019 (1.9%)		0.0247 (2.5%)		0.0153 (1.5%)		0.449 (45%)		0.1 (10%)		0.0549 (5.5%)		0.00431 (0.43%)		0.0142 (1.4%)		0.0106 (1.1%)		0.0566 (5.7%)		0.148 (15%)		0.0102 (1%)		0.041 (4.1%)		0.0514 (5.1%)
XP_021736301.1	LOW QUALITY PROTEIN: glyceraldehyde-3-phosphate dehydrogenase-like	Cyto.Nucl	0.166 (17%)		0.0269 (2.7%)		0.0103 (1%)		0.195 (20%)		0.14 (14%)		0.027 (2.7%)		0.0175 (1.8%)		0.144 (14%)		0.0451 (4.5%)		0.0573 (5.7%)		0.0185 (1.8%)		0.0157 (1.6%)		0.109 (11%)		0.0268 (2.7%)
XP_021744867.1	uncharacterized protein LOC110710833	Golgi	0.0441 (4.4%)		0.0109 (1.1%)		0.00526 (0.53%)		0.023 (2.3%)		0.0236 (2.4%)		0.258 (26%)		0.066 (6.6%)		0.31 (31%)		0.00677 (0.68%)		0.0573 (5.7%)		0.0123 (1.2%)		0.016 (1.6%)		0.0897 (9%)		0.0779 (7.8%)
XP_021727954.1	sodium/hydrogen exchanger 8-like	Endoplasm	0.11 (11%)		0.00177 (0.18%)		0.0122 (1.2%)		0.027 (2.7%)		0.0535 (5.4%)		0.394 (39%)		0.00482 (0.48%)		0.0165 (1.6%)		0.0465 (4.6%)		0.0577 (5.8%)		0.00544 (0.54%)		0.0269 (2.7%)		0.0557 (5.6%)		0.188 (19%)
XP_021738678.1	purple acid phosphatase 2-like	Extracel	0.106 (11%)		0.0937 (9.4%)		0.00967 (0.97%)		0.0819 (8.2%)		0.0639 (6.4%)		0.0673 (6.7%)		0.14 (14%)		0.118 (12%)		0.00645 (0.64%)		0.0578 (5.8%)		0.0666 (6.7%)		0.00852 (0.85%)		0.0633 (6.3%)		0.117 (12%)
XP_021755210.1	cytochrome P450 714C2-like	Endoplasm	0.104 (10%)		0.00363 (0.36%)		0.00851 (0.85%)		0.00584 (0.58%)		0.0204 (2%)		0.411 (41%)		0.0976 (9.8%)		0.0696 (7%)		0.00333 (0.33%)		0.058 (5.8%)		0.00827 (0.83%)		0.0111 (1.1%)		0.135 (14%)		0.0639 (6.4%)
XP_021746876.1	uncharacterized protein LOC110712732	Extracel	0.0151 (1.5%)		0.00831 (0.83%)		0.0124 (1.2%)		0.0179 (1.8%)		0.0938 (9.4%)		0.0788 (7.9%)		0.395 (40%)		0.00902 (0.9%)		0.00297 (0.3%)		0.0581 (5.8%)		0.163 (16%)		0.00385 (0.38%)		0.124 (12%)		0.0185 (1.8%)
XP_021732345.1	protein CNGC15b-like	Celmemb	0.369 (37%)		0.000662 (0.066%)		0.00136 (0.14%)		0.363 (36%)		0.0166 (1.7%)		0.0329 (3.3%)		0.000935 (0.094%)		0.027 (2.7%)		0.0119 (1.2%)		0.0587 (5.9%)		0.0551 (5.5%)		0.0116 (1.2%)		0.0444 (4.4%)		0.00648 (0.65%)
XP_021763367.1	glutathione transferase GST 23-like isoform X2	Cyto	0.028 (2.8%)		0.0029 (0.29%)		0.0271 (2.7%)		0.007 (0.7%)		0.446 (45%)		0.157 (16%)		0.0152 (1.5%)		0.035 (3.5%)		0.0326 (3.3%)		0.0591 (5.9%)		0.00824 (0.82%)		0.0271 (2.7%)		0.131 (13%)		0.0249 (2.5%)
XP_021744594.1	regulatory protein NPR5-like	Cyto.Nucl	0.118 (12%)		0.0153 (1.5%)		0.00543 (0.54%)		0.394 (39%)		0.0306 (3.1%)		0.0214 (2.1%)		0.0719 (7.2%)		0.0227 (2.3%)		0.00697 (0.7%)		0.0592 (5.9%)		0.11 (11%)		0.00579 (0.58%)		0.0748 (7.5%)		0.064 (6.4%)
XP_021766387.1	mitoferrin-like	Cyto	0.177 (18%)		0.00605 (0.6%)		0.00869 (0.87%)		0.0195 (2%)		0.189 (19%)		0.0338 (3.4%)		0.0186 (1.9%)		0.0413 (4.1%)		0.014 (1.4%)		0.061 (6.1%)		0.109 (11%)		0.0309 (3.1%)		0.149 (15%)		0.142 (14%)
XP_021776313.1	disease resistance protein RGA2-like	Endoplasm	0.00988 (0.99%)		0.00762 (0.76%)		0.00842 (0.84%)		0.0178 (1.8%)		0.0495 (5%)		0.44 (44%)		0.00712 (0.71%)		0.0193 (1.9%)		0.108 (11%)		0.0611 (6.1%)		0.0616 (6.2%)		0.0203 (2%)		0.165 (16%)		0.0248 (2.5%)
XP_021764510.1	protein argonaute PNH1-like isoform X1	Celmemb	0.677 (68%)		0.00177 (0.18%)		0.00557 (0.56%)		0.0172 (1.7%)		0.0378 (3.8%)		0.0146 (1.5%)		0.00422 (0.42%)		0.051 (5.1%)		0.0168 (1.7%)		0.0616 (6.2%)		0.0213 (2.1%)		0.00747 (0.75%)		0.0751 (7.5%)		0.00826 (0.83%)
XP_021750793.1	probable carbohydrate esterase At4g34215	Cyto.Nucl	0.0201 (2%)		0.0112 (1.1%)		0.00709 (0.71%)		0.396 (40%)		0.0651 (6.5%)		0.0316 (3.2%)		0.00393 (0.39%)		0.0431 (4.3%)		0.0217 (2.2%)		0.062 (6.2%)		0.119 (12%)		0.0145 (1.5%)		0.191 (19%)		0.0139 (1.4%)
XP_021720765.1	neutral ceramidase 2-like	Celmemb	0.687 (69%)		0.012 (1.2%)		0.000852 (0.085%)		0.00187 (0.19%)		0.00547 (0.55%)		0.0133 (1.3%)		0.0445 (4.4%)		0.135 (14%)		0.00197 (0.2%)		0.0623 (6.2%)		0.00164 (0.16%)		0.00215 (0.22%)		0.004 (0.4%)		0.0289 (2.9%)
XP_021753643.1	rRNA biogenesis protein RRP5-like isoform X2	Cyto	0.00469 (0.47%)		0.00191 (0.19%)		0.0231 (2.3%)		0.0763 (7.6%)		0.505 (50%)		0.014 (1.4%)		0.00157 (0.16%)		0.0182 (1.8%)		0.011 (1.1%)		0.0629 (6.3%)		0.131 (13%)		0.00862 (0.86%)		0.136 (14%)		0.00553 (0.55%)
XP_021735646.1	Golgi to ER traffic protein 4 homolog	Cyto	0.0687 (6.9%)		0.00429 (0.43%)		0.0131 (1.3%)		0.0688 (6.9%)		0.333 (33%)		0.0494 (4.9%)		0.00269 (0.27%)		0.00929 (0.93%)		0.00842 (0.84%)		0.0636 (6.4%)		0.171 (17%)		0.0679 (6.8%)		0.121 (12%)		0.019 (1.9%)
XP_021764293.1	40S ribosomal protein S15-4-like	Cyto	0.0203 (2%)		0.00334 (0.33%)		0.0047 (0.47%)		0.0214 (2.1%)		0.447 (45%)		0.0355 (3.6%)		0.00582 (0.58%)		0.0369 (3.7%)		0.0235 (2.4%)		0.0638 (6.4%)		0.0911 (9.1%)		0.0151 (1.5%)		0.221 (22%)		0.0107 (1.1%)
XP_021760343.1	hydroquinone glucosyltransferase-like	Celmemb	0.24 (24%)		0.0132 (1.3%)		0.00836 (0.84%)		0.0612 (6.1%)		0.138 (14%)		0.0209 (2.1%)		0.00384 (0.38%)		0.0166 (1.7%)		0.00931 (0.93%)		0.064 (6.4%)		0.163 (16%)		0.0167 (1.7%)		0.229 (23%)		0.0166 (1.7%)
XP_021774285.1	probable enoyl-CoA hydratase 1, peroxisomal	Cyto	0.0416 (4.2%)		0.00842 (0.84%)		0.00525 (0.52%)		0.148 (15%)		0.338 (34%)		0.0336 (3.4%)		0.00317 (0.32%)		0.00337 (0.34%)		0.0146 (1.5%)		0.0641 (6.4%)		0.0877 (8.8%)		0.0308 (3.1%)		0.148 (15%)		0.0736 (7.4%)
XP_021715294.1	plasma membrane-associated cation-binding protein 1-like	Cyto	0.0859 (8.6%)		0.00435 (0.43%)		0.00702 (0.7%)		0.0723 (7.2%)		0.343 (34%)		0.0168 (1.7%)		0.034 (3.4%)		0.00277 (0.28%)		0.0123 (1.2%)		0.0648 (6.5%)		0.236 (24%)		0.0027 (0.27%)		0.109 (11%)		0.00977 (0.98%)
XP_021775926.1	adenylate kinase 4	Cyto	0.0129 (1.3%)		0.0108 (1.1%)		0.0442 (4.4%)		0.0578 (5.8%)		0.278 (28%)		0.118 (12%)		0.00819 (0.82%)		0.0146 (1.5%)		0.0738 (7.4%)		0.0654 (6.5%)		0.0668 (6.7%)		0.014 (1.4%)		0.207 (21%)		0.0291 (2.9%)
XP_021770834.1	peroxisomal fatty acid beta-oxidation multifunctional protein MFP2-like	Cyto	0.0477 (4.8%)		0.00525 (0.52%)		0.00406 (0.41%)		0.0733 (7.3%)		0.613 (61%)		0.0232 (2.3%)		0.00153 (0.15%)		0.00524 (0.52%)		0.0238 (2.4%)		0.0661 (6.6%)		0.0287 (2.9%)		0.024 (2.4%)		0.0732 (7.3%)		0.011 (1.1%)
XP_021753348.1	scopoletin glucosyltransferase-like	Cyto	0.0712 (7.1%)		0.00313 (0.31%)		0.0131 (1.3%)		0.0535 (5.4%)		0.402 (40%)		0.0464 (4.6%)		0.00317 (0.32%)		0.0163 (1.6%)		0.00552 (0.55%)		0.0672 (6.7%)		0.121 (12%)		0.0125 (1.2%)		0.159 (16%)		0.0264 (2.6%)
XP_021774521.1	elongation factor 2-like	Cyto	0.0254 (2.5%)		0.0015 (0.15%)		0.0091 (0.91%)		0.0426 (4.3%)		0.425 (42%)		0.0182 (1.8%)		0.00172 (0.17%)		0.0282 (2.8%)		0.0295 (2.9%)		0.0675 (6.8%)		0.0454 (4.5%)		0.0531 (5.3%)		0.236 (24%)		0.0169 (1.7%)
XP_021727449.1	WAT1-related protein At3g28050-like	Celmemb	0.774 (77%)		0.00245 (0.24%)		0.00135 (0.14%)		0.000372 (0.037%)		0.000834 (0.083%)		0.0527 (5.3%)		0.00328 (0.33%)		0.0023 (0.23%)		0.00102 (0.1%)		0.068 (6.8%)		0.000433 (0.043%)		0.000385 (0.038%)		0.042 (4.2%)		0.0506 (5.1%)
XP_021739383.1	vegetative cell wall protein gp1-like	Extracel	0.132 (13%)		0.203 (20%)		0.0034 (0.34%)		0.0151 (1.5%)		0.0344 (3.4%)		0.0397 (4%)		0.229 (23%)		0.0137 (1.4%)		0.00992 (0.99%)		0.0683 (6.8%)		0.0426 (4.3%)		0.00617 (0.62%)		0.173 (17%)		0.0291 (2.9%)
XP_021748182.1	WAT1-related protein At4g08300-like	Celmemb	0.746 (75%)		0.00143 (0.14%)		0.000571 (0.057%)		0.000462 (0.046%)		0.000689 (0.069%)		0.0111 (1.1%)		0.00201 (0.2%)		0.00124 (0.12%)		0.00635 (0.64%)		0.0688 (6.9%)		0.000312 (0.031%)		0.000576 (0.058%)		0.153 (15%)		0.00753 (0.75%)
XP_021774583.1	putative aconitate hydratase, cytoplasmic	Cyto	0.0353 (3.5%)		0.0031 (0.31%)		0.00915 (0.92%)		0.0402 (4%)		0.418 (42%)		0.0255 (2.6%)		0.00611 (0.61%)		0.0217 (2.2%)		0.00772 (0.77%)		0.0693 (6.9%)		0.153 (15%)		0.0136 (1.4%)		0.172 (17%)		0.0256 (2.6%)
XP_021734538.1	putative pentatricopeptide repeat-containing protein At3g16710, mitochondrial	Celmemb	0.391 (39%)		0.00933 (0.93%)		0.0345 (3.4%)		0.0774 (7.7%)		0.0192 (1.9%)		0.0807 (8.1%)		0.00563 (0.56%)		0.12 (12%)		0.0328 (3.3%)		0.0695 (7%)		0.0214 (2.1%)		0.00374 (0.37%)		0.123 (12%)		0.0115 (1.2%)
XP_021725013.1	uncharacterized protein LOC110692314 isoform X1	Extracel	0.0715 (7.2%)		0.00676 (0.68%)		0.00579 (0.58%)		0.00487 (0.49%)		0.0233 (2.3%)		0.0381 (3.8%)		0.631 (63%)		0.00952 (0.95%)		0.00506 (0.51%)		0.0698 (7%)		0.00563 (0.56%)		0.00329 (0.33%)		0.0656 (6.6%)		0.0602 (6%)
XP_021724300.1	zeatin O-glucosyltransferase-like, partial	Cyto	0.033 (3.3%)		0.00304 (0.3%)		0.00502 (0.5%)		0.0326 (3.3%)		0.335 (34%)		0.0279 (2.8%)		0.00186 (0.19%)		0.00618 (0.62%)		0.00335 (0.34%)		0.0699 (7%)		0.253 (25%)		0.017 (1.7%)		0.195 (20%)		0.0173 (1.7%)
XP_021744934.1	protein FAR1-RELATED SEQUENCE 4-like	Golgi	0.0489 (4.9%)		0.00433 (0.43%)		0.00442 (0.44%)		0.0967 (9.7%)		0.0419 (4.2%)		0.207 (21%)		0.0477 (4.8%)		0.288 (29%)		0.00589 (0.59%)		0.0703 (7%)		0.135 (14%)		0.00384 (0.38%)		0.0395 (4%)		0.00657 (0.66%)
XP_021744233.1	probable serine/threonine-protein kinase PBL17	Celmemb	0.371 (37%)		0.00651 (0.65%)		0.00377 (0.38%)		0.0289 (2.9%)		0.0301 (3%)		0.0323 (3.2%)		0.00388 (0.39%)		0.153 (15%)		0.00324 (0.32%)		0.0707 (7.1%)		0.25 (25%)		0.00748 (0.75%)		0.0315 (3.2%)		0.00696 (0.7%)
XP_021726966.1	guanine nucleotide-binding protein subunit beta-like protein	Cyto.Nucl	0.0172 (1.7%)		0.0305 (3%)		0.00556 (0.56%)		0.464 (46%)		0.0965 (9.6%)		0.0212 (2.1%)		0.0106 (1.1%)		0.028 (2.8%)		0.0245 (2.4%)		0.0707 (7.1%)		0.0571 (5.7%)		0.0158 (1.6%)		0.0986 (9.9%)		0.0593 (5.9%)
XP_021756101.1	uncharacterized protein LOC110721267	Cyto	0.0361 (3.6%)		0.00269 (0.27%)		0.00485 (0.48%)		0.0793 (7.9%)		0.381 (38%)		0.0888 (8.9%)		0.00342 (0.34%)		0.00768 (0.77%)		0.0126 (1.3%)		0.0708 (7.1%)		0.128 (13%)		0.042 (4.2%)		0.114 (11%)		0.0293 (2.9%)
XP_021755684.1	APO protein 4, mitochondrial-like	Cyto	0.0354 (3.5%)		0.138 (14%)		0.0105 (1%)		0.0266 (2.7%)		0.233 (23%)		0.117 (12%)		0.0718 (7.2%)		0.0155 (1.6%)		0.0143 (1.4%)		0.0711 (7.1%)		0.0847 (8.5%)		0.0291 (2.9%)		0.107 (11%)		0.0446 (4.5%)
XP_021763854.1	protein LOL2-like isoform X2	Extracel	0.0622 (6.2%)		0.0483 (4.8%)		0.00479 (0.48%)		0.22 (22%)		0.0302 (3%)		0.0177 (1.8%)		0.342 (34%)		0.0226 (2.3%)		0.00972 (0.97%)		0.0712 (7.1%)		0.0967 (9.7%)		0.00557 (0.56%)		0.0433 (4.3%)		0.0261 (2.6%)
XP_021763283.1	protein ROOT PRIMORDIUM DEFECTIVE 1-like	Celmemb	0.298 (30%)		0.0127 (1.3%)		0.0065 (0.65%)		0.0252 (2.5%)		0.126 (13%)		0.0135 (1.4%)		0.00513 (0.51%)		0.0266 (2.7%)		0.0766 (7.7%)		0.0716 (7.2%)		0.0201 (2%)		0.0454 (4.5%)		0.259 (26%)		0.0128 (1.3%)
XP_021742480.1	mitochondrial Rho GTPase 1-like	Cyto	0.0702 (7%)		0.00685 (0.68%)		0.00625 (0.62%)		0.187 (19%)		0.349 (35%)		0.0149 (1.5%)		0.00464 (0.46%)		0.0907 (9.1%)		0.00687 (0.69%)		0.0718 (7.2%)		0.0603 (6%)		0.0143 (1.4%)		0.108 (11%)		0.00975 (0.98%)
XP_021735010.1	peroxidase 28-like	Celmemb	0.52 (52%)		0.0083 (0.83%)		0.0184 (1.8%)		0.00159 (0.16%)		0.00238 (0.24%)		0.195 (20%)		0.014 (1.4%)		0.0537 (5.4%)		0.0246 (2.5%)		0.072 (7.2%)		0.00426 (0.43%)		0.0243 (2.4%)		0.0479 (4.8%)		0.0128 (1.3%)
XP_021750759.1	F-box protein CPR30-like isoform X1	Endoplasm	0.0377 (3.8%)		0.00941 (0.94%)		0.00327 (0.33%)		0.0894 (8.9%)		0.0579 (5.8%)		0.451 (45%)		0.0232 (2.3%)		0.0749 (7.5%)		0.0161 (1.6%)		0.0721 (7.2%)		0.037 (3.7%)		0.00836 (0.84%)		0.0427 (4.3%)		0.0772 (7.7%)
XP_021771697.1	wall-associated receptor kinase-like 1	Celmemb	0.638 (64%)		0.00209 (0.21%)		0.00218 (0.22%)		0.0175 (1.8%)		0.0357 (3.6%)		0.0142 (1.4%)		0.0183 (1.8%)		0.00866 (0.87%)		0.00719 (0.72%)		0.0732 (7.3%)		0.0135 (1.4%)		0.00222 (0.22%)		0.141 (14%)		0.026 (2.6%)
XP_021736596.1	boron transporter 4-like	Celmemb	0.557 (56%)		0.00139 (0.14%)		0.014 (1.4%)		0.0131 (1.3%)		0.00671 (0.67%)		0.0575 (5.8%)		0.00169 (0.17%)		0.0307 (3.1%)		0.00275 (0.27%)		0.0738 (7.4%)		0.00991 (0.99%)		0.0249 (2.5%)		0.144 (14%)		0.0628 (6.3%)
XP_021755097.1	plastidic glucose transporter 4-like	Celmemb	0.36 (36%)		0.0052 (0.52%)		0.00694 (0.69%)		0.00617 (0.62%)		0.0414 (4.1%)		0.0152 (1.5%)		0.00271 (0.27%)		0.0131 (1.3%)		0.0258 (2.6%)		0.0747 (7.5%)		0.00486 (0.49%)		0.00598 (0.6%)		0.198 (20%)		0.24 (24%)
XP_021769224.1	probable inactive receptor-like protein kinase At3g56050 isoform X1	Endoplasm	0.22 (22%)		0.0134 (1.3%)		0.00577 (0.58%)		0.00642 (0.64%)		0.0203 (2%)		0.488 (49%)		0.0156 (1.6%)		0.0335 (3.4%)		0.0132 (1.3%)		0.0756 (7.6%)		0.0361 (3.6%)		0.00531 (0.53%)		0.044 (4.4%)		0.0227 (2.3%)
XP_021761015.1	uncharacterized protein LOC110725859	Golgi	0.146 (15%)		0.0043 (0.43%)		0.144 (14%)		0.0631 (6.3%)		0.0745 (7.4%)		0.0997 (10%)		0.017 (1.7%)		0.15 (15%)		0.00478 (0.48%)		0.0763 (7.6%)		0.104 (10%)		0.0166 (1.7%)		0.0345 (3.4%)		0.0654 (6.5%)
XP_021713559.1	uncharacterized protein LOC110681740	Golgi	0.0267 (2.7%)		0.0135 (1.4%)		0.00201 (0.2%)		0.0899 (9%)		0.0208 (2.1%)		0.0248 (2.5%)		0.0093 (0.93%)		0.298 (30%)		0.0156 (1.6%)		0.0769 (7.7%)		0.157 (16%)		0.00455 (0.46%)		0.255 (26%)		0.00558 (0.56%)
XP_021739094.1	uncharacterized protein LOC110705517 isoform X1	Endoplasm	0.0541 (5.4%)		0.00397 (0.4%)		0.0162 (1.6%)		0.0307 (3.1%)		0.0977 (9.8%)		0.185 (18%)		0.0255 (2.6%)		0.137 (14%)		0.0298 (3%)		0.077 (7.7%)		0.141 (14%)		0.0272 (2.7%)		0.0822 (8.2%)		0.0928 (9.3%)
XP_021766760.1	accelerated cell death 11-like	Cyto	0.0283 (2.8%)		0.00154 (0.15%)		0.00582 (0.58%)		0.0508 (5.1%)		0.526 (53%)		0.0605 (6%)		0.00108 (0.11%)		0.00813 (0.81%)		0.00392 (0.39%)		0.0772 (7.7%)		0.0633 (6.3%)		0.0283 (2.8%)		0.119 (12%)		0.0252 (2.5%)
XP_021743543.1	5'-adenylylsulfate reductase-like 4	Celmemb	0.784 (78%)		0.00149 (0.15%)		0.00366 (0.37%)		0.0106 (1.1%)		0.00992 (0.99%)		0.0439 (4.4%)		0.00274 (0.27%)		0.0234 (2.3%)		0.0085 (0.85%)		0.078 (7.8%)		0.00374 (0.37%)		0.00401 (0.4%)		0.0163 (1.6%)		0.00981 (0.98%)
XP_021744142.1	uncharacterized protein LOC110710185	Celmemb	0.33 (33%)		0.00895 (0.9%)		0.00814 (0.81%)		0.0071 (0.71%)		0.0427 (4.3%)		0.0342 (3.4%)		0.0417 (4.2%)		0.0132 (1.3%)		0.0243 (2.4%)		0.0791 (7.9%)		0.139 (14%)		0.0143 (1.4%)		0.228 (23%)		0.0289 (2.9%)
XP_021761067.1	serine carboxypeptidase-like 15 isoform X1	Extracel	0.0937 (9.4%)		0.31 (31%)		0.00271 (0.27%)		0.00546 (0.55%)		0.0211 (2.1%)		0.0363 (3.6%)		0.314 (31%)		0.0173 (1.7%)		0.00323 (0.32%)		0.0791 (7.9%)		0.00805 (0.8%)		0.00311 (0.31%)		0.062 (6.2%)		0.044 (4.4%)
XP_021724482.1	pentatricopeptide repeat-containing protein At1g63400-like	Endoplasm	0.153 (15%)		0.00476 (0.48%)		0.00955 (0.96%)		0.00835 (0.84%)		0.0294 (2.9%)		0.232 (23%)		0.00615 (0.62%)		0.169 (17%)		0.038 (3.8%)		0.08 (8%)		0.00844 (0.84%)		0.0161 (1.6%)		0.216 (22%)		0.0289 (2.9%)
XP_021722507.1	uncharacterized protein LOC110689992	Celmemb	0.526 (53%)		0.00245 (0.24%)		0.00242 (0.24%)		0.000634 (0.063%)		0.00207 (0.21%)		0.0245 (2.4%)		0.00828 (0.83%)		0.00369 (0.37%)		0.00468 (0.47%)		0.082 (8.2%)		0.00129 (0.13%)		0.00228 (0.23%)		0.251 (25%)		0.0882 (8.8%)
XP_021761239.1	putative phospholipid-transporting ATPase 9	Celmemb	0.398 (40%)		0.0038 (0.38%)		0.0163 (1.6%)		0.0156 (1.6%)		0.0279 (2.8%)		0.0474 (4.7%)		0.00295 (0.3%)		0.145 (14%)		0.00579 (0.58%)		0.0832 (8.3%)		0.0166 (1.7%)		0.0352 (3.5%)		0.135 (14%)		0.0672 (6.7%)
XP_021746481.1	uncharacterized protein LOC110712344	Cyto	0.0308 (3.1%)		0.00414 (0.41%)		0.0166 (1.7%)		0.0323 (3.2%)		0.451 (45%)		0.0239 (2.4%)		0.00333 (0.33%)		0.133 (13%)		0.0285 (2.8%)		0.0833 (8.3%)		0.0251 (2.5%)		0.0313 (3.1%)		0.128 (13%)		0.00854 (0.85%)
XP_021765719.1	pentatricopeptide repeat-containing protein At2g44880-like	Golgi	0.0777 (7.8%)		0.0168 (1.7%)		0.0589 (5.9%)		0.012 (1.2%)		0.021 (2.1%)		0.143 (14%)		0.0047 (0.47%)		0.292 (29%)		0.0905 (9%)		0.0844 (8.4%)		0.0168 (1.7%)		0.0128 (1.3%)		0.153 (15%)		0.0169 (1.7%)
XP_021717753.1	glutamate receptor 3.3	Celmemb	0.58 (58%)		0.00148 (0.15%)		0.00909 (0.91%)		0.00867 (0.87%)		0.00466 (0.47%)		0.196 (20%)		0.0121 (1.2%)		0.0298 (3%)		0.0029 (0.29%)		0.0855 (8.6%)		0.00346 (0.35%)		0.00222 (0.22%)		0.0176 (1.8%)		0.0463 (4.6%)
XP_021720745.1	methionine S-methyltransferase-like	Cyto	0.032 (3.2%)		0.00163 (0.16%)		0.0165 (1.6%)		0.0759 (7.6%)		0.33 (33%)		0.0462 (4.6%)		0.00462 (0.46%)		0.00944 (0.94%)		0.0182 (1.8%)		0.0857 (8.6%)		0.137 (14%)		0.00775 (0.78%)		0.157 (16%)		0.0783 (7.8%)
XP_021758440.1	uncharacterized membrane protein At3g27390-like	Endoplasm	0.0874 (8.7%)		0.00999 (1%)		0.0024 (0.24%)		0.000895 (0.09%)		0.00295 (0.3%)		0.397 (40%)		0.0111 (1.1%)		0.00958 (0.96%)		0.00245 (0.24%)		0.0857 (8.6%)		0.000892 (0.089%)		0.000943 (0.094%)		0.378 (38%)		0.011 (1.1%)
XP_021713434.1	uncharacterized protein LOC110681587	Golgi	0.0501 (5%)		0.00479 (0.48%)		0.0108 (1.1%)		0.00512 (0.51%)		0.0457 (4.6%)		0.0382 (3.8%)		0.00228 (0.23%)		0.431 (43%)		0.0062 (0.62%)		0.0859 (8.6%)		0.0213 (2.1%)		0.0157 (1.6%)		0.26 (26%)		0.0226 (2.3%)
XP_021736470.1	protein FAR1-RELATED SEQUENCE 5-like	Cyto.Nucl	0.166 (17%)		0.0119 (1.2%)		0.00469 (0.47%)		0.276 (28%)		0.0272 (2.7%)		0.0585 (5.9%)		0.0714 (7.1%)		0.0585 (5.9%)		0.0129 (1.3%)		0.0862 (8.6%)		0.0386 (3.9%)		0.00642 (0.64%)		0.152 (15%)		0.0307 (3.1%)
XP_021769107.1	UDP-glycosyltransferase 76B1-like	Celmemb	0.39 (39%)		0.00201 (0.2%)		0.00571 (0.57%)		0.0473 (4.7%)		0.0645 (6.4%)		0.0575 (5.8%)		0.00228 (0.23%)		0.0117 (1.2%)		0.00397 (0.4%)		0.0864 (8.6%)		0.0936 (9.4%)		0.0112 (1.1%)		0.218 (22%)		0.00609 (0.61%)
XP_021720170.1	protein NRT1/ PTR FAMILY 5.9-like	Celmemb	0.44 (44%)		0.00292 (0.29%)		0.00304 (0.3%)		0.00389 (0.39%)		0.00405 (0.4%)		0.0468 (4.7%)		0.00236 (0.24%)		0.0539 (5.4%)		0.00482 (0.48%)		0.0872 (8.7%)		0.00487 (0.49%)		0.00513 (0.51%)		0.0518 (5.2%)		0.289 (29%)
XP_021763111.1	glutathione S-transferase-like	Cyto	0.0287 (2.9%)		0.0136 (1.4%)		0.0444 (4.4%)		0.0439 (4.4%)		0.464 (46%)		0.0271 (2.7%)		0.00556 (0.56%)		0.0373 (3.7%)		0.0548 (5.5%)		0.0884 (8.8%)		0.0696 (7%)		0.0124 (1.2%)		0.0829 (8.3%)		0.0278 (2.8%)
XP_021744274.1	uncharacterized protein LOC110710301	Celmemb	0.486 (49%)		0.00226 (0.23%)		0.00112 (0.11%)		0.00277 (0.28%)		0.022 (2.2%)		0.0408 (4.1%)		0.00191 (0.19%)		0.00364 (0.36%)		0.00372 (0.37%)		0.0897 (9%)		0.00406 (0.41%)		0.00271 (0.27%)		0.32 (32%)		0.0186 (1.9%)
XP_021753345.1	scopoletin glucosyltransferase-like	Celmemb	0.224 (22%)		0.00209 (0.21%)		0.0157 (1.6%)		0.0546 (5.5%)		0.172 (17%)		0.0429 (4.3%)		0.00301 (0.3%)		0.0197 (2%)		0.00355 (0.36%)		0.0898 (9%)		0.147 (15%)		0.0108 (1.1%)		0.188 (19%)		0.027 (2.7%)
XP_021748171.1	putative threonine aspartase isoform X3	Cyto	0.105 (10%)		0.00397 (0.4%)		0.0141 (1.4%)		0.0249 (2.5%)		0.426 (43%)		0.0748 (7.5%)		0.00967 (0.97%)		0.00986 (0.99%)		0.0119 (1.2%)		0.0917 (9.2%)		0.0959 (9.6%)		0.0111 (1.1%)		0.0724 (7.2%)		0.048 (4.8%)
XP_021720246.1	3-ketoacyl-CoA thiolase 2, peroxisomal	Cyto	0.039 (3.9%)		0.0034 (0.34%)		0.0162 (1.6%)		0.0179 (1.8%)		0.371 (37%)		0.00978 (0.98%)		0.00651 (0.65%)		0.0176 (1.8%)		0.051 (5.1%)		0.0934 (9.3%)		0.0281 (2.8%)		0.0351 (3.5%)		0.259 (26%)		0.0522 (5.2%)
XP_021768330.1	uncharacterized protein LOC110732666	Cyto	0.00824 (0.82%)		0.00118 (0.12%)		0.0144 (1.4%)		0.152 (15%)		0.487 (49%)		0.01 (1%)		0.00151 (0.15%)		0.0117 (1.2%)		0.00374 (0.37%)		0.0944 (9.4%)		0.0752 (7.5%)		0.0138 (1.4%)		0.123 (12%)		0.00405 (0.4%)
XP_021733597.1	uncharacterized protein LOC110700374 isoform X1	Endoplasm	0.206 (21%)		0.00541 (0.54%)		0.0028 (0.28%)		0.00301 (0.3%)		0.00628 (0.63%)		0.453 (45%)		0.0179 (1.8%)		0.0932 (9.3%)		0.0135 (1.4%)		0.0951 (9.5%)		0.00375 (0.38%)		0.00546 (0.55%)		0.0588 (5.9%)		0.0352 (3.5%)
XP_021720281.1	mitochondrial import receptor subunit TOM7-1	Celmemb	0.405 (40%)		0.00861 (0.86%)		0.00234 (0.23%)		0.0161 (1.6%)		0.044 (4.4%)		0.127 (13%)		0.0101 (1%)		0.0255 (2.6%)		0.0113 (1.1%)		0.0954 (9.5%)		0.0623 (6.2%)		0.0105 (1%)		0.162 (16%)		0.0192 (1.9%)
XP_021718053.1	uncharacterized protein LOC110685833	Cyto	0.0725 (7.2%)		0.00373 (0.37%)		0.0138 (1.4%)		0.018 (1.8%)		0.325 (32%)		0.169 (17%)		0.00572 (0.57%)		0.0112 (1.1%)		0.0207 (2.1%)		0.0961 (9.6%)		0.018 (1.8%)		0.0224 (2.2%)		0.162 (16%)		0.0614 (6.1%)
XP_021756289.1	arginase 1, mitochondrial-like	Cyto	0.0423 (4.2%)		0.00416 (0.42%)		0.00867 (0.87%)		0.116 (12%)		0.323 (32%)		0.00604 (0.6%)		0.00147 (0.15%)		0.0056 (0.56%)		0.151 (15%)		0.0967 (9.7%)		0.0321 (3.2%)		0.0388 (3.9%)		0.152 (15%)		0.0222 (2.2%)
XP_021730326.1	universal stress protein PHOS32	Cyto	0.0455 (4.6%)		0.0142 (1.4%)		0.0556 (5.6%)		0.142 (14%)		0.302 (30%)		0.0279 (2.8%)		0.015 (1.5%)		0.0585 (5.9%)		0.0432 (4.3%)		0.0968 (9.7%)		0.0473 (4.7%)		0.00844 (0.84%)		0.13 (13%)		0.0138 (1.4%)
XP_021768602.1	histidine kinase CKI1-like	Endoplasm	0.0619 (6.2%)		0.00221 (0.22%)		0.00475 (0.48%)		0.00237 (0.24%)		0.00594 (0.59%)		0.692 (69%)		0.0119 (1.2%)		0.0787 (7.9%)		0.0135 (1.4%)		0.0983 (9.8%)		0.00616 (0.62%)		0.00445 (0.44%)		0.00573 (0.57%)		0.0125 (1.2%)
XP_021770247.1	probable galacturonosyltransferase 6 isoform X1	Golgi	0.015 (1.5%)		0.0075 (0.75%)		0.00266 (0.27%)		0.00888 (0.89%)		0.0023 (0.23%)		0.107 (11%)		0.0282 (2.8%)		0.65 (65%)		0.0166 (1.7%)		0.0984 (9.8%)		0.00776 (0.78%)		0.00251 (0.25%)		0.0134 (1.3%)		0.0393 (3.9%)
XP_021716503.1	uncharacterized protein LOC110684355	Celmemb	0.259 (26%)		0.00742 (0.74%)		0.00585 (0.58%)		0.0394 (3.9%)		0.0821 (8.2%)		0.117 (12%)		0.00443 (0.44%)		0.0433 (4.3%)		0.00602 (0.6%)		0.1 (10%)		0.227 (23%)		0.00454 (0.45%)		0.0705 (7%)		0.0334 (3.3%)
XP_021716734.1	5'-nucleotidase domain-containing protein 4-like isoform X1	Golgi	0.0775 (7.8%)		0.00256 (0.26%)		0.00568 (0.57%)		0.00591 (0.59%)		0.0196 (2%)		0.037 (3.7%)		0.0122 (1.2%)		0.339 (34%)		0.232 (23%)		0.101 (10%)		0.0143 (1.4%)		0.00892 (0.89%)		0.125 (12%)		0.0193 (1.9%)
XP_021766912.1	cytochrome P450 77A3-like	Endoplasm	0.0673 (6.7%)		0.0109 (1.1%)		0.000818 (0.082%)		0.00112 (0.11%)		0.013 (1.3%)		0.719 (72%)		0.0234 (2.3%)		0.0139 (1.4%)		0.02 (2%)		0.102 (10%)		0.00474 (0.47%)		0.00517 (0.52%)		0.0112 (1.1%)		0.00693 (0.69%)
XP_021718102.1	uncharacterized protein LOC110685869	Golgi	0.167 (17%)		0.0107 (1.1%)		0.029 (2.9%)		0.00644 (0.64%)		0.072 (7.2%)		0.15 (15%)		0.0166 (1.7%)		0.254 (25%)		0.0237 (2.4%)		0.102 (10%)		0.00841 (0.84%)		0.0328 (3.3%)		0.0613 (6.1%)		0.0657 (6.6%)
XP_021762684.1	oleosin 16.4 kDa-like	Celmemb	0.485 (48%)		0.00398 (0.4%)		0.00277 (0.28%)		0.0836 (8.4%)		0.0374 (3.7%)		0.0417 (4.2%)		0.00417 (0.42%)		0.006 (0.6%)		0.00501 (0.5%)		0.103 (10%)		0.0268 (2.7%)		0.0123 (1.2%)		0.16 (16%)		0.0285 (2.8%)
XP_021745665.1	putative disease resistance protein RGA3	Celmemb	0.298 (30%)		0.00238 (0.24%)		0.00768 (0.77%)		0.0577 (5.8%)		0.0542 (5.4%)		0.101 (10%)		0.00738 (0.74%)		0.0718 (7.2%)		0.0134 (1.3%)		0.104 (10%)		0.121 (12%)		0.00538 (0.54%)		0.129 (13%)		0.026 (2.6%)
XP_021714796.1	elongation factor 1-gamma 2-like	Cyto	0.00758 (0.76%)		0.00246 (0.25%)		0.00664 (0.66%)		0.0753 (7.5%)		0.315 (32%)		0.0369 (3.7%)		0.00759 (0.76%)		0.00473 (0.47%)		0.0149 (1.5%)		0.104 (10%)		0.0949 (9.5%)		0.00511 (0.51%)		0.309 (31%)		0.0162 (1.6%)
XP_021765033.1	beta-carotene hydroxylase 2, chloroplastic-like	Celmemb	0.301 (30%)		0.0255 (2.6%)		0.00272 (0.27%)		0.00396 (0.4%)		0.00927 (0.93%)		0.175 (18%)		0.0218 (2.2%)		0.0357 (3.6%)		0.0911 (9.1%)		0.107 (11%)		0.0101 (1%)		0.0065 (0.65%)		0.183 (18%)		0.028 (2.8%)
XP_021713585.1	protein FAR1-RELATED SEQUENCE 5-like	Cyto	0.0501 (5%)		0.00792 (0.79%)		0.00337 (0.34%)		0.0535 (5.4%)		0.243 (24%)		0.159 (16%)		0.0291 (2.9%)		0.0801 (8%)		0.00855 (0.86%)		0.107 (11%)		0.165 (16%)		0.00598 (0.6%)		0.0689 (6.9%)		0.0178 (1.8%)
XP_021725001.1	60S ribosomal protein L5	Cyto	0.0145 (1.5%)		0.0049 (0.49%)		0.0132 (1.3%)		0.274 (27%)		0.289 (29%)		0.00801 (0.8%)		0.0055 (0.55%)		0.0295 (2.9%)		0.0495 (5%)		0.107 (11%)		0.065 (6.5%)		0.0123 (1.2%)		0.116 (12%)		0.0118 (1.2%)
XP_021719764.1	mitochondrial pyruvate carrier 1-like	Golgi	0.086 (8.6%)		0.00125 (0.12%)		0.00228 (0.23%)		0.0028 (0.28%)		0.00611 (0.61%)		0.0823 (8.2%)		0.00905 (0.9%)		0.437 (44%)		0.0134 (1.3%)		0.107 (11%)		0.00602 (0.6%)		0.00875 (0.88%)		0.218 (22%)		0.0202 (2%)
XP_021756423.1	dolichyl-diphosphooligosaccharide--protein glycosyltransferase subunit 2-like	Celmemb	0.304 (30%)		0.00543 (0.54%)		0.0175 (1.8%)		0.00289 (0.29%)		0.0074 (0.74%)		0.152 (15%)		0.00834 (0.83%)		0.173 (17%)		0.0785 (7.8%)		0.108 (11%)		0.00221 (0.22%)		0.0113 (1.1%)		0.029 (2.9%)		0.0995 (10%)
XP_021721901.1	probable methyltransferase PMT3	Golgi	0.00998 (1%)		0.00169 (0.17%)		0.0116 (1.2%)		0.181 (18%)		0.0142 (1.4%)		0.0567 (5.7%)		0.00439 (0.44%)		0.498 (50%)		0.0136 (1.4%)		0.109 (11%)		0.0513 (5.1%)		0.0152 (1.5%)		0.0252 (2.5%)		0.00765 (0.76%)
XP_021737288.1	thioredoxin-related transmembrane protein 2-like isoform X1	Celmemb	0.398 (40%)		0.00113 (0.11%)		0.000619 (0.062%)		0.000724 (0.072%)		0.00213 (0.21%)		0.0209 (2.1%)		0.00162 (0.16%)		0.019 (1.9%)		0.00351 (0.35%)		0.11 (11%)		0.00103 (0.1%)		0.00297 (0.3%)		0.354 (35%)		0.0839 (8.4%)
XP_021757035.1	probable L-gulonolactone oxidase 4	Endoplasm	0.0212 (2.1%)		0.0902 (9%)		0.00521 (0.52%)		0.00874 (0.87%)		0.0594 (5.9%)		0.169 (17%)		0.133 (13%)		0.144 (14%)		0.0263 (2.6%)		0.114 (11%)		0.0263 (2.6%)		0.0103 (1%)		0.131 (13%)		0.0614 (6.1%)
XP_021770842.1	pentatricopeptide repeat-containing protein At5g15280-like	Celmemb	0.342 (34%)		0.00258 (0.26%)		0.00178 (0.18%)		0.00847 (0.85%)		0.0192 (1.9%)		0.0277 (2.8%)		0.0119 (1.2%)		0.0261 (2.6%)		0.122 (12%)		0.117 (12%)		0.011 (1.1%)		0.00985 (0.98%)		0.294 (29%)		0.00597 (0.6%)
XP_021767513.1	alpha-galactosidase-like	Celmemb	0.277 (28%)		0.0757 (7.6%)		0.00731 (0.73%)		0.00404 (0.4%)		0.046 (4.6%)		0.0659 (6.6%)		0.0674 (6.7%)		0.0377 (3.8%)		0.00831 (0.83%)		0.119 (12%)		0.00734 (0.73%)		0.00728 (0.73%)		0.132 (13%)		0.144 (14%)
XP_021733233.1	signal peptide peptidase-like 5	Endoplasm	0.233 (23%)		0.00254 (0.25%)		0.00746 (0.75%)		0.00658 (0.66%)		0.0022 (0.22%)		0.492 (49%)		0.00967 (0.97%)		0.035 (3.5%)		0.0023 (0.23%)		0.119 (12%)		0.00119 (0.12%)		0.00185 (0.18%)		0.00785 (0.78%)		0.0796 (8%)
XP_021744848.1	cytochrome P450 CYP72A219-like	Extracel	0.0954 (9.5%)		0.00809 (0.81%)		0.00644 (0.64%)		0.00451 (0.45%)		0.0173 (1.7%)		0.209 (21%)		0.278 (28%)		0.0532 (5.3%)		0.0152 (1.5%)		0.12 (12%)		0.00827 (0.83%)		0.0118 (1.2%)		0.117 (12%)		0.0549 (5.5%)
XP_021728256.1	3-hydroxy-3-methylglutaryl-coenzyme A reductase 1-like	Celmemb	0.253 (25%)		0.013 (1.3%)		0.00965 (0.97%)		0.00442 (0.44%)		0.00974 (0.97%)		0.188 (19%)		0.059 (5.9%)		0.0209 (2.1%)		0.0699 (7%)		0.121 (12%)		0.00514 (0.51%)		0.021 (2.1%)		0.0533 (5.3%)		0.173 (17%)
XP_021722382.1	probable inactive receptor kinase At1g27190	Celmemb	0.476 (48%)		0.00484 (0.48%)		0.00311 (0.31%)		0.0414 (4.1%)		0.0463 (4.6%)		0.0141 (1.4%)		0.00289 (0.29%)		0.0463 (4.6%)		0.014 (1.4%)		0.122 (12%)		0.0853 (8.5%)		0.00826 (0.83%)		0.071 (7.1%)		0.065 (6.5%)
XP_021736286.1	solanesyl diphosphate synthase 3, chloroplastic/mitochondrial-like	Celmemb	0.436 (44%)		0.00104 (0.1%)		0.00644 (0.64%)		0.0553 (5.5%)		0.0102 (1%)		0.026 (2.6%)		0.0021 (0.21%)		0.0335 (3.4%)		0.199 (20%)		0.122 (12%)		0.0629 (6.3%)		0.00513 (0.51%)		0.0282 (2.8%)		0.0117 (1.2%)
XP_021764699.1	protein FAR1-RELATED SEQUENCE 5-like	Cyto	0.026 (2.6%)		0.0119 (1.2%)		0.00497 (0.5%)		0.026 (2.6%)		0.4 (40%)		0.0946 (9.5%)		0.0358 (3.6%)		0.013 (1.3%)		0.00477 (0.48%)		0.124 (12%)		0.0407 (4.1%)		0.00327 (0.33%)		0.198 (20%)		0.0164 (1.6%)
XP_021713571.1	uncharacterized protein LOC110681754	Endoplasm	0.0577 (5.8%)		0.00509 (0.51%)		0.0432 (4.3%)		0.0863 (8.6%)		0.0392 (3.9%)		0.222 (22%)		0.00488 (0.49%)		0.184 (18%)		0.00482 (0.48%)		0.124 (12%)		0.0574 (5.7%)		0.0776 (7.8%)		0.0781 (7.8%)		0.0161 (1.6%)
XP_021764252.1	uncharacterized protein LOC110728891	Endoplasm	0.127 (13%)		0.00535 (0.53%)		0.00882 (0.88%)		0.0258 (2.6%)		0.0104 (1%)		0.278 (28%)		0.00608 (0.61%)		0.199 (20%)		0.00609 (0.61%)		0.125 (12%)		0.151 (15%)		0.00562 (0.56%)		0.0297 (3%)		0.0224 (2.2%)
XP_021727324.1	protein EI24 homolog isoform X1	Endoplasm	0.356 (36%)		0.000371 (0.037%)		0.00222 (0.22%)		0.000896 (0.09%)		0.000694 (0.069%)		0.393 (39%)		0.000704 (0.07%)		0.0205 (2.1%)		0.00695 (0.7%)		0.127 (13%)		0.00051 (0.051%)		0.0172 (1.7%)		0.0374 (3.7%)		0.0359 (3.6%)
XP_021761666.1	probable aldehyde dehydrogenase	Golgi	0.0119 (1.2%)		0.00147 (0.15%)		0.0266 (2.7%)		0.00725 (0.73%)		0.0288 (2.9%)		0.0172 (1.7%)		0.00651 (0.65%)		0.39 (39%)		0.16 (16%)		0.127 (13%)		0.0141 (1.4%)		0.0101 (1%)		0.188 (19%)		0.0113 (1.1%)
XP_021775764.1	uncharacterized protein LOC110739622	Golgi	0.0678 (6.8%)		0.0114 (1.1%)		0.00552 (0.55%)		0.0117 (1.2%)		0.0362 (3.6%)		0.0923 (9.2%)		0.00738 (0.74%)		0.375 (38%)		0.0106 (1.1%)		0.127 (13%)		0.0187 (1.9%)		0.13 (13%)		0.0964 (9.6%)		0.00958 (0.96%)
XP_021731338.1	protein NYNRIN-like	Cyto	0.0221 (2.2%)		0.00558 (0.56%)		0.0066 (0.66%)		0.0183 (1.8%)		0.316 (32%)		0.0367 (3.7%)		0.0506 (5.1%)		0.0602 (6%)		0.0124 (1.2%)		0.128 (13%)		0.0485 (4.9%)		0.0278 (2.8%)		0.256 (26%)		0.0113 (1.1%)
XP_021747994.1	pentatricopeptide repeat-containing protein At1g05670, mitochondrial-like	Celmemb	0.357 (36%)		0.00988 (0.99%)		0.0137 (1.4%)		0.0158 (1.6%)		0.101 (10%)		0.0258 (2.6%)		0.0108 (1.1%)		0.0322 (3.2%)		0.0395 (4%)		0.135 (14%)		0.061 (6.1%)		0.00449 (0.45%)		0.152 (15%)		0.0416 (4.2%)
XP_021768601.1	histidine kinase CKI1-like	Celmemb	0.374 (37%)		0.0186 (1.9%)		0.00524 (0.52%)		0.00527 (0.53%)		0.0075 (0.75%)		0.155 (16%)		0.0545 (5.4%)		0.0534 (5.3%)		0.0692 (6.9%)		0.137 (14%)		0.00688 (0.69%)		0.00982 (0.98%)		0.0629 (6.3%)		0.0411 (4.1%)
XP_021731738.1	autophagy-related protein 2-like isoform X1	Golgi	0.0447 (4.5%)		0.0047 (0.47%)		0.0524 (5.2%)		0.121 (12%)		0.0133 (1.3%)		0.108 (11%)		0.00671 (0.67%)		0.231 (23%)		0.0764 (7.6%)		0.137 (14%)		0.0431 (4.3%)		0.00995 (1%)		0.133 (13%)		0.0185 (1.8%)
XP_021732780.1	uncharacterized protein LOC110699585	Celmemb	0.432 (43%)		0.0273 (2.7%)		0.00474 (0.47%)		0.00308 (0.31%)		0.0116 (1.2%)		0.0692 (6.9%)		0.147 (15%)		0.0124 (1.2%)		0.0107 (1.1%)		0.139 (14%)		0.00413 (0.41%)		0.00491 (0.49%)		0.0317 (3.2%)		0.103 (10%)
XP_021714421.1	molybdate-anion transporter-like	Endoplasm	0.276 (28%)		0.00169 (0.17%)		0.00258 (0.26%)		0.0026 (0.26%)		0.00301 (0.3%)		0.442 (44%)		0.00502 (0.5%)		0.0107 (1.1%)		0.00204 (0.2%)		0.139 (14%)		0.00254 (0.25%)		0.00358 (0.36%)		0.0555 (5.6%)		0.0536 (5.4%)
XP_021750472.1	probable C-terminal domain small phosphatase	Cyto.Nucl	0.0732 (7.3%)		0.0031 (0.31%)		0.00557 (0.56%)		0.332 (33%)		0.0373 (3.7%)		0.0112 (1.1%)		0.00223 (0.22%)		0.0548 (5.5%)		0.00718 (0.72%)		0.142 (14%)		0.261 (26%)		0.00272 (0.27%)		0.064 (6.4%)		0.00398 (0.4%)
XP_021733836.1	glutathione S-transferase U10-like	Endoplasm	0.0113 (1.1%)		0.00987 (0.99%)		0.00867 (0.87%)		0.0408 (4.1%)		0.17 (17%)		0.224 (22%)		0.0216 (2.2%)		0.0175 (1.8%)		0.0211 (2.1%)		0.143 (14%)		0.0879 (8.8%)		0.0158 (1.6%)		0.199 (20%)		0.0292 (2.9%)
XP_021760906.1	probable methyltransferase PMT10	Golgi	0.0101 (1%)		0.00394 (0.39%)		0.003 (0.3%)		0.00408 (0.41%)		0.0136 (1.4%)		0.147 (15%)		0.00385 (0.38%)		0.446 (45%)		0.0218 (2.2%)		0.143 (14%)		0.0649 (6.5%)		0.0199 (2%)		0.114 (11%)		0.00516 (0.52%)
XP_021744998.1	telomerase reverse transcriptase-like isoform X1	Golgi	0.0204 (2%)		0.00434 (0.43%)		0.00252 (0.25%)		0.011 (1.1%)		0.0139 (1.4%)		0.153 (15%)		0.0072 (0.72%)		0.381 (38%)		0.00919 (0.92%)		0.143 (14%)		0.04 (4%)		0.0112 (1.1%)		0.192 (19%)		0.0111 (1.1%)
XP_021727905.1	jacalin-related lectin 3-like	Extracel	0.0305 (3%)		0.0393 (3.9%)		0.00233 (0.23%)		0.00849 (0.85%)		0.121 (12%)		0.094 (9.4%)		0.362 (36%)		0.0439 (4.4%)		0.00857 (0.86%)		0.145 (14%)		0.00667 (0.67%)		0.0154 (1.5%)		0.0917 (9.2%)		0.0316 (3.2%)
XP_021732204.1	probable acyl-activating enzyme 1, peroxisomal	Celmemb	0.214 (21%)		0.0164 (1.6%)		0.00559 (0.56%)		0.0149 (1.5%)		0.0419 (4.2%)		0.161 (16%)		0.0563 (5.6%)		0.0494 (4.9%)		0.0312 (3.1%)		0.146 (15%)		0.00914 (0.91%)		0.0656 (6.6%)		0.0771 (7.7%)		0.111 (11%)
XP_021770887.1	cyclic nucleotide-gated ion channel 2-like	Celmemb	0.424 (42%)		0.00103 (0.1%)		0.00361 (0.36%)		0.0104 (1%)		0.00905 (0.9%)		0.0983 (9.8%)		0.00123 (0.12%)		0.054 (5.4%)		0.00677 (0.68%)		0.148 (15%)		0.0375 (3.8%)		0.0315 (3.2%)		0.115 (12%)		0.0588 (5.9%)
XP_021759874.1	V-type proton ATPase subunit a3-like	Cyto	0.0451 (4.5%)		0.00574 (0.57%)		0.00362 (0.36%)		0.0427 (4.3%)		0.27 (27%)		0.0571 (5.7%)		0.0126 (1.3%)		0.0158 (1.6%)		0.00439 (0.44%)		0.149 (15%)		0.0498 (5%)		0.00516 (0.52%)		0.159 (16%)		0.179 (18%)
XP_021749117.1	uncharacterized protein LOC110714873	Celmemb	0.462 (46%)		0.0043 (0.43%)		0.00265 (0.26%)		0.00453 (0.45%)		0.0126 (1.3%)		0.109 (11%)		0.00728 (0.73%)		0.0178 (1.8%)		0.0245 (2.4%)		0.153 (15%)		0.00607 (0.61%)		0.00684 (0.68%)		0.181 (18%)		0.00916 (0.92%)
XP_021728769.1	pentatricopeptide repeat-containing protein At2g27610-like	Golgi	0.0706 (7.1%)		0.0182 (1.8%)		0.00294 (0.29%)		0.0254 (2.5%)		0.145 (14%)		0.0257 (2.6%)		0.00958 (0.96%)		0.272 (27%)		0.00525 (0.52%)		0.154 (15%)		0.0252 (2.5%)		0.0268 (2.7%)		0.204 (20%)		0.0147 (1.5%)
XP_021720217.1	callose synthase 10-like	Celmemb	0.377 (38%)		0.00491 (0.49%)		0.0106 (1.1%)		0.0176 (1.8%)		0.0109 (1.1%)		0.0767 (7.7%)		0.00589 (0.59%)		0.0659 (6.6%)		0.0375 (3.8%)		0.155 (16%)		0.0121 (1.2%)		0.0868 (8.7%)		0.0655 (6.6%)		0.0737 (7.4%)
XP_021755121.1	probable manganese-transporting ATPase PDR2	Celmemb	0.171 (17%)		0.00454 (0.45%)		0.0197 (2%)		0.0264 (2.6%)		0.119 (12%)		0.132 (13%)		0.00649 (0.65%)		0.0914 (9.1%)		0.00546 (0.55%)		0.155 (16%)		0.154 (15%)		0.011 (1.1%)		0.0906 (9.1%)		0.0127 (1.3%)
XP_021751263.1	nucleotide-sugar uncharacterized transporter 2-like	Celmemb	0.613 (61%)		0.00079 (0.079%)		0.00914 (0.91%)		0.000591 (0.059%)		0.00117 (0.12%)		0.015 (1.5%)		0.000546 (0.055%)		0.174 (17%)		0.00394 (0.39%)		0.157 (16%)		0.000927 (0.093%)		0.00191 (0.19%)		0.00875 (0.88%)		0.0131 (1.3%)
XP_021774172.1	uncharacterized protein LOC110738111	Cyto	0.0302 (3%)		0.0118 (1.2%)		0.00691 (0.69%)		0.052 (5.2%)		0.342 (34%)		0.0762 (7.6%)		0.0139 (1.4%)		0.0429 (4.3%)		0.0311 (3.1%)		0.158 (16%)		0.0701 (7%)		0.0288 (2.9%)		0.115 (12%)		0.0209 (2.1%)
XP_021759224.1	uncharacterized protein LOC110724141	Celmemb	0.243 (24%)		0.00446 (0.45%)		0.00883 (0.88%)		0.00507 (0.51%)		0.0182 (1.8%)		0.175 (18%)		0.00662 (0.66%)		0.156 (16%)		0.0599 (6%)		0.16 (16%)		0.00989 (0.99%)		0.0122 (1.2%)		0.111 (11%)		0.0292 (2.9%)
XP_021768334.1	metal transporter Nramp5-like	Celmemb	0.615 (62%)		0.00142 (0.14%)		0.00355 (0.36%)		0.00265 (0.26%)		0.00509 (0.51%)		0.0147 (1.5%)		0.00217 (0.22%)		0.0115 (1.2%)		0.00584 (0.58%)		0.162 (16%)		0.00218 (0.22%)		0.00207 (0.21%)		0.058 (5.8%)		0.114 (11%)
XP_021759819.1	cytochrome P450 83B1-like	Golgi	0.063 (6.3%)		0.0217 (2.2%)		0.0058 (0.58%)		0.0023 (0.23%)		0.013 (1.3%)		0.266 (27%)		0.00983 (0.98%)		0.281 (28%)		0.0512 (5.1%)		0.162 (16%)		0.0055 (0.55%)		0.0194 (1.9%)		0.0799 (8%)		0.019 (1.9%)
XP_021734798.1	putative pentatricopeptide repeat-containing protein At1g12700, mitochondrial	Cyto	0.0688 (6.9%)		0.0133 (1.3%)		0.0205 (2.1%)		0.0292 (2.9%)		0.199 (20%)		0.0726 (7.3%)		0.0148 (1.5%)		0.0656 (6.6%)		0.00859 (0.86%)		0.165 (16%)		0.0738 (7.4%)		0.016 (1.6%)		0.116 (12%)		0.136 (14%)
XP_021754822.1	lanC-like protein GCR2	Cyto	0.0163 (1.6%)		0.0058 (0.58%)		0.00658 (0.66%)		0.0131 (1.3%)		0.368 (37%)		0.0565 (5.6%)		0.00288 (0.29%)		0.0261 (2.6%)		0.0259 (2.6%)		0.165 (16%)		0.105 (10%)		0.0354 (3.5%)		0.159 (16%)		0.0151 (1.5%)
XP_021736327.1	F-box/WD-40 repeat-containing protein At3g52030-like	Golgi	0.0681 (6.8%)		0.0277 (2.8%)		0.00741 (0.74%)		0.0322 (3.2%)		0.0459 (4.6%)		0.0243 (2.4%)		0.00619 (0.62%)		0.38 (38%)		0.012 (1.2%)		0.174 (17%)		0.102 (10%)		0.0119 (1.2%)		0.0859 (8.6%)		0.0228 (2.3%)
XP_021739108.1	60S ribosomal protein L6-like	Cyto	0.0463 (4.6%)		0.00837 (0.84%)		0.00748 (0.75%)		0.0827 (8.3%)		0.208 (21%)		0.0165 (1.6%)		0.00846 (0.85%)		0.028 (2.8%)		0.0557 (5.6%)		0.176 (18%)		0.161 (16%)		0.0325 (3.2%)		0.161 (16%)		0.00802 (0.8%)
XP_021756030.1	LOW QUALITY PROTEIN: pentatricopeptide repeat-containing protein At3g26782, mitochondrial-like	Golgi	0.0455 (4.6%)		0.00351 (0.35%)		0.00328 (0.33%)		0.0494 (4.9%)		0.00951 (0.95%)		0.0088 (0.88%)		0.00326 (0.33%)		0.605 (60%)		0.0126 (1.3%)		0.176 (18%)		0.0118 (1.2%)		0.00154 (0.15%)		0.0635 (6.4%)		0.00627 (0.63%)
XP_021744975.1	uncharacterized protein LOC110710944 isoform X1	Celmemb	0.223 (22%)		0.00334 (0.33%)		0.00706 (0.71%)		0.0322 (3.2%)		0.0234 (2.3%)		0.0571 (5.7%)		0.00526 (0.53%)		0.0131 (1.3%)		0.0328 (3.3%)		0.179 (18%)		0.0862 (8.6%)		0.00849 (0.85%)		0.171 (17%)		0.158 (16%)
XP_021769476.1	uncharacterized protein LOC110733698	Celmemb	0.187 (19%)		0.0289 (2.9%)		0.00202 (0.2%)		0.0378 (3.8%)		0.0494 (4.9%)		0.0325 (3.2%)		0.0767 (7.7%)		0.00678 (0.68%)		0.00863 (0.86%)		0.18 (18%)		0.177 (18%)		0.00236 (0.24%)		0.177 (18%)		0.0336 (3.4%)
XP_021760703.1	mitochondrial acidic protein mam33-like	Cyto.Nucl	0.0226 (2.3%)		0.00595 (0.6%)		0.00948 (0.95%)		0.254 (25%)		0.156 (16%)		0.0155 (1.6%)		0.00408 (0.41%)		0.0802 (8%)		0.0527 (5.3%)		0.18 (18%)		0.02 (2%)		0.0284 (2.8%)		0.159 (16%)		0.0116 (1.2%)
XP_021734507.1	GDSL esterase/lipase At1g09390-like	Extracel	0.0636 (6.4%)		0.0554 (5.5%)		0.00458 (0.46%)		0.00322 (0.32%)		0.0727 (7.3%)		0.141 (14%)		0.255 (26%)		0.05 (5%)		0.00703 (0.7%)		0.184 (18%)		0.00827 (0.83%)		0.0169 (1.7%)		0.0466 (4.7%)		0.0924 (9.2%)
XP_021776117.1	dehydrogenase/reductase SDR family member on chromosome X-like isoform X1	Celmemb	0.376 (38%)		0.00254 (0.25%)		0.00621 (0.62%)		0.0105 (1%)		0.00432 (0.43%)		0.053 (5.3%)		0.00238 (0.24%)		0.129 (13%)		0.00796 (0.8%)		0.19 (19%)		0.0221 (2.2%)		0.00313 (0.31%)		0.155 (16%)		0.0386 (3.9%)
XP_021720022.1	uncharacterized protein LOC110687708	Golgi	0.0536 (5.4%)		0.00655 (0.66%)		0.0116 (1.2%)		0.0287 (2.9%)		0.0709 (7.1%)		0.0725 (7.2%)		0.0192 (1.9%)		0.351 (35%)		0.061 (6.1%)		0.197 (20%)		0.0121 (1.2%)		0.00795 (0.8%)		0.097 (9.7%)		0.0105 (1%)
XP_021745921.1	probable xyloglucan galactosyltransferase GT11	Extracel	0.0865 (8.6%)		0.00828 (0.83%)		0.00308 (0.31%)		0.00522 (0.52%)		0.00884 (0.88%)		0.154 (15%)		0.261 (26%)		0.102 (10%)		0.00713 (0.71%)		0.206 (21%)		0.00771 (0.77%)		0.00257 (0.26%)		0.106 (11%)		0.0403 (4%)
XP_021752248.1	maltose excess protein 1-like, chloroplastic isoform X1	Celmemb	0.326 (33%)		0.0146 (1.5%)		0.00656 (0.66%)		0.00536 (0.54%)		0.00866 (0.87%)		0.0897 (9%)		0.0425 (4.2%)		0.0986 (9.9%)		0.0197 (2%)		0.209 (21%)		0.00783 (0.78%)		0.00888 (0.89%)		0.067 (6.7%)		0.0957 (9.6%)
XP_021753554.1	auxin-responsive protein SAUR68-like	Golgi	0.0625 (6.2%)		0.00406 (0.41%)		0.0129 (1.3%)		0.0688 (6.9%)		0.0496 (5%)		0.0422 (4.2%)		0.00503 (0.5%)		0.379 (38%)		0.031 (3.1%)		0.211 (21%)		0.0174 (1.7%)		0.0159 (1.6%)		0.0941 (9.4%)		0.00593 (0.59%)
XP_021715429.1	universal stress protein PHOS34-like	Cyto.Nucl	0.0286 (2.9%)		0.0033 (0.33%)		0.0267 (2.7%)		0.255 (26%)		0.0923 (9.2%)		0.123 (12%)		0.0046 (0.46%)		0.044 (4.4%)		0.0302 (3%)		0.213 (21%)		0.0309 (3.1%)		0.0249 (2.5%)		0.0859 (8.6%)		0.0373 (3.7%)
XP_021717726.1	pentatricopeptide repeat-containing protein At3g06920-like	Celmemb	0.262 (26%)		0.00818 (0.82%)		0.00884 (0.88%)		0.021 (2.1%)		0.0472 (4.7%)		0.0193 (1.9%)		0.00539 (0.54%)		0.0445 (4.4%)		0.0358 (3.6%)		0.219 (22%)		0.0175 (1.8%)		0.0164 (1.6%)		0.189 (19%)		0.106 (11%)
XP_021732196.1	protein NUCLEAR FUSION DEFECTIVE 4-like	Celmemb	0.459 (46%)		0.00298 (0.3%)		0.00317 (0.32%)		0.00247 (0.25%)		0.00281 (0.28%)		0.0269 (2.7%)		0.00376 (0.38%)		0.00756 (0.76%)		0.0085 (0.85%)		0.221 (22%)		0.00206 (0.21%)		0.00537 (0.54%)		0.173 (17%)		0.0814 (8.1%)
XP_021714901.1	uncharacterized protein LOC110682871	Golgi	0.0176 (1.8%)		0.00318 (0.32%)		0.00355 (0.36%)		0.00872 (0.87%)		0.115 (12%)		0.0654 (6.5%)		0.0845 (8.5%)		0.271 (27%)		0.0048 (0.48%)		0.228 (23%)		0.0533 (5.3%)		0.0169 (1.7%)		0.12 (12%)		0.00832 (0.83%)
XP_021775096.1	probable NADH dehydrogenase [ubiquinone] 1 alpha subcomplex subunit 5, mitochondrial	Cyto.Nucl	0.00708 (0.71%)		0.00264 (0.26%)		0.0325 (3.2%)		0.292 (29%)		0.18 (18%)		0.0368 (3.7%)		0.00548 (0.55%)		0.00626 (0.63%)		0.033 (3.3%)		0.247 (25%)		0.0467 (4.7%)		0.00984 (0.98%)		0.0926 (9.3%)		0.00836 (0.84%)
XP_021749644.1	uncharacterized protein LOC110715378	Endoplasm	0.0569 (5.7%)		0.00253 (0.25%)		0.00239 (0.24%)		0.00241 (0.24%)		0.017 (1.7%)		0.509 (51%)		0.0183 (1.8%)		0.0378 (3.8%)		0.0122 (1.2%)		0.249 (25%)		0.00378 (0.38%)		0.00394 (0.39%)		0.0522 (5.2%)		0.0327 (3.3%)
XP_021764968.1	receptor-like protein 12	Celmemb	0.298 (30%)		0.00278 (0.28%)		0.00694 (0.69%)		0.00381 (0.38%)		0.00521 (0.52%)		0.0289 (2.9%)		0.00661 (0.66%)		0.115 (12%)		0.0053 (0.53%)		0.263 (26%)		0.00863 (0.86%)		0.00584 (0.58%)		0.202 (20%)		0.0482 (4.8%)
XP_021726257.1	uncharacterized protein LOC110693454	Celmemb	0.488 (49%)		0.00337 (0.34%)		0.00978 (0.98%)		0.00248 (0.25%)		0.00426 (0.43%)		0.0274 (2.7%)		0.00571 (0.57%)		0.00906 (0.91%)		0.00766 (0.77%)		0.267 (27%)		0.00393 (0.39%)		0.00604 (0.6%)		0.0161 (1.6%)		0.149 (15%)
XP_021740005.1	uncharacterized protein LOC110706388	Cyto	0.00919 (0.92%)		0.00653 (0.65%)		0.00576 (0.58%)		0.0253 (2.5%)		0.328 (33%)		0.0306 (3.1%)		0.00901 (0.9%)		0.00981 (0.98%)		0.0288 (2.9%)		0.272 (27%)		0.0929 (9.3%)		0.0158 (1.6%)		0.153 (15%)		0.0138 (1.4%)
XP_021733679.1	pentatricopeptide repeat-containing protein At3g62890-like	Golgi	0.00569 (0.57%)		0.00204 (0.2%)		0.00229 (0.23%)		0.00297 (0.3%)		0.0125 (1.2%)		0.0102 (1%)		0.00326 (0.33%)		0.422 (42%)		0.0345 (3.4%)		0.294 (29%)		0.00504 (0.5%)		0.00193 (0.19%)		0.193 (19%)		0.0109 (1.1%)
XP_021759504.1	DNA excision repair protein ERCC-8-like isoform X1	Golgi	0.0235 (2.4%)		0.000858 (0.086%)		0.00571 (0.57%)		0.00607 (0.61%)		0.00918 (0.92%)		0.0309 (3.1%)		0.00131 (0.13%)		0.352 (35%)		0.0161 (1.6%)		0.35 (35%)		0.116 (12%)		0.0192 (1.9%)		0.0593 (5.9%)		0.0104 (1%)
XP_021728965.1	ADP,ATP carrier protein 1, mitochondrial-like	Mito	0.0213 (2.1%)		0.0513 (5.1%)		0.00125 (0.12%)		0.00997 (1%)		0.0275 (2.8%)		0.0153 (1.5%)		0.00822 (0.82%)		0.0155 (1.6%)		0.00609 (0.61%)		0.782 (78%)		0.00988 (0.99%)		0.00716 (0.72%)		0.0295 (2.9%)		0.0155 (1.6%)
XP_021767752.1	ADP,ATP carrier protein-like	Mito	0.0516 (5.2%)		0.0237 (2.4%)		0.00436 (0.44%)		0.00942 (0.94%)		0.0587 (5.9%)		0.0343 (3.4%)		0.00929 (0.93%)		0.026 (2.6%)		0.00289 (0.29%)		0.712 (71%)		0.0125 (1.2%)		0.0154 (1.5%)		0.0297 (3%)		0.0105 (1%)
XP_021765554.1	secoisolariciresinol dehydrogenase-like	Mito	0.0295 (2.9%)		0.0563 (5.6%)		0.0045 (0.45%)		0.0194 (1.9%)		0.254 (25%)		0.00841 (0.84%)		0.012 (1.2%)		0.0182 (1.8%)		0.0159 (1.6%)		0.27 (27%)		0.00536 (0.54%)		0.0136 (1.4%)		0.265 (26%)		0.0286 (2.9%)
XP_021753677.1	protein ABC transporter 1, mitochondrial-like	Mito	0.0216 (2.2%)		0.00362 (0.36%)		0.00803 (0.8%)		0.147 (15%)		0.0226 (2.3%)		0.0252 (2.5%)		0.0049 (0.49%)		0.0597 (6%)		0.0259 (2.6%)		0.273 (27%)		0.183 (18%)		0.0249 (2.5%)		0.183 (18%)		0.0187 (1.9%)
XP_021741040.1	ABC transporter D family member 1-like	Mito	0.0155 (1.6%)		0.00172 (0.17%)		0.00456 (0.46%)		0.00396 (0.4%)		0.00861 (0.86%)		0.0238 (2.4%)		0.00231 (0.23%)		0.0257 (2.6%)		0.139 (14%)		0.407 (41%)		0.0122 (1.2%)		0.274 (27%)		0.0728 (7.3%)		0.00807 (0.81%)
XP_021744833.1	uncharacterized protein LOC110710800	Mito	0.0188 (1.9%)		0.00352 (0.35%)		0.00158 (0.16%)		0.0249 (2.5%)		0.0745 (7.4%)		0.00971 (0.97%)		0.171 (17%)		0.148 (15%)		0.00523 (0.52%)		0.332 (33%)		0.0313 (3.1%)		0.0173 (1.7%)		0.152 (15%)		0.00984 (0.98%)
XP_021759686.1	DExH-box ATP-dependent RNA helicase DExH3-like	Mito	0.0929 (9.3%)		0.00544 (0.54%)		0.00321 (0.32%)		0.00927 (0.93%)		0.0229 (2.3%)		0.0437 (4.4%)		0.0225 (2.2%)		0.184 (18%)		0.0302 (3%)		0.439 (44%)		0.0169 (1.7%)		0.00922 (0.92%)		0.0859 (8.6%)		0.0346 (3.5%)
XP_021748736.1	mitochondrial adenine nucleotide transporter ADNT1-like	Mito	0.048 (4.8%)		0.0019 (0.19%)		0.00116 (0.12%)		0.018 (1.8%)		0.116 (12%)		0.0203 (2%)		0.00733 (0.73%)		0.00417 (0.42%)		0.0331 (3.3%)		0.578 (58%)		0.00588 (0.59%)		0.00999 (1%)		0.129 (13%)		0.0272 (2.7%)
XP_021771271.1	alanine--glyoxylate aminotransferase 2 homolog 1, mitochondrial-like	Mito	0.046 (4.6%)		0.00563 (0.56%)		0.00116 (0.12%)		0.0132 (1.3%)		0.04 (4%)		0.0259 (2.6%)		0.0147 (1.5%)		0.007 (0.7%)		0.0406 (4.1%)		0.64 (64%)		0.00494 (0.49%)		0.00625 (0.62%)		0.136 (14%)		0.0186 (1.9%)
XP_021761871.1	alanine aminotransferase 2-like	Mito	0.00172 (0.17%)		0.000163 (0.016%)		0.00191 (0.19%)		0.0046 (0.46%)		0.0106 (1.1%)		0.00111 (0.11%)		0.000467 (0.047%)		0.00254 (0.25%)		0.0552 (5.5%)		0.769 (77%)		0.00495 (0.5%)		0.00134 (0.13%)		0.142 (14%)		0.00416 (0.42%)
XP_021733645.1	aldehyde dehydrogenase family 2 member B4, mitochondrial-like isoform X1	Mito	0.000987 (0.099%)		0.00249 (0.25%)		0.000346 (0.035%)		0.00101 (0.1%)		0.0105 (1%)		0.00949 (0.95%)		0.0068 (0.68%)		0.00911 (0.91%)		0.0663 (6.6%)		0.619 (62%)		0.00121 (0.12%)		0.00181 (0.18%)		0.265 (26%)		0.00605 (0.6%)
XP_021726994.1	aldehyde dehydrogenase family 2 member B7, mitochondrial-like isoform X1	Mito	0.00065 (0.065%)		0.000588 (0.059%)		0.000233 (0.023%)		0.00105 (0.1%)		0.00709 (0.71%)		0.00535 (0.53%)		0.00356 (0.36%)		0.00322 (0.32%)		0.0379 (3.8%)		0.654 (65%)		0.000567 (0.057%)		0.00369 (0.37%)		0.28 (28%)		0.00165 (0.16%)
XP_021728340.1	succinate-semialdehyde dehydrogenase, mitochondrial-like	Mito	0.00804 (0.8%)		0.00546 (0.55%)		0.00128 (0.13%)		0.00619 (0.62%)		0.00482 (0.48%)		0.00818 (0.82%)		0.00343 (0.34%)		0.00189 (0.19%)		0.0129 (1.3%)		0.895 (90%)		0.00194 (0.19%)		0.00123 (0.12%)		0.046 (4.6%)		0.00394 (0.39%)
XP_021718991.1	aluminum-activated malate transporter 9-like	Mito	0.116 (12%)		0.00298 (0.3%)		0.0241 (2.4%)		0.075 (7.5%)		0.0514 (5.1%)		0.0848 (8.5%)		0.004 (0.4%)		0.0677 (6.8%)		0.028 (2.8%)		0.261 (26%)		0.0685 (6.8%)		0.00803 (0.8%)		0.156 (16%)		0.053 (5.3%)
XP_021738547.1	probable E3 ubiquitin-protein ligase ARI2 isoform X1	Mito	0.0241 (2.4%)		0.00322 (0.32%)		0.00295 (0.3%)		0.104 (10%)		0.0134 (1.3%)		0.113 (11%)		0.00246 (0.25%)		0.211 (21%)		0.00434 (0.43%)		0.268 (27%)		0.114 (11%)		0.00451 (0.45%)		0.131 (13%)		0.00345 (0.34%)
XP_021763351.1	39S ribosomal protein L47, mitochondrial-like	Mito	0.00697 (0.7%)		0.00061 (0.061%)		0.00499 (0.5%)		0.0257 (2.6%)		0.0101 (1%)		0.00363 (0.36%)		0.000509 (0.051%)		0.0579 (5.8%)		0.083 (8.3%)		0.674 (67%)		0.0704 (7%)		0.00565 (0.56%)		0.0543 (5.4%)		0.00233 (0.23%)
XP_021732856.1	uncharacterized protein LOC110699654 isoform X1	Mito	0.0432 (4.3%)		0.00461 (0.46%)		0.00811 (0.81%)		0.0893 (8.9%)		0.00963 (0.96%)		0.0174 (1.7%)		0.00349 (0.35%)		0.0695 (7%)		0.0361 (3.6%)		0.388 (39%)		0.111 (11%)		0.0168 (1.7%)		0.197 (20%)		0.00576 (0.58%)
XP_021773199.1	probable myosin-binding protein 6	Mito	0.0217 (2.2%)		0.0029 (0.29%)		0.0398 (4%)		0.0757 (7.6%)		0.0159 (1.6%)		0.00949 (0.95%)		0.00432 (0.43%)		0.0364 (3.6%)		0.154 (15%)		0.334 (33%)		0.215 (22%)		0.0228 (2.3%)		0.0537 (5.4%)		0.0147 (1.5%)
XP_021740335.1	aspartyl protease AED3-like	Mito	0.136 (14%)		0.0247 (2.5%)		0.0166 (1.7%)		0.00901 (0.9%)		0.0156 (1.6%)		0.0918 (9.2%)		0.157 (16%)		0.0154 (1.5%)		0.00902 (0.9%)		0.165 (16%)		0.031 (3.1%)		0.0202 (2%)		0.158 (16%)		0.151 (15%)
XP_021719517.1	uncharacterized aarF domain-containing protein kinase 2-like isoform X1	Mito	0.0127 (1.3%)		0.00231 (0.23%)		0.00252 (0.25%)		0.00272 (0.27%)		0.00624 (0.62%)		0.0299 (3%)		0.00128 (0.13%)		0.212 (21%)		0.131 (13%)		0.47 (47%)		0.00537 (0.54%)		0.0331 (3.3%)		0.0848 (8.5%)		0.00598 (0.6%)
XP_021769275.1	aminomethyltransferase, mitochondrial	Mito	0.00421 (0.42%)		0.00726 (0.73%)		0.000902 (0.09%)		0.0121 (1.2%)		0.21 (21%)		0.013 (1.3%)		0.0161 (1.6%)		0.0139 (1.4%)		0.0101 (1%)		0.626 (63%)		0.0133 (1.3%)		0.00566 (0.57%)		0.0656 (6.6%)		0.00192 (0.19%)
XP_021734735.1	putative pentatricopeptide repeat-containing protein At1g12700, mitochondrial	Mito	0.148 (15%)		0.00614 (0.61%)		0.00671 (0.67%)		0.00742 (0.74%)		0.0158 (1.6%)		0.135 (14%)		0.0208 (2.1%)		0.0288 (2.9%)		0.0868 (8.7%)		0.309 (31%)		0.00597 (0.6%)		0.0125 (1.2%)		0.188 (19%)		0.0296 (3%)
XP_021745568.1	pentatricopeptide repeat-containing protein At1g80270, mitochondrial-like	Mito	0.0108 (1.1%)		0.000641 (0.064%)		0.0125 (1.2%)		0.00845 (0.84%)		0.00726 (0.73%)		0.00706 (0.71%)		0.00265 (0.26%)		0.0194 (1.9%)		0.169 (17%)		0.448 (45%)		0.00444 (0.44%)		0.00326 (0.33%)		0.29 (29%)		0.0167 (1.7%)
XP_021768154.1	glycine cleavage system H protein, mitochondrial	Mito	0.0111 (1.1%)		0.00394 (0.39%)		0.00501 (0.5%)		0.0433 (4.3%)		0.0343 (3.4%)		0.054 (5.4%)		0.014 (1.4%)		0.00885 (0.88%)		0.0894 (8.9%)		0.447 (45%)		0.0175 (1.8%)		0.00212 (0.21%)		0.261 (26%)		0.00832 (0.83%)
XP_021735426.1	uncharacterized protein LOC110702084 isoform X1	Mito	0.0374 (3.7%)		0.00229 (0.23%)		0.0172 (1.7%)		0.105 (10%)		0.0326 (3.3%)		0.011 (1.1%)		0.00263 (0.26%)		0.065 (6.5%)		0.0323 (3.2%)		0.509 (51%)		0.0454 (4.5%)		0.0375 (3.8%)		0.093 (9.3%)		0.00961 (0.96%)
XP_021747617.1	uncharacterized protein LOC110713481	Mito	0.0322 (3.2%)		0.00346 (0.35%)		0.0282 (2.8%)		0.00922 (0.92%)		0.209 (21%)		0.019 (1.9%)		0.0051 (0.51%)		0.0807 (8.1%)		0.0339 (3.4%)		0.425 (42%)		0.035 (3.5%)		0.0167 (1.7%)		0.0898 (9%)		0.013 (1.3%)
XP_021725019.1	mitochondrial-processing peptidase subunit alpha-like	Mito	0.0104 (1%)		0.000993 (0.099%)		0.00407 (0.41%)		0.00618 (0.62%)		0.0147 (1.5%)		0.0278 (2.8%)		0.00285 (0.29%)		0.0162 (1.6%)		0.0702 (7%)		0.684 (68%)		0.00683 (0.68%)		0.0199 (2%)		0.0407 (4.1%)		0.0948 (9.5%)
XP_021714927.1	2-oxoisovalerate dehydrogenase subunit beta 1, mitochondrial-like	Mito	0.00266 (0.27%)		0.00216 (0.22%)		0.000512 (0.051%)		0.000937 (0.094%)		0.0264 (2.6%)		0.0108 (1.1%)		0.0241 (2.4%)		0.00746 (0.75%)		0.0141 (1.4%)		0.8 (80%)		0.00154 (0.15%)		0.00346 (0.35%)		0.102 (10%)		0.00377 (0.38%)
XP_021775550.1	uncharacterized protein LOC110739398	Mito	0.00874 (0.87%)		0.00282 (0.28%)		0.0514 (5.1%)		0.0151 (1.5%)		0.0105 (1%)		0.0123 (1.2%)		0.00141 (0.14%)		0.007 (0.7%)		0.0674 (6.7%)		0.46 (46%)		0.00951 (0.95%)		0.00583 (0.58%)		0.341 (34%)		0.00679 (0.68%)
XP_021755681.1	uncharacterized protein LOC110720901	Mito	0.00481 (0.48%)		0.000916 (0.092%)		0.0237 (2.4%)		0.0299 (3%)		0.0287 (2.9%)		0.0251 (2.5%)		0.000978 (0.098%)		0.013 (1.3%)		0.0792 (7.9%)		0.517 (52%)		0.0659 (6.6%)		0.0322 (3.2%)		0.172 (17%)		0.00614 (0.61%)
XP_021737555.1	uncharacterized protein LOC110704082	Mito	0.0129 (1.3%)		0.00283 (0.28%)		0.0466 (4.7%)		0.0323 (3.2%)		0.112 (11%)		0.0106 (1.1%)		0.00299 (0.3%)		0.0115 (1.2%)		0.014 (1.4%)		0.268 (27%)		0.219 (22%)		0.00898 (0.9%)		0.25 (25%)		0.00906 (0.91%)
XP_021748308.1	uncharacterized protein LOC110714145	Mito	0.0254 (2.5%)		0.0172 (1.7%)		0.0017 (0.17%)		0.00835 (0.84%)		0.0238 (2.4%)		0.0123 (1.2%)		0.0221 (2.2%)		0.0488 (4.9%)		0.0128 (1.3%)		0.684 (68%)		0.0291 (2.9%)		0.00301 (0.3%)		0.0978 (9.8%)		0.0138 (1.4%)
XP_021735370.1	NADH dehydrogenase [ubiquinone] 1 beta subcomplex subunit 2-like	Mito	0.0371 (3.7%)		0.00624 (0.62%)		0.000685 (0.068%)		0.0243 (2.4%)		0.022 (2.2%)		0.0133 (1.3%)		0.0176 (1.8%)		0.0122 (1.2%)		0.00584 (0.58%)		0.715 (72%)		0.0468 (4.7%)		0.00214 (0.21%)		0.0896 (9%)		0.00768 (0.77%)
XP_021731594.1	NADH dehydrogenase [ubiquinone] iron-sulfur protein 8, mitochondrial-like	Mito	0.00398 (0.4%)		0.00462 (0.46%)		0.00325 (0.32%)		0.0489 (4.9%)		0.0102 (1%)		0.0128 (1.3%)		0.00309 (0.31%)		0.0166 (1.7%)		0.0354 (3.5%)		0.709 (71%)		0.0286 (2.9%)		0.00875 (0.88%)		0.11 (11%)		0.00477 (0.48%)
XP_021759351.1	pentatricopeptide repeat-containing protein At1g80880, mitochondrial-like	Mito	0.11 (11%)		0.0101 (1%)		0.0078 (0.78%)		0.00924 (0.92%)		0.0212 (2.1%)		0.0818 (8.2%)		0.0468 (4.7%)		0.0834 (8.3%)		0.103 (10%)		0.396 (40%)		0.0126 (1.3%)		0.0134 (1.3%)		0.0276 (2.8%)		0.0767 (7.7%)
XP_021737028.1	uncharacterized protein LOC110703540	Mito	0.00417 (0.42%)		7e-04 (0.07%)		0.000585 (0.058%)		0.00168 (0.17%)		0.00411 (0.41%)		0.00632 (0.63%)		0.00273 (0.27%)		0.0309 (3.1%)		0.0138 (1.4%)		0.453 (45%)		0.0195 (2%)		0.00764 (0.76%)		0.452 (45%)		0.00253 (0.25%)
XP_021713842.1	succinate--CoA ligase [ADP-forming] subunit beta, mitochondrial	Mito	0.00706 (0.71%)		0.00675 (0.68%)		0.0212 (2.1%)		0.0213 (2.1%)		0.0788 (7.9%)		0.0126 (1.3%)		0.00198 (0.2%)		0.002 (0.2%)		0.187 (19%)		0.388 (39%)		0.0226 (2.3%)		0.00275 (0.27%)		0.243 (24%)		0.00421 (0.42%)
XP_021726382.1	lipoyl synthase 2, mitochondrial-like	Mito	0.0191 (1.9%)		0.00899 (0.9%)		0.00332 (0.33%)		0.0108 (1.1%)		0.0421 (4.2%)		0.0147 (1.5%)		0.00356 (0.36%)		0.00332 (0.33%)		0.256 (26%)		0.33 (33%)		0.0221 (2.2%)		0.0196 (2%)		0.252 (25%)		0.0139 (1.4%)
XP_021762612.1	NADH dehydrogenase [ubiquinone] 1 alpha subcomplex subunit 13-B	Mito	0.0101 (1%)		0.00128 (0.13%)		0.00142 (0.14%)		0.017 (1.7%)		0.132 (13%)		0.0105 (1%)		0.00226 (0.23%)		0.0219 (2.2%)		0.0125 (1.2%)		0.506 (51%)		0.0355 (3.6%)		0.0218 (2.2%)		0.227 (23%)		0.00111 (0.11%)
XP_021717791.1	uncharacterized protein LOC110685551	Mito	0.203 (20%)		0.0155 (1.6%)		0.00351 (0.35%)		0.0263 (2.6%)		0.0211 (2.1%)		0.0308 (3.1%)		0.0086 (0.86%)		0.144 (14%)		0.0167 (1.7%)		0.22 (22%)		0.119 (12%)		0.0165 (1.6%)		0.161 (16%)		0.0149 (1.5%)
XP_021726065.1	upstream activation factor subunit UAF30-like	Mito	0.0115 (1.2%)		0.0029 (0.29%)		0.00215 (0.22%)		0.0258 (2.6%)		0.0203 (2%)		0.0124 (1.2%)		0.00508 (0.51%)		0.00627 (0.63%)		0.0936 (9.4%)		0.519 (52%)		0.0182 (1.8%)		0.0023 (0.23%)		0.275 (28%)		0.00512 (0.51%)
XP_021715820.1	uncharacterized protein LOC110683734 isoform X1	Mito	0.0199 (2%)		0.00632 (0.63%)		0.00149 (0.15%)		0.00541 (0.54%)		0.00312 (0.31%)		0.027 (2.7%)		0.0208 (2.1%)		0.0327 (3.3%)		0.0823 (8.2%)		0.57 (57%)		0.0059 (0.59%)		0.0166 (1.7%)		0.16 (16%)		0.0484 (4.8%)
XP_021723209.1	40S ribosomal protein S26-1-like	Mito	0.239 (24%)		0.019 (1.9%)		0.00283 (0.28%)		0.0203 (2%)		0.0489 (4.9%)		0.0125 (1.2%)		0.0523 (5.2%)		0.0194 (1.9%)		0.0221 (2.2%)		0.307 (31%)		0.0907 (9.1%)		0.00793 (0.79%)		0.139 (14%)		0.0182 (1.8%)
XP_021737901.1	uncharacterized protein LOC110704429 isoform X1	Mito	0.0576 (5.8%)		0.00458 (0.46%)		0.00271 (0.27%)		0.0224 (2.2%)		0.0303 (3%)		0.0085 (0.85%)		0.00302 (0.3%)		0.00622 (0.62%)		0.0193 (1.9%)		0.416 (42%)		0.0466 (4.7%)		0.00808 (0.81%)		0.355 (36%)		0.02 (2%)
XP_021753713.1	pentatricopeptide repeat-containing protein At2g41080	Mito	0.0368 (3.7%)		0.00263 (0.26%)		0.00211 (0.21%)		0.0187 (1.9%)		0.0061 (0.61%)		0.00768 (0.77%)		0.00646 (0.65%)		0.145 (14%)		0.0274 (2.7%)		0.564 (56%)		0.00677 (0.68%)		0.00178 (0.18%)		0.158 (16%)		0.0163 (1.6%)
XP_021733811.1	uncharacterized protein LOC110700565	Mito	0.00141 (0.14%)		0.00191 (0.19%)		0.000194 (0.019%)		0.00129 (0.13%)		0.00285 (0.29%)		0.00769 (0.77%)		0.00921 (0.92%)		0.00404 (0.4%)		0.122 (12%)		0.616 (62%)		0.0058 (0.58%)		0.00563 (0.56%)		0.221 (22%)		0.000749 (0.075%)
XP_021734455.1	cytochrome c oxidase subunit 5C	Mito	0.0127 (1.3%)		0.00292 (0.29%)		0.00107 (0.11%)		0.0284 (2.8%)		0.036 (3.6%)		0.0298 (3%)		0.0023 (0.23%)		0.00623 (0.62%)		0.00869 (0.87%)		0.829 (83%)		0.00747 (0.75%)		0.00126 (0.13%)		0.0237 (2.4%)		0.0107 (1.1%)
XP_021752091.1	probable NADH dehydrogenase [ubiquinone] 1 alpha subcomplex subunit 12	Mito	0.0117 (1.2%)		0.012 (1.2%)		0.00786 (0.79%)		0.0408 (4.1%)		0.0711 (7.1%)		0.0473 (4.7%)		0.0954 (9.5%)		0.22 (22%)		0.0143 (1.4%)		0.284 (28%)		0.0326 (3.3%)		0.0274 (2.7%)		0.0886 (8.9%)		0.0469 (4.7%)
XP_021774469.1	reactive oxygen species modulator 1-like	Mito	0.108 (11%)		0.00996 (1%)		0.00195 (0.19%)		0.0108 (1.1%)		0.0814 (8.1%)		0.058 (5.8%)		0.0207 (2.1%)		0.0602 (6%)		0.00714 (0.71%)		0.295 (30%)		0.0167 (1.7%)		0.00452 (0.45%)		0.291 (29%)		0.035 (3.5%)
XP_021723329.1	NADH dehydrogenase [ubiquinone] 1 alpha subcomplex subunit 1	Mito	0.0361 (3.6%)		0.0435 (4.4%)		0.00102 (0.1%)		0.0181 (1.8%)		0.0599 (6%)		0.0446 (4.5%)		0.0624 (6.2%)		0.00605 (0.6%)		0.00536 (0.54%)		0.544 (54%)		0.0226 (2.3%)		0.00198 (0.2%)		0.132 (13%)		0.0226 (2.3%)
XP_021766539.1	putative pentatricopeptide repeat-containing protein At3g11460, mitochondrial	Mito	0.0383 (3.8%)		0.00349 (0.35%)		0.00297 (0.3%)		0.0782 (7.8%)		0.012 (1.2%)		0.00643 (0.64%)		0.0126 (1.3%)		0.0581 (5.8%)		0.0542 (5.4%)		0.569 (57%)		0.0168 (1.7%)		0.0106 (1.1%)		0.11 (11%)		0.0274 (2.7%)
XP_021752891.1	NADH dehydrogenase [ubiquinone] 1 alpha subcomplex subunit 6-like	Mito	0.0251 (2.5%)		0.00374 (0.37%)		0.0149 (1.5%)		0.0443 (4.4%)		0.156 (16%)		0.055 (5.5%)		0.00657 (0.66%)		0.0631 (6.3%)		0.00753 (0.75%)		0.294 (29%)		0.107 (11%)		0.06 (6%)		0.143 (14%)		0.0201 (2%)
XP_021735915.1	uncharacterized protein LOC110702499	Mito	0.0969 (9.7%)		0.00185 (0.18%)		0.000604 (0.06%)		0.00128 (0.13%)		0.00113 (0.11%)		0.0107 (1.1%)		0.00352 (0.35%)		0.00718 (0.72%)		0.00704 (0.7%)		0.789 (79%)		0.00619 (0.62%)		0.00282 (0.28%)		0.0657 (6.6%)		0.00596 (0.6%)
XP_021754549.1	uncharacterized protein LOC110719876	Mito	0.0117 (1.2%)		0.00412 (0.41%)		0.0024 (0.24%)		0.015 (1.5%)		0.0159 (1.6%)		0.00814 (0.81%)		0.00478 (0.48%)		0.024 (2.4%)		0.0283 (2.8%)		0.522 (52%)		0.217 (22%)		0.0102 (1%)		0.127 (13%)		0.0105 (1%)
XP_021767417.1	pentatricopeptide repeat-containing protein At3g14730-like	Mito	0.223 (22%)		0.00194 (0.19%)		0.00619 (0.62%)		0.00701 (0.7%)		0.0132 (1.3%)		0.0212 (2.1%)		0.00651 (0.65%)		0.067 (6.7%)		0.0442 (4.4%)		0.44 (44%)		0.0041 (0.41%)		0.00848 (0.85%)		0.134 (13%)		0.023 (2.3%)
XP_021770580.1	uncharacterized protein LOC110734744	Mito	0.00846 (0.85%)		0.0043 (0.43%)		0.0033 (0.33%)		0.0253 (2.5%)		0.0503 (5%)		0.0675 (6.8%)		0.00821 (0.82%)		0.00771 (0.77%)		0.127 (13%)		0.42 (42%)		0.0578 (5.8%)		0.0222 (2.2%)		0.189 (19%)		0.00928 (0.93%)
XP_021753412.1	RNA pseudouridine synthase 4, mitochondrial-like	Mito	0.00893 (0.89%)		0.0016 (0.16%)		0.00532 (0.53%)		0.0381 (3.8%)		0.0333 (3.3%)		0.0652 (6.5%)		0.00534 (0.53%)		0.0833 (8.3%)		0.214 (21%)		0.238 (24%)		0.044 (4.4%)		0.0198 (2%)		0.237 (24%)		0.00525 (0.52%)
XP_021735584.1	pentatricopeptide repeat-containing protein At3g20730-like	Mito	0.0721 (7.2%)		0.00508 (0.51%)		0.00365 (0.36%)		0.0207 (2.1%)		0.0626 (6.3%)		0.223 (22%)		0.0205 (2.1%)		0.157 (16%)		0.00758 (0.76%)		0.261 (26%)		0.0284 (2.8%)		0.0459 (4.6%)		0.0672 (6.7%)		0.0253 (2.5%)
XP_021752188.1	putative pentatricopeptide repeat-containing protein At3g23330	Mito	0.0187 (1.9%)		0.0143 (1.4%)		0.00126 (0.13%)		0.0133 (1.3%)		0.0677 (6.8%)		0.00606 (0.61%)		0.0138 (1.4%)		0.0995 (10%)		0.00397 (0.4%)		0.444 (44%)		0.0103 (1%)		0.00186 (0.19%)		0.281 (28%)		0.0248 (2.5%)
XP_021720071.1	putative pentatricopeptide repeat-containing protein At3g25060, mitochondrial	Mito	0.0678 (6.8%)		0.00259 (0.26%)		0.00177 (0.18%)		0.00664 (0.66%)		0.0109 (1.1%)		0.0166 (1.7%)		0.00437 (0.44%)		0.351 (35%)		0.0139 (1.4%)		0.396 (40%)		0.0068 (0.68%)		0.00249 (0.25%)		0.0925 (9.2%)		0.0267 (2.7%)
XP_021716299.1	enoyl-[acyl-carrier-protein] reductase, mitochondrial-like	Mito	0.00227 (0.23%)		0.00358 (0.36%)		0.00133 (0.13%)		0.00378 (0.38%)		0.0206 (2.1%)		0.0307 (3.1%)		0.0179 (1.8%)		0.00603 (0.6%)		0.281 (28%)		0.334 (33%)		0.00126 (0.13%)		0.00527 (0.53%)		0.277 (28%)		0.0144 (1.4%)
XP_021731642.1	probable LRR receptor-like serine/threonine-protein kinase At3g47570	Mito	0.155 (16%)		0.00571 (0.57%)		0.00935 (0.94%)		0.00657 (0.66%)		0.00857 (0.86%)		0.121 (12%)		0.0791 (7.9%)		0.0315 (3.2%)		0.0149 (1.5%)		0.261 (26%)		0.00786 (0.79%)		0.0239 (2.4%)		0.187 (19%)		0.0883 (8.8%)
XP_021717994.1	GTP-binding protein At3g49725, chloroplastic-like	Mito	0.00754 (0.75%)		0.00528 (0.53%)		0.0117 (1.2%)		0.0232 (2.3%)		0.035 (3.5%)		0.00715 (0.72%)		0.00307 (0.31%)		0.0117 (1.2%)		0.241 (24%)		0.345 (34%)		0.0739 (7.4%)		0.00945 (0.94%)		0.201 (20%)		0.026 (2.6%)
XP_021764874.1	cytochrome b-c1 complex subunit 9-like	Mito	0.0663 (6.6%)		0.0046 (0.46%)		0.0016 (0.16%)		0.0268 (2.7%)		0.0431 (4.3%)		0.0473 (4.7%)		0.00798 (0.8%)		0.0242 (2.4%)		0.0132 (1.3%)		0.567 (57%)		0.00664 (0.66%)		0.00585 (0.58%)		0.0954 (9.5%)		0.0904 (9%)
XP_021759832.1	2-oxoglutarate dehydrogenase, mitochondrial-like	Mito	0.00335 (0.34%)		0.000465 (0.046%)		0.00279 (0.28%)		0.00772 (0.77%)		0.0143 (1.4%)		0.0634 (6.3%)		0.00389 (0.39%)		0.0532 (5.3%)		0.0504 (5%)		0.438 (44%)		0.0147 (1.5%)		0.00634 (0.63%)		0.331 (33%)		0.0111 (1.1%)
XP_021769058.1	uncharacterized protein At2g39795, mitochondrial-like	Mito	0.00296 (0.3%)		0.00314 (0.31%)		0.0146 (1.5%)		0.242 (24%)		0.00971 (0.97%)		0.0183 (1.8%)		0.00376 (0.38%)		0.0084 (0.84%)		0.0744 (7.4%)		0.395 (40%)		0.0933 (9.3%)		0.00245 (0.24%)		0.113 (11%)		0.0188 (1.9%)
XP_021770260.1	NADH dehydrogenase [ubiquinone] flavoprotein 2, mitochondrial-like	Mito	0.0518 (5.2%)		0.00649 (0.65%)		0.00625 (0.62%)		0.053 (5.3%)		0.0207 (2.1%)		0.00727 (0.73%)		0.0263 (2.6%)		0.0543 (5.4%)		0.0388 (3.9%)		0.413 (41%)		0.0787 (7.9%)		0.00864 (0.86%)		0.217 (22%)		0.0178 (1.8%)
XP_021744471.1	elongation factor Tu, mitochondrial-like	Mito	0.0135 (1.4%)		0.00447 (0.45%)		0.00942 (0.94%)		0.00386 (0.39%)		0.0392 (3.9%)		0.00783 (0.78%)		0.00473 (0.47%)		0.0091 (0.91%)		0.0902 (9%)		0.446 (45%)		0.00894 (0.89%)		0.0499 (5%)		0.301 (30%)		0.0124 (1.2%)
XP_021730060.1	alpha-latroinsectotoxin-Lt1a-like	Mito	0.0419 (4.2%)		0.0261 (2.6%)		0.00762 (0.76%)		0.0202 (2%)		0.0533 (5.3%)		0.139 (14%)		0.0158 (1.6%)		0.0441 (4.4%)		0.163 (16%)		0.27 (27%)		0.0506 (5.1%)		0.0325 (3.2%)		0.118 (12%)		0.0176 (1.8%)
XP_021766824.1	nuclear valosin-containing protein-like	Mito	0.00414 (0.41%)		0.000206 (0.021%)		0.00145 (0.14%)		0.00721 (0.72%)		0.00119 (0.12%)		0.00371 (0.37%)		0.000364 (0.036%)		0.00377 (0.38%)		0.126 (13%)		0.752 (75%)		0.00705 (0.7%)		0.00662 (0.66%)		0.0848 (8.5%)		0.0013 (0.13%)
XP_021724986.1	uncharacterized oxidoreductase At4g09670-like	Mito	0.0434 (4.3%)		0.00195 (0.19%)		0.033 (3.3%)		0.156 (16%)		0.0426 (4.3%)		0.0522 (5.2%)		0.00184 (0.18%)		0.03 (3%)		0.062 (6.2%)		0.291 (29%)		0.122 (12%)		0.0185 (1.8%)		0.1 (10%)		0.0452 (4.5%)
XP_021754467.1	elongation factor Ts, mitochondrial-like isoform X1	Mito	0.0573 (5.7%)		0.00417 (0.42%)		0.0402 (4%)		0.0894 (8.9%)		0.0533 (5.3%)		0.015 (1.5%)		0.00462 (0.46%)		0.0435 (4.4%)		0.063 (6.3%)		0.391 (39%)		0.0352 (3.5%)		0.0121 (1.2%)		0.177 (18%)		0.014 (1.4%)
XP_021768273.1	pentatricopeptide repeat-containing protein At4g11690-like	Mito	0.0196 (2%)		0.00982 (0.98%)		0.01 (1%)		0.00982 (0.98%)		0.0533 (5.3%)		0.0384 (3.8%)		0.00141 (0.14%)		0.0557 (5.6%)		0.0327 (3.3%)		0.404 (40%)		0.013 (1.3%)		0.00611 (0.61%)		0.337 (34%)		0.00965 (0.97%)
XP_021764467.1	3-hydroxyisobutyryl-CoA hydrolase-like protein 3, mitochondrial isoform X3	Mito	0.0228 (2.3%)		0.0222 (2.2%)		0.032 (3.2%)		0.0088 (0.88%)		0.0304 (3%)		0.0371 (3.7%)		0.0097 (0.97%)		0.0113 (1.1%)		0.135 (14%)		0.436 (44%)		0.0378 (3.8%)		0.00544 (0.54%)		0.199 (20%)		0.0127 (1.3%)
XP_021773487.1	pentatricopeptide repeat-containing protein At4g19191, mitochondrial-like	Mito	0.0204 (2%)		0.00151 (0.15%)		0.0031 (0.31%)		0.0166 (1.7%)		0.0881 (8.8%)		0.0459 (4.6%)		0.00315 (0.32%)		0.0512 (5.1%)		0.0224 (2.2%)		0.342 (34%)		0.0751 (7.5%)		0.00518 (0.52%)		0.314 (31%)		0.0108 (1.1%)
XP_021745512.1	uncharacterized protein LOC110711444	Mito	0.00433 (0.43%)		0.0012 (0.12%)		0.0011 (0.11%)		0.0243 (2.4%)		0.0105 (1%)		0.0918 (9.2%)		0.000982 (0.098%)		0.0102 (1%)		0.0437 (4.4%)		0.692 (69%)		0.00439 (0.44%)		0.00171 (0.17%)		0.108 (11%)		0.00634 (0.63%)
XP_021735509.1	probable 3-hydroxyisobutyrate dehydrogenase, mitochondrial isoform X1	Mito	0.00212 (0.21%)		0.000792 (0.079%)		0.00408 (0.41%)		0.0433 (4.3%)		0.00343 (0.34%)		0.00519 (0.52%)		0.003 (0.3%)		0.0094 (0.94%)		0.048 (4.8%)		0.799 (80%)		0.0043 (0.43%)		0.00459 (0.46%)		0.061 (6.1%)		0.0119 (1.2%)
XP_021766859.1	dihydrolipoyllysine-residue succinyltransferase component of 2-oxoglutarate dehydrogenase complex 1, mitochondrial-like	Mito	0.00833 (0.83%)		0.0012 (0.12%)		0.00118 (0.12%)		0.014 (1.4%)		0.0112 (1.1%)		0.00411 (0.41%)		0.00247 (0.25%)		0.00515 (0.52%)		0.146 (15%)		0.737 (74%)		0.0194 (1.9%)		0.00468 (0.47%)		0.0432 (4.3%)		0.00204 (0.2%)
XP_021762591.1	stomatin-like protein 2, mitochondrial	Mito	0.0166 (1.7%)		0.00145 (0.14%)		0.00279 (0.28%)		0.0164 (1.6%)		0.0208 (2.1%)		0.0433 (4.3%)		0.0039 (0.39%)		0.0187 (1.9%)		0.147 (15%)		0.365 (36%)		0.0434 (4.3%)		0.00703 (0.7%)		0.301 (30%)		0.0127 (1.3%)
XP_021717925.1	uncharacterized protein LOC110685709	Mito	0.056 (5.6%)		0.00475 (0.48%)		0.00395 (0.4%)		0.0412 (4.1%)		0.01 (1%)		0.0181 (1.8%)		0.00269 (0.27%)		0.144 (14%)		0.0224 (2.2%)		0.512 (51%)		0.0159 (1.6%)		0.0817 (8.2%)		0.0817 (8.2%)		0.00517 (0.52%)
XP_021756582.1	folate synthesis bifunctional protein, mitochondrial-like	Mito	0.0137 (1.4%)		0.00444 (0.44%)		0.00805 (0.8%)		0.0359 (3.6%)		0.0346 (3.5%)		0.0236 (2.4%)		0.00265 (0.26%)		0.0261 (2.6%)		0.0416 (4.2%)		0.482 (48%)		0.0132 (1.3%)		0.00357 (0.36%)		0.301 (30%)		0.00968 (0.97%)
XP_021730022.1	uncharacterized protein LOC110696995	Mito	0.0993 (9.9%)		0.00261 (0.26%)		0.0232 (2.3%)		0.066 (6.6%)		0.0916 (9.2%)		0.0874 (8.7%)		0.00654 (0.65%)		0.132 (13%)		0.00943 (0.94%)		0.312 (31%)		0.0768 (7.7%)		0.0176 (1.8%)		0.0412 (4.1%)		0.0346 (3.5%)
XP_021756837.1	AFG1-like ATPase isoform X1	Mito	0.0164 (1.6%)		0.00292 (0.29%)		0.0135 (1.4%)		0.0855 (8.6%)		0.0133 (1.3%)		0.00997 (1%)		0.00145 (0.14%)		0.0219 (2.2%)		0.187 (19%)		0.49 (49%)		0.0108 (1.1%)		0.0226 (2.3%)		0.0896 (9%)		0.034 (3.4%)
XP_021760820.1	pentatricopeptide repeat-containing protein At4g32430, mitochondrial-like	Mito	0.0263 (2.6%)		0.0089 (0.89%)		0.00509 (0.51%)		0.0265 (2.6%)		0.114 (11%)		0.0754 (7.5%)		0.00294 (0.29%)		0.036 (3.6%)		0.0716 (7.2%)		0.462 (46%)		0.0739 (7.4%)		0.00643 (0.64%)		0.0861 (8.6%)		0.00494 (0.49%)
XP_021767646.1	uncharacterized protein LOC110732042	Mito	0.00638 (0.64%)		0.00101 (0.1%)		0.00388 (0.39%)		0.00442 (0.44%)		0.00289 (0.29%)		0.00367 (0.37%)		0.00229 (0.23%)		0.0812 (8.1%)		0.13 (13%)		0.689 (69%)		0.0103 (1%)		0.00721 (0.72%)		0.0208 (2.1%)		0.0367 (3.7%)
XP_021766997.1	pentatricopeptide repeat-containing protein At4g35850, mitochondrial-like isoform X2	Mito	0.00608 (0.61%)		0.000589 (0.059%)		0.00277 (0.28%)		0.00282 (0.28%)		0.00505 (0.5%)		0.00465 (0.46%)		0.000811 (0.081%)		0.0821 (8.2%)		0.0255 (2.6%)		0.798 (80%)		0.00281 (0.28%)		0.0298 (3%)		0.0304 (3%)		0.00827 (0.83%)
XP_021759892.1	DNA-(apurinic or apyrimidinic site) lyase 2-like	Mito	0.0339 (3.4%)		0.0292 (2.9%)		0.00904 (0.9%)		0.0634 (6.3%)		0.156 (16%)		0.024 (2.4%)		0.0951 (9.5%)		0.161 (16%)		0.0216 (2.2%)		0.174 (17%)		0.0964 (9.6%)		0.0212 (2.1%)		0.069 (6.9%)		0.046 (4.6%)
XP_021735298.1	uncharacterized protein LOC110701981	Mito	0.00641 (0.64%)		0.00364 (0.36%)		0.00561 (0.56%)		0.0053 (0.53%)		0.0603 (6%)		0.0478 (4.8%)		0.00323 (0.32%)		0.00332 (0.33%)		0.107 (11%)		0.492 (49%)		0.0172 (1.7%)		0.00467 (0.47%)		0.24 (24%)		0.00381 (0.38%)
XP_021718442.1	cytochrome c oxidase subunit 6a, mitochondrial-like	Mito	0.00146 (0.15%)		0.000556 (0.056%)		0.000414 (0.041%)		0.00983 (0.98%)		0.0054 (0.54%)		0.0249 (2.5%)		0.00236 (0.24%)		0.019 (1.9%)		0.00484 (0.48%)		0.881 (88%)		0.0305 (3%)		0.00214 (0.21%)		0.0166 (1.7%)		0.00104 (0.1%)
XP_021751911.1	MICOS complex subunit MIC60-like	Mito	0.0556 (5.6%)		0.00131 (0.13%)		0.005 (0.5%)		0.0312 (3.1%)		0.0101 (1%)		0.00439 (0.44%)		0.00148 (0.15%)		0.0046 (0.46%)		0.0795 (8%)		0.742 (74%)		0.0131 (1.3%)		0.0168 (1.7%)		0.0274 (2.7%)		0.00732 (0.73%)
XP_021727894.1	uncharacterized protein LOC110695007	Mito	0.00727 (0.73%)		0.00402 (0.4%)		0.00556 (0.56%)		0.00985 (0.98%)		0.00564 (0.56%)		0.00388 (0.39%)		0.0012 (0.12%)		0.00482 (0.48%)		0.218 (22%)		0.417 (42%)		0.022 (2.2%)		0.0195 (2%)		0.271 (27%)		0.00936 (0.94%)
XP_021760656.1	uncharacterized protein LOC110725494	Mito	0.0289 (2.9%)		0.0021 (0.21%)		0.0145 (1.5%)		0.00684 (0.68%)		0.0884 (8.8%)		0.0196 (2%)		0.00365 (0.36%)		0.215 (22%)		0.0226 (2.3%)		0.355 (36%)		0.049 (4.9%)		0.0326 (3.3%)		0.152 (15%)		0.0101 (1%)
XP_021755200.1	cytochrome b-c1 complex subunit 8-like	Mito	0.0328 (3.3%)		0.0281 (2.8%)		0.00246 (0.25%)		0.0665 (6.6%)		0.0475 (4.8%)		0.109 (11%)		0.0119 (1.2%)		0.0262 (2.6%)		0.00428 (0.43%)		0.305 (30%)		0.0743 (7.4%)		0.00779 (0.78%)		0.279 (28%)		0.006 (0.6%)
XP_021747433.1	ATP synthase subunit beta, mitochondrial	Mito	0.000463 (0.046%)		0.000266 (0.027%)		0.000568 (0.057%)		0.00292 (0.29%)		0.00225 (0.22%)		0.00176 (0.18%)		0.000502 (0.05%)		0.000629 (0.063%)		0.0585 (5.9%)		0.896 (90%)		0.00103 (0.1%)		0.0101 (1%)		0.024 (2.4%)		0.00121 (0.12%)
XP_021755595.1	uncharacterized protein At1g32220, chloroplastic-like	Mito	0.00113 (0.11%)		0.000516 (0.052%)		4e-04 (0.04%)		0.000418 (0.042%)		0.00191 (0.19%)		0.00281 (0.28%)		0.00621 (0.62%)		0.00236 (0.24%)		0.0721 (7.2%)		0.863 (86%)		0.000647 (0.065%)		0.00102 (0.1%)		0.033 (3.3%)		0.0142 (1.4%)
XP_021763698.1	U-box domain-containing protein 52-like	Mito	0.0697 (7%)		0.0207 (2.1%)		0.00322 (0.32%)		0.0368 (3.7%)		0.0807 (8.1%)		0.124 (12%)		0.0912 (9.1%)		0.0417 (4.2%)		0.00288 (0.29%)		0.308 (31%)		0.0506 (5.1%)		0.00517 (0.52%)		0.131 (13%)		0.0343 (3.4%)
XP_021736061.1	cytochrome b-c1 complex subunit Rieske-4, mitochondrial-like	Mito	0.00345 (0.34%)		0.000929 (0.093%)		0.000803 (0.08%)		0.00488 (0.49%)		0.00387 (0.39%)		0.0497 (5%)		0.00775 (0.78%)		0.00971 (0.97%)		0.0289 (2.9%)		0.432 (43%)		0.00953 (0.95%)		0.0184 (1.8%)		0.428 (43%)		0.00194 (0.19%)
XP_021727087.1	uncharacterized protein LOC110694213	Mito	0.0159 (1.6%)		0.00457 (0.46%)		0.0521 (5.2%)		0.0231 (2.3%)		0.0116 (1.2%)		0.122 (12%)		0.00509 (0.51%)		0.232 (23%)		0.0581 (5.8%)		0.355 (36%)		0.0123 (1.2%)		0.0294 (2.9%)		0.0481 (4.8%)		0.0302 (3%)
XP_021741216.1	mitochondrial dicarboxylate/tricarboxylate transporter DTC-like	Mito	0.0236 (2.4%)		0.00115 (0.12%)		0.0022 (0.22%)		0.00678 (0.68%)		0.0716 (7.2%)		0.0303 (3%)		0.00374 (0.37%)		0.0243 (2.4%)		0.00372 (0.37%)		0.742 (74%)		0.00795 (0.8%)		0.00714 (0.71%)		0.0674 (6.7%)		0.00824 (0.82%)
XP_021764564.1	NADH-cytochrome b5 reductase-like protein isoform X1	Mito	0.00113 (0.11%)		0.00419 (0.42%)		0.00109 (0.11%)		0.00258 (0.26%)		0.014 (1.4%)		0.0296 (3%)		0.0111 (1.1%)		0.0112 (1.1%)		0.0159 (1.6%)		0.787 (79%)		0.00332 (0.33%)		0.00414 (0.41%)		0.112 (11%)		0.00225 (0.22%)
XP_021738011.1	cytochrome b-c1 complex subunit 7-2-like	Mito	0.00428 (0.43%)		0.00244 (0.24%)		0.00622 (0.62%)		0.016 (1.6%)		0.0139 (1.4%)		0.0507 (5.1%)		0.00194 (0.19%)		0.0348 (3.5%)		0.0479 (4.8%)		0.679 (68%)		0.0862 (8.6%)		0.0108 (1.1%)		0.0406 (4.1%)		0.00485 (0.48%)
XP_021755318.1	prostaglandin E synthase 2-like	Mito	0.00377 (0.38%)		0.00134 (0.13%)		0.00157 (0.16%)		0.0659 (6.6%)		0.00438 (0.44%)		0.00816 (0.82%)		0.00577 (0.58%)		0.00845 (0.84%)		0.129 (13%)		0.414 (41%)		0.00785 (0.78%)		0.00324 (0.32%)		0.336 (34%)		0.0106 (1.1%)
XP_021768096.1	ATP synthase subunit delta', mitochondrial-like	Mito	0.00779 (0.78%)		0.00125 (0.12%)		0.0087 (0.87%)		0.0227 (2.3%)		0.0977 (9.8%)		0.0127 (1.3%)		0.00205 (0.2%)		0.0103 (1%)		0.0621 (6.2%)		0.465 (46%)		0.0113 (1.1%)		0.00549 (0.55%)		0.278 (28%)		0.0149 (1.5%)
XP_021738142.1	NADH dehydrogenase [ubiquinone] 1 beta subcomplex subunit 8, mitochondrial-like	Mito	0.0121 (1.2%)		0.0092 (0.92%)		0.0017 (0.17%)		0.00997 (1%)		0.0618 (6.2%)		0.0318 (3.2%)		0.0611 (6.1%)		0.0375 (3.8%)		0.0199 (2%)		0.455 (46%)		0.0151 (1.5%)		0.01 (1%)		0.271 (27%)		0.00375 (0.38%)
XP_021748535.1	NADH dehydrogenase [ubiquinone] 1 alpha subcomplex subunit 2-like	Mito	0.00368 (0.37%)		0.0017 (0.17%)		0.00585 (0.58%)		0.0313 (3.1%)		0.0728 (7.3%)		0.00635 (0.64%)		0.00166 (0.17%)		0.00314 (0.31%)		0.161 (16%)		0.565 (56%)		0.0105 (1%)		0.00904 (0.9%)		0.124 (12%)		0.00318 (0.32%)
XP_021723949.1	uncharacterized protein LOC110691339	Mito	0.0899 (9%)		0.0191 (1.9%)		0.0474 (4.7%)		0.0126 (1.3%)		0.0196 (2%)		0.162 (16%)		0.011 (1.1%)		0.0833 (8.3%)		0.0827 (8.3%)		0.236 (24%)		0.0636 (6.4%)		0.0199 (2%)		0.104 (10%)		0.049 (4.9%)
XP_021720011.1	uncharacterized protein LOC110687694, partial	Mito	0.0901 (9%)		0.00262 (0.26%)		0.00326 (0.33%)		0.0192 (1.9%)		0.0655 (6.6%)		0.027 (2.7%)		0.0167 (1.7%)		0.0237 (2.4%)		0.00751 (0.75%)		0.328 (33%)		0.0275 (2.8%)		0.0222 (2.2%)		0.287 (29%)		0.0794 (7.9%)
XP_021727308.1	2-methoxy-6-polyprenyl-1,4-benzoquinol methylase, mitochondrial-like	Mito	0.000914 (0.091%)		0.000535 (0.054%)		0.00227 (0.23%)		0.000503 (0.05%)		0.00102 (0.1%)		0.00482 (0.48%)		0.000514 (0.051%)		0.00138 (0.14%)		0.291 (29%)		0.665 (66%)		0.00043 (0.043%)		0.00275 (0.27%)		0.0208 (2.1%)		0.0073 (0.73%)
XP_021720773.1	uncharacterized protein LOC110688340	Mito	0.00536 (0.54%)		0.034 (3.4%)		0.00273 (0.27%)		0.0123 (1.2%)		0.0147 (1.5%)		0.229 (23%)		0.0648 (6.5%)		0.0209 (2.1%)		0.181 (18%)		0.24 (24%)		0.037 (3.7%)		0.00921 (0.92%)		0.138 (14%)		0.0116 (1.2%)
XP_021766850.1	transcription termination factor MTERF9, chloroplastic-like	Mito	0.145 (14%)		0.00248 (0.25%)		0.0116 (1.2%)		0.00546 (0.55%)		0.00505 (0.5%)		0.0639 (6.4%)		0.00589 (0.59%)		0.0554 (5.5%)		0.0308 (3.1%)		0.523 (52%)		0.00511 (0.51%)		0.00583 (0.58%)		0.122 (12%)		0.0185 (1.8%)
XP_021724172.1	pentatricopeptide repeat-containing protein At5g65560-like	Mito	0.104 (10%)		0.0022 (0.22%)		0.00489 (0.49%)		0.019 (1.9%)		0.00445 (0.44%)		0.0151 (1.5%)		0.003 (0.3%)		0.09 (9%)		0.0181 (1.8%)		0.562 (56%)		0.0107 (1.1%)		0.0108 (1.1%)		0.152 (15%)		0.00427 (0.43%)
XP_021729636.1	NADH dehydrogenase [ubiquinone] iron-sulfur protein 4, mitochondrial-like	Mito	0.000464 (0.046%)		0.00114 (0.11%)		0.000386 (0.039%)		0.0016 (0.16%)		0.00817 (0.82%)		0.01 (1%)		0.00655 (0.66%)		0.00756 (0.76%)		0.17 (17%)		0.72 (72%)		0.00297 (0.3%)		0.00995 (1%)		0.0592 (5.9%)		0.0024 (0.24%)
XP_021751527.1	citrate synthase, mitochondrial-like	Mito	0.00291 (0.29%)		0.000612 (0.061%)		0.000638 (0.064%)		0.00336 (0.34%)		0.0038 (0.38%)		0.0136 (1.4%)		0.000639 (0.064%)		0.0049 (0.49%)		0.0703 (7%)		0.848 (85%)		0.00308 (0.31%)		0.00575 (0.57%)		0.0418 (4.2%)		0.000738 (0.074%)
XP_021715217.1	ATP synthase subunit d, mitochondrial	Mito	0.0152 (1.5%)		0.00233 (0.23%)		0.00387 (0.39%)		0.11 (11%)		0.141 (14%)		0.0205 (2.1%)		0.00568 (0.57%)		0.0101 (1%)		0.00492 (0.49%)		0.421 (42%)		0.216 (22%)		0.0029 (0.29%)		0.0411 (4.1%)		0.00518 (0.52%)
XP_021741204.1	lipoamide acyltransferase component of branched-chain alpha-keto acid dehydrogenase complex, mitochondrial-like	Mito	0.00319 (0.32%)		0.00103 (0.1%)		0.00262 (0.26%)		0.00191 (0.19%)		0.0103 (1%)		0.00478 (0.48%)		0.00365 (0.36%)		0.0181 (1.8%)		0.034 (3.4%)		0.882 (88%)		0.00369 (0.37%)		0.00318 (0.32%)		0.0215 (2.2%)		0.00964 (0.96%)
XP_021768183.1	mitochondrial carnitine/acylcarnitine carrier-like protein	Mito	0.0165 (1.6%)		0.00463 (0.46%)		0.00219 (0.22%)		0.0121 (1.2%)		0.194 (19%)		0.00487 (0.49%)		0.00712 (0.71%)		0.00322 (0.32%)		0.00605 (0.6%)		0.682 (68%)		0.00612 (0.61%)		0.00888 (0.89%)		0.0256 (2.6%)		0.0261 (2.6%)
XP_021768258.1	uncharacterized protein LOC110732605 isoform X1	Mito	0.142 (14%)		0.00453 (0.45%)		0.00481 (0.48%)		0.013 (1.3%)		0.0161 (1.6%)		0.124 (12%)		0.00875 (0.88%)		0.0696 (7%)		0.0434 (4.3%)		0.355 (36%)		0.0131 (1.3%)		0.00426 (0.43%)		0.15 (15%)		0.0509 (5.1%)
XP_021744645.1	NADH dehydrogenase [ubiquinone] flavoprotein 1, mitochondrial	Mito	0.0184 (1.8%)		0.00234 (0.23%)		0.00276 (0.28%)		0.062 (6.2%)		0.162 (16%)		0.00534 (0.53%)		0.00364 (0.36%)		0.0048 (0.48%)		0.0487 (4.9%)		0.422 (42%)		0.0352 (3.5%)		0.0091 (0.91%)		0.217 (22%)		0.00623 (0.62%)
XP_021753484.1	NADH dehydrogenase [ubiquinone] 1 beta subcomplex subunit 9-like	Mito	0.000811 (0.081%)		0.000467 (0.047%)		0.00139 (0.14%)		0.00926 (0.93%)		0.0033 (0.33%)		0.00285 (0.29%)		0.000475 (0.048%)		0.004 (0.4%)		0.0146 (1.5%)		0.945 (94%)		0.00644 (0.64%)		0.00358 (0.36%)		0.00681 (0.68%)		0.000913 (0.091%)
XP_021739501.1	chaperone protein ClpB4, mitochondrial-like	Mito	0.00545 (0.55%)		0.00101 (0.1%)		0.00372 (0.37%)		0.0406 (4.1%)		0.00509 (0.51%)		0.00712 (0.71%)		0.00128 (0.13%)		0.00373 (0.37%)		0.237 (24%)		0.557 (56%)		0.00612 (0.61%)		0.00606 (0.61%)		0.122 (12%)		0.00416 (0.42%)
XP_021737030.1	uncharacterized protein LOC110703544	Mito	0.00478 (0.48%)		0.00115 (0.12%)		0.000298 (0.03%)		0.0021 (0.21%)		0.00359 (0.36%)		0.00539 (0.54%)		0.00124 (0.12%)		0.00979 (0.98%)		0.00549 (0.55%)		0.938 (94%)		0.00107 (0.11%)		0.00165 (0.16%)		0.0221 (2.2%)		0.00364 (0.36%)
XP_021723503.1	F-box protein CPR30-like	Mito	0.162 (16%)		0.00707 (0.71%)		0.00322 (0.32%)		0.0408 (4.1%)		0.0354 (3.5%)		0.171 (17%)		0.0113 (1.1%)		0.0487 (4.9%)		0.0548 (5.5%)		0.182 (18%)		0.0153 (1.5%)		0.0567 (5.7%)		0.141 (14%)		0.071 (7.1%)
XP_021719468.1	uncharacterized protein LOC110687160	Mito	0.034 (3.4%)		0.00458 (0.46%)		0.00742 (0.74%)		0.0336 (3.4%)		0.0466 (4.7%)		0.0202 (2%)		0.00862 (0.86%)		0.112 (11%)		0.0582 (5.8%)		0.313 (31%)		0.0234 (2.3%)		0.0687 (6.9%)		0.241 (24%)		0.0291 (2.9%)
XP_021767103.1	bifunctional L-3-cyanoalanine synthase/cysteine synthase, mitochondrial	Mito	0.00128 (0.13%)		0.000213 (0.021%)		0.000415 (0.042%)		0.00211 (0.21%)		0.00153 (0.15%)		0.00388 (0.39%)		0.000397 (0.04%)		0.000863 (0.086%)		0.0191 (1.9%)		0.952 (95%)		0.00297 (0.3%)		0.000574 (0.057%)		0.0139 (1.4%)		0.000569 (0.057%)
XP_021737027.1	uncharacterized protein LOC110703539	Mito	0.0238 (2.4%)		0.00241 (0.24%)		0.000621 (0.062%)		0.000908 (0.091%)		0.00667 (0.67%)		0.0209 (2.1%)		0.00354 (0.35%)		0.00917 (0.92%)		0.0112 (1.1%)		0.797 (80%)		0.00158 (0.16%)		0.0039 (0.39%)		0.0925 (9.2%)		0.0255 (2.6%)
XP_021776189.1	cytochrome c-like	Mito	0.00185 (0.18%)		0.00114 (0.11%)		0.0013 (0.13%)		0.00925 (0.92%)		0.0205 (2.1%)		0.00132 (0.13%)		0.00367 (0.37%)		0.00196 (0.2%)		0.0191 (1.9%)		0.889 (89%)		0.013 (1.3%)		0.00271 (0.27%)		0.0337 (3.4%)		0.00117 (0.12%)
XP_021732850.1	ornithine aminotransferase, mitochondrial-like	Mito	0.0117 (1.2%)		0.00059 (0.059%)		0.0023 (0.23%)		0.00469 (0.47%)		0.00485 (0.48%)		0.00578 (0.58%)		0.000373 (0.037%)		0.0338 (3.4%)		0.0797 (8%)		0.825 (82%)		0.00157 (0.16%)		0.00342 (0.34%)		0.0233 (2.3%)		0.00282 (0.28%)
XP_021718197.1	actin-related protein 2/3 complex subunit 2A-like	Mito	0.19 (19%)		0.0215 (2.2%)		0.00394 (0.39%)		0.0205 (2.1%)		0.0457 (4.6%)		0.127 (13%)		0.00644 (0.64%)		0.112 (11%)		0.0132 (1.3%)		0.267 (27%)		0.0512 (5.1%)		0.0204 (2%)		0.0878 (8.8%)		0.0333 (3.3%)
XP_021775142.1	NADH dehydrogenase [ubiquinone] iron-sulfur protein 1, mitochondrial-like	Mito	0.00389 (0.39%)		0.000863 (0.086%)		0.000506 (0.051%)		0.00373 (0.37%)		0.00279 (0.28%)		0.00616 (0.62%)		0.000465 (0.046%)		0.00182 (0.18%)		0.104 (10%)		0.716 (72%)		0.00431 (0.43%)		0.0079 (0.79%)		0.143 (14%)		0.00498 (0.5%)
XP_021763389.1	uncharacterized protein LOC110728076 isoform X1	Mito	0.118 (12%)		0.00356 (0.36%)		0.0239 (2.4%)		0.0387 (3.9%)		0.00827 (0.83%)		0.00974 (0.97%)		0.00345 (0.34%)		0.0189 (1.9%)		0.219 (22%)		0.336 (34%)		0.0774 (7.7%)		0.012 (1.2%)		0.083 (8.3%)		0.0478 (4.8%)
XP_021757363.1	pentatricopeptide repeat-containing protein At1g79490, mitochondrial-like	Mito	0.0986 (9.9%)		0.00233 (0.23%)		0.00883 (0.88%)		0.00802 (0.8%)		0.0044 (0.44%)		0.0238 (2.4%)		0.0033 (0.33%)		0.0739 (7.4%)		0.224 (22%)		0.415 (42%)		0.0173 (1.7%)		0.0254 (2.5%)		0.0906 (9.1%)		0.00496 (0.5%)
XP_021732955.1	uncharacterized protein LOC110699738	Mito	0.0029 (0.29%)		0.00104 (0.1%)		0.000627 (0.063%)		0.0158 (1.6%)		0.017 (1.7%)		0.0192 (1.9%)		0.00175 (0.18%)		0.0175 (1.8%)		0.0907 (9.1%)		0.573 (57%)		0.0132 (1.3%)		0.0178 (1.8%)		0.226 (23%)		0.00289 (0.29%)
XP_021750864.1	electron transfer flavoprotein subunit alpha, mitochondrial-like	Mito	0.000134 (0.013%)		6.07e-05 (0.0061%)		0.000191 (0.019%)		0.000224 (0.022%)		0.00163 (0.16%)		8e-04 (0.08%)		0.000124 (0.012%)		0.000298 (0.03%)		0.0124 (1.2%)		0.979 (98%)		0.000366 (0.037%)		0.00169 (0.17%)		0.00283 (0.28%)		0.000129 (0.013%)
XP_021770553.1	formate dehydrogenase, mitochondrial-like	Mito	0.000906 (0.091%)		0.00192 (0.19%)		0.00148 (0.15%)		0.00552 (0.55%)		0.0083 (0.83%)		0.0119 (1.2%)		0.0248 (2.5%)		0.00205 (0.2%)		0.0459 (4.6%)		0.564 (56%)		0.00756 (0.76%)		0.00452 (0.45%)		0.318 (32%)		0.0029 (0.29%)
XP_021720822.1	ATP-dependent zinc metalloprotease FTSH 10, mitochondrial-like	Mito	0.0549 (5.5%)		0.00452 (0.45%)		0.0107 (1.1%)		0.0221 (2.2%)		0.024 (2.4%)		0.034 (3.4%)		0.00553 (0.55%)		0.152 (15%)		0.185 (18%)		0.284 (28%)		0.024 (2.4%)		0.0107 (1.1%)		0.172 (17%)		0.0162 (1.6%)
XP_021738989.1	ATP-dependent zinc metalloprotease FTSH 4, mitochondrial-like	Mito	0.0741 (7.4%)		0.0145 (1.5%)		0.00182 (0.18%)		0.0398 (4%)		0.0829 (8.3%)		0.0244 (2.4%)		0.0162 (1.6%)		0.00613 (0.61%)		0.0123 (1.2%)		0.508 (51%)		0.0466 (4.7%)		0.00779 (0.78%)		0.136 (14%)		0.0299 (3%)
XP_021731001.1	uncharacterized protein LOC110697906	Mito	0.112 (11%)		0.0056 (0.56%)		0.00277 (0.28%)		0.029 (2.9%)		0.0359 (3.6%)		0.0596 (6%)		0.011 (1.1%)		0.0343 (3.4%)		0.0202 (2%)		0.272 (27%)		0.083 (8.3%)		0.0399 (4%)		0.257 (26%)		0.0379 (3.8%)
XP_021722280.1	fumarate hydratase 1, mitochondrial-like	Mito	0.00194 (0.19%)		0.000481 (0.048%)		0.00111 (0.11%)		0.00217 (0.22%)		0.00889 (0.89%)		0.00698 (0.7%)		0.00325 (0.32%)		0.00498 (0.5%)		0.0709 (7.1%)		0.837 (84%)		0.00284 (0.28%)		0.00135 (0.14%)		0.0567 (5.7%)		0.00164 (0.16%)
XP_021714547.1	gamma carbonic anhydrase 1, mitochondrial-like	Mito	0.0205 (2.1%)		0.00189 (0.19%)		0.00146 (0.15%)		0.0128 (1.3%)		0.0446 (4.5%)		0.0103 (1%)		0.00194 (0.19%)		0.00546 (0.55%)		0.00865 (0.86%)		0.707 (71%)		0.00484 (0.48%)		0.0154 (1.5%)		0.15 (15%)		0.0154 (1.5%)
XP_021741242.1	glutamate dehydrogenase B	Mito	0.0288 (2.9%)		0.0137 (1.4%)		0.0092 (0.92%)		0.00454 (0.45%)		0.0809 (8.1%)		0.0405 (4%)		0.0182 (1.8%)		0.0203 (2%)		0.0281 (2.8%)		0.561 (56%)		0.0112 (1.1%)		0.0149 (1.5%)		0.139 (14%)		0.0293 (2.9%)
XP_021774031.1	chaperone protein dnaJ GFA2, mitochondrial-like	Mito	0.00409 (0.41%)		0.00481 (0.48%)		0.00107 (0.11%)		0.0178 (1.8%)		0.0296 (3%)		0.00755 (0.76%)		0.00958 (0.96%)		0.00566 (0.57%)		0.0963 (9.6%)		0.491 (49%)		0.00588 (0.59%)		0.00399 (0.4%)		0.32 (32%)		0.0023 (0.23%)
XP_021746969.1	L-galactono-1,4-lactone dehydrogenase, mitochondrial-like	Mito	0.0956 (9.6%)		0.00612 (0.61%)		0.00324 (0.32%)		0.0213 (2.1%)		0.0115 (1.2%)		0.0048 (0.48%)		0.00224 (0.22%)		0.0422 (4.2%)		0.0508 (5.1%)		0.431 (43%)		0.0277 (2.8%)		0.00602 (0.6%)		0.291 (29%)		0.00625 (0.62%)
XP_021749986.1	glycine dehydrogenase (decarboxylating), mitochondrial	Mito	0.0113 (1.1%)		0.00371 (0.37%)		0.0131 (1.3%)		0.0164 (1.6%)		0.185 (18%)		0.007 (0.7%)		0.00315 (0.32%)		0.0261 (2.6%)		0.0361 (3.6%)		0.496 (50%)		0.0214 (2.1%)		0.00664 (0.66%)		0.151 (15%)		0.0228 (2.3%)
XP_021749042.1	glycine-rich RNA-binding protein 4, mitochondrial-like	Mito	0.0643 (6.4%)		0.0214 (2.1%)		0.00367 (0.37%)		0.0356 (3.6%)		0.103 (10%)		0.0268 (2.7%)		0.0544 (5.4%)		0.00789 (0.79%)		0.115 (12%)		0.292 (29%)		0.142 (14%)		0.00512 (0.51%)		0.103 (10%)		0.0255 (2.6%)
XP_021775262.1	monothiol glutaredoxin-S15, mitochondrial-like	Mito	0.00295 (0.3%)		0.00246 (0.25%)		0.00311 (0.31%)		0.0276 (2.8%)		0.0297 (3%)		0.0196 (2%)		0.00368 (0.37%)		0.00721 (0.72%)		0.0701 (7%)		0.51 (51%)		0.044 (4.4%)		0.00665 (0.66%)		0.271 (27%)		0.00254 (0.25%)
XP_021769688.1	protein SCO1 homolog 1, mitochondrial-like	Mito	0.00172 (0.17%)		0.000961 (0.096%)		0.000444 (0.044%)		0.00334 (0.33%)		0.00355 (0.36%)		0.00595 (0.6%)		0.00171 (0.17%)		0.00203 (0.2%)		0.0701 (7%)		0.877 (88%)		0.00203 (0.2%)		0.00233 (0.23%)		0.0264 (2.6%)		0.00277 (0.28%)
XP_021725179.1	chaperonin CPN60, mitochondrial-like	Mito	0.00271 (0.27%)		0.000731 (0.073%)		0.00118 (0.12%)		0.00844 (0.84%)		0.00986 (0.99%)		0.0184 (1.8%)		0.00132 (0.13%)		0.0022 (0.22%)		0.0174 (1.7%)		0.914 (91%)		0.00297 (0.3%)		0.00148 (0.15%)		0.0146 (1.5%)		0.00471 (0.47%)
XP_021716453.1	chaperonin CPN60-like 2, mitochondrial	Mito	0.00566 (0.57%)		0.00114 (0.11%)		0.00526 (0.53%)		0.00861 (0.86%)		0.00805 (0.8%)		0.00733 (0.73%)		0.00188 (0.19%)		0.0046 (0.46%)		0.124 (12%)		0.739 (74%)		0.00493 (0.49%)		0.00263 (0.26%)		0.0761 (7.6%)		0.0111 (1.1%)
XP_021760136.1	isocitrate dehydrogenase [NAD] catalytic subunit 5, mitochondrial-like	Mito	0.00538 (0.54%)		0.000865 (0.086%)		0.00115 (0.12%)		0.00744 (0.74%)		0.012 (1.2%)		0.0027 (0.27%)		0.00131 (0.13%)		0.00342 (0.34%)		0.183 (18%)		0.582 (58%)		0.00452 (0.45%)		0.0102 (1%)		0.184 (18%)		0.0026 (0.26%)
XP_021776289.1	isocitrate dehydrogenase [NAD] regulatory subunit 1, mitochondrial-like	Mito	0.00727 (0.73%)		0.00661 (0.66%)		0.00735 (0.74%)		0.0846 (8.5%)		0.0376 (3.8%)		0.00648 (0.65%)		0.00586 (0.59%)		0.0207 (2.1%)		0.065 (6.5%)		0.536 (54%)		0.00923 (0.92%)		0.005 (0.5%)		0.197 (20%)		0.0119 (1.2%)
XP_021764281.1	iron-sulfur protein NUBPL-like	Mito	0.00255 (0.26%)		0.000336 (0.034%)		0.00139 (0.14%)		0.00341 (0.34%)		0.0225 (2.2%)		0.00584 (0.58%)		0.00116 (0.12%)		0.00203 (0.2%)		0.0365 (3.6%)		0.634 (63%)		0.00183 (0.18%)		0.00155 (0.16%)		0.285 (28%)		0.00199 (0.2%)
XP_021734208.1	isovaleryl-CoA dehydrogenase, mitochondrial-like	Mito	0.000593 (0.059%)		0.000344 (0.034%)		0.000321 (0.032%)		0.000552 (0.055%)		0.00129 (0.13%)		0.00116 (0.12%)		0.00144 (0.14%)		0.000379 (0.038%)		0.0797 (8%)		0.885 (88%)		0.000851 (0.085%)		0.0163 (1.6%)		0.011 (1.1%)		0.00132 (0.13%)
XP_021757464.1	uncharacterized protein LOC110722504	Mito	0.0727 (7.3%)		0.00653 (0.65%)		0.00539 (0.54%)		0.0167 (1.7%)		0.105 (10%)		0.0675 (6.8%)		0.0212 (2.1%)		0.107 (11%)		0.0407 (4.1%)		0.352 (35%)		0.0353 (3.5%)		0.0115 (1.2%)		0.132 (13%)		0.0272 (2.7%)
XP_021734320.1	mitochondrial proton/calcium exchanger protein-like	Mito	0.00183 (0.18%)		0.000545 (0.054%)		0.0211 (2.1%)		0.07 (7%)		0.00319 (0.32%)		0.00553 (0.55%)		0.000661 (0.066%)		0.00532 (0.53%)		0.0364 (3.6%)		0.81 (81%)		0.0125 (1.2%)		0.00482 (0.48%)		0.0195 (2%)		0.00842 (0.84%)
XP_021774773.1	mitochondrial proton/calcium exchanger protein-like	Mito	0.0184 (1.8%)		0.002 (0.2%)		0.0309 (3.1%)		0.0618 (6.2%)		0.0308 (3.1%)		0.00998 (1%)		0.00601 (0.6%)		0.0717 (7.2%)		0.0913 (9.1%)		0.502 (50%)		0.0689 (6.9%)		0.0211 (2.1%)		0.0355 (3.6%)		0.0493 (4.9%)
XP_021754959.1	dihydrolipoyllysine-residue acetyltransferase component 1 of pyruvate dehydrogenase complex, mitochondrial-like	Mito	0.0141 (1.4%)		0.000899 (0.09%)		0.00134 (0.13%)		0.00132 (0.13%)		0.00259 (0.26%)		0.0114 (1.1%)		0.00342 (0.34%)		0.00168 (0.17%)		0.11 (11%)		0.675 (68%)		0.000984 (0.098%)		0.00279 (0.28%)		0.16 (16%)		0.0153 (1.5%)
XP_021775803.1	pyruvate dehydrogenase E1 component subunit beta-1, mitochondrial isoform X1	Mito	0.00388 (0.39%)		0.000589 (0.059%)		0.00346 (0.35%)		0.00516 (0.52%)		0.0204 (2%)		0.00186 (0.19%)		0.00133 (0.13%)		0.00137 (0.14%)		0.0407 (4.1%)		0.719 (72%)		0.00413 (0.41%)		0.0039 (0.39%)		0.19 (19%)		0.00371 (0.37%)
XP_021770313.1	methylcrotonoyl-CoA carboxylase subunit alpha, mitochondrial-like isoform X1	Mito	0.00546 (0.55%)		0.0031 (0.31%)		0.0064 (0.64%)		0.00164 (0.16%)		0.0207 (2.1%)		0.0205 (2.1%)		0.0168 (1.7%)		0.00809 (0.81%)		0.246 (25%)		0.536 (54%)		0.00234 (0.23%)		0.0104 (1%)		0.0662 (6.6%)		0.0558 (5.6%)
XP_021722511.1	methylcrotonoyl-CoA carboxylase beta chain, mitochondrial-like	Mito	0.0127 (1.3%)		0.00979 (0.98%)		0.000721 (0.072%)		0.000601 (0.06%)		0.011 (1.1%)		0.0324 (3.2%)		0.00228 (0.23%)		0.00588 (0.59%)		0.0464 (4.6%)		0.763 (76%)		0.00206 (0.21%)		0.00555 (0.56%)		0.0991 (9.9%)		0.00825 (0.82%)
XP_021751320.1	3-methyl-2-oxobutanoate hydroxymethyltransferase 1, mitochondrial-like isoform X1	Mito	0.283 (28%)		0.0108 (1.1%)		0.00419 (0.42%)		0.00944 (0.94%)		0.0234 (2.3%)		0.162 (16%)		0.0892 (8.9%)		0.0143 (1.4%)		0.00553 (0.55%)		0.333 (33%)		0.00759 (0.76%)		0.00519 (0.52%)		0.0171 (1.7%)		0.0352 (3.5%)
XP_021724458.1	putative pentatricopeptide repeat-containing protein At5g09950	Mito	0.0388 (3.9%)		0.000634 (0.063%)		0.00151 (0.15%)		0.0127 (1.3%)		0.00213 (0.21%)		0.00408 (0.41%)		0.00873 (0.87%)		0.0391 (3.9%)		0.0404 (4%)		0.772 (77%)		0.00324 (0.32%)		0.00228 (0.23%)		0.0477 (4.8%)		0.027 (2.7%)
XP_021773798.1	malate dehydrogenase, mitochondrial-like	Mito	0.00174 (0.17%)		0.000359 (0.036%)		0.000844 (0.084%)		0.0154 (1.5%)		0.00438 (0.44%)		0.00138 (0.14%)		0.000653 (0.065%)		0.000997 (0.1%)		0.00798 (0.8%)		0.852 (85%)		0.00178 (0.18%)		0.0179 (1.8%)		0.0931 (9.3%)		0.00134 (0.13%)
XP_021775106.1	probable mitochondrial-processing peptidase subunit beta, mitochondrial	Mito	0.00217 (0.22%)		0.000518 (0.052%)		0.000651 (0.065%)		0.00528 (0.53%)		0.0104 (1%)		0.00874 (0.87%)		0.00127 (0.13%)		0.0166 (1.7%)		0.065 (6.5%)		0.488 (49%)		0.00785 (0.78%)		0.0114 (1.1%)		0.381 (38%)		0.00107 (0.11%)
XP_021758206.1	superoxide dismutase [Mn], mitochondrial-like	Mito	0.000993 (0.099%)		0.00763 (0.76%)		0.000507 (0.051%)		0.0163 (1.6%)		0.00775 (0.78%)		0.00578 (0.58%)		0.00134 (0.13%)		0.00973 (0.97%)		0.0428 (4.3%)		0.872 (87%)		0.00724 (0.72%)		0.00214 (0.21%)		0.0226 (2.3%)		0.00367 (0.37%)
XP_021738444.1	DNA mismatch repair protein MSH1, mitochondrial-like isoform X1	Mito	0.0177 (1.8%)		0.0047 (0.47%)		0.014 (1.4%)		0.0188 (1.9%)		0.0165 (1.6%)		0.0347 (3.5%)		0.00758 (0.76%)		0.157 (16%)		0.172 (17%)		0.268 (27%)		0.0325 (3.2%)		0.00843 (0.84%)		0.23 (23%)		0.0182 (1.8%)
XP_021776224.1	heat shock 70 kDa protein, mitochondrial	Mito	0.00433 (0.43%)		0.00473 (0.47%)		0.00625 (0.62%)		0.00861 (0.86%)		0.0265 (2.6%)		0.0391 (3.9%)		0.00405 (0.4%)		0.00939 (0.94%)		0.174 (17%)		0.465 (46%)		0.00441 (0.44%)		0.0102 (1%)		0.235 (24%)		0.00729 (0.73%)
XP_021757006.1	dihydrolipoyl dehydrogenase, mitochondrial	Mito	0.0035 (0.35%)		0.00223 (0.22%)		0.00132 (0.13%)		0.00538 (0.54%)		0.0112 (1.1%)		0.0104 (1%)		0.00482 (0.48%)		0.00383 (0.38%)		0.0899 (9%)		0.709 (71%)		0.00869 (0.87%)		0.00399 (0.4%)		0.139 (14%)		0.0062 (0.62%)
XP_021756461.1	NAD-dependent malic enzyme 65 kDa isoform, mitochondrial	Mito	0.0117 (1.2%)		0.013 (1.3%)		0.00593 (0.59%)		0.0303 (3%)		0.0252 (2.5%)		0.0113 (1.1%)		0.00719 (0.72%)		0.0157 (1.6%)		0.0262 (2.6%)		0.675 (68%)		0.0334 (3.3%)		0.00622 (0.62%)		0.135 (14%)		0.00359 (0.36%)
XP_021748009.1	NAD-dependent malic enzyme 59 kDa isoform, mitochondrial-like	Mito	0.000551 (0.055%)		6.06e-05 (0.0061%)		0.000439 (0.044%)		0.00438 (0.44%)		0.00105 (0.1%)		0.00273 (0.27%)		0.000162 (0.016%)		0.00232 (0.23%)		0.077 (7.7%)		0.801 (80%)		0.000817 (0.082%)		0.0019 (0.19%)		0.106 (11%)		0.000983 (0.098%)
XP_021735421.1	ATP-dependent Clp protease proteolytic subunit 2, mitochondrial-like	Mito	0.00128 (0.13%)		0.000401 (0.04%)		0.000744 (0.074%)		0.00142 (0.14%)		0.00683 (0.68%)		0.0144 (1.4%)		0.00115 (0.12%)		0.00668 (0.67%)		0.0545 (5.4%)		0.68 (68%)		0.00609 (0.61%)		0.000649 (0.065%)		0.222 (22%)		0.00452 (0.45%)
XP_021771143.1	nifU-like protein 4, mitochondrial	Mito	0.0138 (1.4%)		0.018 (1.8%)		0.0197 (2%)		0.0233 (2.3%)		0.0205 (2.1%)		0.0137 (1.4%)		0.00502 (0.5%)		0.01 (1%)		0.0732 (7.3%)		0.658 (66%)		0.0419 (4.2%)		0.00215 (0.22%)		0.09 (9%)		0.0112 (1.1%)
XP_021765869.1	aquaporin NIP2-1-like	Mito	0.0683 (6.8%)		0.018 (1.8%)		0.0053 (0.53%)		0.00364 (0.36%)		0.0397 (4%)		0.0655 (6.6%)		0.00965 (0.97%)		0.013 (1.3%)		0.0102 (1%)		0.446 (45%)		0.00647 (0.65%)		0.0112 (1.1%)		0.211 (21%)		0.0925 (9.2%)
XP_021721470.1	uncharacterized protein LOC110689028	Mito	0.00141 (0.14%)		0.000412 (0.041%)		0.000234 (0.023%)		0.00569 (0.57%)		0.00357 (0.36%)		0.00284 (0.28%)		0.000213 (0.021%)		0.00834 (0.83%)		0.0524 (5.2%)		0.86 (86%)		0.00999 (1%)		0.000916 (0.092%)		0.0539 (5.4%)		0.000379 (0.038%)
XP_021760316.1	mitochondrial inner membrane protein OXA1-like isoform X1	Mito	0.00505 (0.5%)		0.00279 (0.28%)		0.00165 (0.16%)		0.0133 (1.3%)		0.0229 (2.3%)		0.0592 (5.9%)		0.00298 (0.3%)		0.0206 (2.1%)		0.0302 (3%)		0.656 (66%)		0.0262 (2.6%)		0.0185 (1.8%)		0.12 (12%)		0.021 (2.1%)
XP_021748558.1	mitochondrial inner membrane protein OXA1-like	Mito	0.0485 (4.9%)		0.0145 (1.5%)		0.00361 (0.36%)		0.00613 (0.61%)		0.00674 (0.67%)		0.0192 (1.9%)		0.0143 (1.4%)		0.0353 (3.5%)		0.00705 (0.7%)		0.506 (51%)		0.0106 (1.1%)		0.00991 (0.99%)		0.123 (12%)		0.195 (20%)
XP_021772243.1	prohibitin-1, mitochondrial-like	Mito	0.0188 (1.9%)		0.00383 (0.38%)		0.00369 (0.37%)		0.0191 (1.9%)		0.103 (10%)		0.00809 (0.81%)		0.00143 (0.14%)		0.00693 (0.69%)		0.0053 (0.53%)		0.686 (69%)		0.0435 (4.4%)		0.0196 (2%)		0.0763 (7.6%)		0.00472 (0.47%)
XP_021736100.1	prohibitin-3, mitochondrial-like	Mito	0.0164 (1.6%)		0.0118 (1.2%)		0.0103 (1%)		0.0154 (1.5%)		0.0463 (4.6%)		0.00729 (0.73%)		0.00212 (0.21%)		0.00955 (0.96%)		0.0124 (1.2%)		0.66 (66%)		0.0123 (1.2%)		0.0118 (1.2%)		0.167 (17%)		0.0177 (1.8%)
XP_021716154.1	probable protein phosphatase 2C 4	Mito	0.203 (20%)		0.00281 (0.28%)		0.00209 (0.21%)		0.0479 (4.8%)		0.0565 (5.6%)		0.011 (1.1%)		0.00504 (0.5%)		0.0558 (5.6%)		0.00739 (0.74%)		0.278 (28%)		0.258 (26%)		0.00421 (0.42%)		0.0506 (5.1%)		0.0182 (1.8%)
XP_021731733.1	presequence protease 1, chloroplastic/mitochondrial-like	Mito	0.00109 (0.11%)		0.000181 (0.018%)		0.00104 (0.1%)		0.0119 (1.2%)		0.00719 (0.72%)		0.0167 (1.7%)		0.000356 (0.036%)		0.00246 (0.25%)		0.378 (38%)		0.536 (54%)		0.00402 (0.4%)		0.00203 (0.2%)		0.0374 (3.7%)		0.00101 (0.1%)
XP_021734967.1	uncharacterized protein LOC110701661	Mito	0.0243 (2.4%)		0.00271 (0.27%)		0.0248 (2.5%)		0.0247 (2.5%)		0.0213 (2.1%)		0.0108 (1.1%)		0.0027 (0.27%)		0.0874 (8.7%)		0.0183 (1.8%)		0.408 (41%)		0.154 (15%)		0.00541 (0.54%)		0.209 (21%)		0.00644 (0.64%)
XP_021761078.1	peroxiredoxin-2F, mitochondrial-like isoform X1	Mito	0.0206 (2.1%)		0.00649 (0.65%)		0.00613 (0.61%)		0.024 (2.4%)		0.0703 (7%)		0.0422 (4.2%)		0.00619 (0.62%)		0.0106 (1.1%)		0.0574 (5.7%)		0.656 (66%)		0.00745 (0.74%)		0.00423 (0.42%)		0.0716 (7.2%)		0.0169 (1.7%)
XP_021763865.1	dihydroorotate dehydrogenase (quinone), mitochondrial-like	Mito	0.00336 (0.34%)		0.00168 (0.17%)		0.00823 (0.82%)		0.00419 (0.42%)		0.0135 (1.4%)		0.00277 (0.28%)		0.00156 (0.16%)		0.00713 (0.71%)		0.095 (9.5%)		0.478 (48%)		0.00336 (0.34%)		0.000832 (0.083%)		0.375 (38%)		0.00578 (0.58%)
XP_021757172.1	RHOMBOID-like protein 12, mitochondrial	Mito	0.06 (6%)		0.0114 (1.1%)		0.0036 (0.36%)		0.00157 (0.16%)		0.00394 (0.39%)		0.0118 (1.2%)		0.00386 (0.39%)		0.0278 (2.8%)		0.0197 (2%)		0.56 (56%)		0.00359 (0.36%)		0.0137 (1.4%)		0.233 (23%)		0.0462 (4.6%)
XP_021747897.1	uncharacterized protein LOC110713759	Mito	0.0197 (2%)		0.00384 (0.38%)		0.00197 (0.2%)		0.0444 (4.4%)		0.0248 (2.5%)		0.008 (0.8%)		0.00431 (0.43%)		0.028 (2.8%)		0.0815 (8.2%)		0.461 (46%)		0.0476 (4.8%)		0.0095 (0.95%)		0.254 (25%)		0.0116 (1.2%)
XP_021752777.1	receptor-like protein 12 isoform X1	Mito	0.124 (12%)		0.00676 (0.68%)		0.00471 (0.47%)		0.0265 (2.6%)		0.0115 (1.2%)		0.0353 (3.5%)		0.0538 (5.4%)		0.0494 (4.9%)		0.00719 (0.72%)		0.477 (48%)		0.0343 (3.4%)		0.00588 (0.59%)		0.0835 (8.4%)		0.0806 (8.1%)
XP_021740431.1	receptor-like protein 12	Mito	0.0649 (6.5%)		0.015 (1.5%)		0.00219 (0.22%)		0.0168 (1.7%)		0.0114 (1.1%)		0.0188 (1.9%)		0.0367 (3.7%)		0.0141 (1.4%)		0.00479 (0.48%)		0.373 (37%)		0.0245 (2.4%)		0.00861 (0.86%)		0.312 (31%)		0.0977 (9.8%)
XP_021714603.1	3-epi-6-deoxocathasterone 23-monooxygenase-like	Mito	0.0266 (2.7%)		0.0201 (2%)		0.00113 (0.11%)		0.00214 (0.21%)		0.0109 (1.1%)		0.132 (13%)		0.0154 (1.5%)		0.0352 (3.5%)		0.0249 (2.5%)		0.555 (56%)		0.00664 (0.66%)		0.00437 (0.44%)		0.15 (15%)		0.0154 (1.5%)
XP_021742493.1	succinate dehydrogenase [ubiquinone] flavoprotein subunit, mitochondrial	Mito	0.0175 (1.8%)		0.000831 (0.083%)		0.00135 (0.14%)		0.0433 (4.3%)		0.029 (2.9%)		0.00652 (0.65%)		0.00167 (0.17%)		0.0725 (7.2%)		0.0236 (2.4%)		0.432 (43%)		0.0143 (1.4%)		0.00302 (0.3%)		0.349 (35%)		0.00532 (0.53%)
XP_021776485.1	succinate dehydrogenase [ubiquinone] iron-sulfur subunit 2, mitochondrial-like	Mito	0.00489 (0.49%)		0.00333 (0.33%)		0.00178 (0.18%)		0.0035 (0.35%)		0.00294 (0.29%)		0.0319 (3.2%)		0.0698 (7%)		0.00952 (0.95%)		0.233 (23%)		0.489 (49%)		0.0263 (2.6%)		0.0049 (0.49%)		0.112 (11%)		0.00716 (0.72%)
XP_021747689.1	serine hydroxymethyltransferase, mitochondrial	Mito	0.00273 (0.27%)		0.00169 (0.17%)		0.00182 (0.18%)		0.0129 (1.3%)		0.0406 (4.1%)		0.00857 (0.86%)		0.003 (0.3%)		0.00461 (0.46%)		0.0228 (2.3%)		0.722 (72%)		0.0284 (2.8%)		0.00456 (0.46%)		0.142 (14%)		0.00431 (0.43%)
XP_021725338.1	mitochondrial import inner membrane translocase subunit TIM50-like	Mito	0.0577 (5.8%)		0.00376 (0.38%)		0.00532 (0.53%)		0.0169 (1.7%)		0.0154 (1.5%)		0.0279 (2.8%)		0.00625 (0.62%)		0.0264 (2.6%)		0.0581 (5.8%)		0.441 (44%)		0.0416 (4.2%)		0.0205 (2.1%)		0.241 (24%)		0.038 (3.8%)
XP_021730776.1	thioredoxin O2, mitochondrial-like isoform X1	Mito	0.00373 (0.37%)		0.00167 (0.17%)		0.000975 (0.097%)		0.00571 (0.57%)		0.00143 (0.14%)		0.0164 (1.6%)		0.00254 (0.25%)		0.00251 (0.25%)		0.3 (30%)		0.595 (60%)		0.00723 (0.72%)		0.00501 (0.5%)		0.051 (5.1%)		0.0065 (0.65%)
XP_021740229.1	probable pectin methyltransferase QUA2	Mito	0.0288 (2.9%)		0.00392 (0.39%)		0.00761 (0.76%)		0.14 (14%)		0.0159 (1.6%)		0.037 (3.7%)		0.00406 (0.41%)		0.154 (15%)		0.0752 (7.5%)		0.187 (19%)		0.155 (16%)		0.0266 (2.7%)		0.157 (16%)		0.00897 (0.9%)
XP_021769899.1	uncharacterized protein LOC110734162	Mito	0.231 (23%)		0.00916 (0.92%)		0.00826 (0.83%)		0.0112 (1.1%)		0.0131 (1.3%)		0.081 (8.1%)		0.0104 (1%)		0.0555 (5.6%)		0.00573 (0.57%)		0.262 (26%)		0.0129 (1.3%)		0.0682 (6.8%)		0.142 (14%)		0.0909 (9.1%)
XP_021763128.1	xyloglucan 6-xylosyltransferase 1-like	Mito	0.0221 (2.2%)		0.0033 (0.33%)		0.00708 (0.71%)		0.0475 (4.8%)		0.0596 (6%)		0.152 (15%)		0.00793 (0.79%)		0.113 (11%)		0.0315 (3.2%)		0.377 (38%)		0.0422 (4.2%)		0.0103 (1%)		0.0874 (8.7%)		0.0394 (3.9%)
XP_021714822.1	acetyl-CoA carboxylase 1-like	Mito.Plastid	0.0254 (2.5%)		0.00257 (0.26%)		0.00892 (0.89%)		0.0805 (8%)		0.067 (6.7%)		0.0114 (1.1%)		0.00452 (0.45%)		0.00838 (0.84%)		0.342 (34%)		0.08 (8%)		0.0958 (9.6%)		0.0178 (1.8%)		0.238 (24%)		0.0179 (1.8%)
XP_021776244.1	methylmalonate-semialdehyde dehydrogenase [acylating], mitochondrial-like	Mito.Plastid	0.0163 (1.6%)		0.0288 (2.9%)		0.00748 (0.75%)		0.00257 (0.26%)		0.0352 (3.5%)		0.0702 (7%)		0.0316 (3.2%)		0.0237 (2.4%)		0.292 (29%)		0.289 (29%)		0.00748 (0.75%)		0.0284 (2.8%)		0.0937 (9.4%)		0.073 (7.3%)
XP_021726523.1	triose phosphate/phosphate translocator, chloroplastic-like	Mito.Plastid	0.0149 (1.5%)		0.0022 (0.22%)		0.00506 (0.51%)		0.00808 (0.81%)		0.0115 (1.2%)		0.0821 (8.2%)		0.0027 (0.27%)		0.00784 (0.78%)		0.639 (64%)		0.0922 (9.2%)		0.00659 (0.66%)		0.0196 (2%)		0.0801 (8%)		0.0284 (2.8%)
XP_021772358.1	pentatricopeptide repeat-containing protein At1g10270-like	Mito.Plastid	0.0257 (2.6%)		0.00376 (0.38%)		0.00367 (0.37%)		0.00468 (0.47%)		0.00853 (0.85%)		0.121 (12%)		0.121 (12%)		0.0216 (2.2%)		0.186 (19%)		0.145 (14%)		0.0309 (3.1%)		0.0334 (3.3%)		0.178 (18%)		0.117 (12%)
XP_021720578.1	CLP protease regulatory subunit CLPX2, mitochondrial-like isoform X1	Mito.Plastid	0.0311 (3.1%)		0.0102 (1%)		0.00461 (0.46%)		0.00353 (0.35%)		0.0171 (1.7%)		0.015 (1.5%)		0.00258 (0.26%)		0.0342 (3.4%)		0.335 (34%)		0.212 (21%)		0.0388 (3.9%)		0.00476 (0.48%)		0.28 (28%)		0.0115 (1.2%)
XP_021760031.1	uncharacterized protein LOC110724849	Mito.Plastid	0.0136 (1.4%)		0.00718 (0.72%)		0.00993 (0.99%)		0.00627 (0.63%)		0.0483 (4.8%)		0.0994 (9.9%)		0.0158 (1.6%)		0.0517 (5.2%)		0.37 (37%)		0.265 (26%)		0.0235 (2.4%)		0.0187 (1.9%)		0.0493 (4.9%)		0.0219 (2.2%)
XP_021745061.1	uncharacterized protein LOC110711005 isoform X1	Mito.Plastid	0.00627 (0.63%)		0.0184 (1.8%)		0.00568 (0.57%)		0.0101 (1%)		0.0223 (2.2%)		0.0201 (2%)		0.011 (1.1%)		0.0247 (2.5%)		0.438 (44%)		0.0301 (3%)		0.0707 (7.1%)		0.0159 (1.6%)		0.31 (31%)		0.017 (1.7%)
XP_021715801.1	28S ribosomal protein S9, mitochondrial-like	Mito.Plastid	0.00624 (0.62%)		0.00182 (0.18%)		0.0013 (0.13%)		0.0114 (1.1%)		0.0207 (2.1%)		0.00538 (0.54%)		0.00607 (0.61%)		0.00925 (0.92%)		0.497 (50%)		0.23 (23%)		0.0101 (1%)		0.0095 (0.95%)		0.185 (18%)		0.00522 (0.52%)
XP_021725199.1	uncharacterized protein LOC110692495 isoform X1	Mito.Plastid	0.00676 (0.68%)		0.00528 (0.53%)		0.008 (0.8%)		0.00166 (0.17%)		0.00864 (0.86%)		0.0223 (2.2%)		0.00345 (0.34%)		0.031 (3.1%)		0.574 (57%)		0.196 (20%)		0.00383 (0.38%)		0.00688 (0.69%)		0.0859 (8.6%)		0.0457 (4.6%)
XP_021736514.1	pentatricopeptide repeat-containing protein At3g02490, mitochondrial-like	Mito.Plastid	0.00608 (0.61%)		0.0029 (0.29%)		0.00585 (0.58%)		0.00707 (0.71%)		0.00278 (0.28%)		0.00471 (0.47%)		0.000598 (0.06%)		0.00558 (0.56%)		0.726 (73%)		0.206 (21%)		0.00398 (0.4%)		0.00672 (0.67%)		0.0169 (1.7%)		0.00513 (0.51%)
XP_021720261.1	uncharacterized protein LOC110687922	Mito.Plastid	0.0209 (2.1%)		0.00382 (0.38%)		0.00955 (0.96%)		0.0208 (2.1%)		0.0153 (1.5%)		0.0179 (1.8%)		0.00133 (0.13%)		0.0199 (2%)		0.258 (26%)		0.251 (25%)		0.0323 (3.2%)		0.0811 (8.1%)		0.256 (26%)		0.0125 (1.2%)
XP_021763972.1	CLP protease regulatory subunit CLPX1, mitochondrial-like	Mito.Plastid	0.00422 (0.42%)		0.00272 (0.27%)		0.00268 (0.27%)		0.0449 (4.5%)		0.0772 (7.7%)		0.00632 (0.63%)		0.0033 (0.33%)		0.00278 (0.28%)		0.352 (35%)		0.212 (21%)		0.00402 (0.4%)		0.00298 (0.3%)		0.282 (28%)		0.00384 (0.38%)
XP_021769283.1	DEAD-box ATP-dependent RNA helicase 47, mitochondrial-like	Mito.Plastid	0.0273 (2.7%)		0.00588 (0.59%)		0.0116 (1.2%)		0.0107 (1.1%)		0.0175 (1.8%)		0.0958 (9.6%)		0.00643 (0.64%)		0.022 (2.2%)		0.469 (47%)		0.187 (19%)		0.0454 (4.5%)		0.0129 (1.3%)		0.0712 (7.1%)		0.0176 (1.8%)
XP_021714035.1	glutamate--tRNA ligase, chloroplastic/mitochondrial-like	Mito.Plastid	0.0449 (4.5%)		0.00224 (0.22%)		0.0333 (3.3%)		0.0346 (3.5%)		0.0861 (8.6%)		0.0118 (1.2%)		0.0016 (0.16%)		0.0149 (1.5%)		0.389 (39%)		0.0628 (6.3%)		0.0705 (7%)		0.0258 (2.6%)		0.215 (22%)		0.00736 (0.74%)
XP_021745927.1	DNA gyrase subunit B, chloroplastic/mitochondrial-like	Mito.Plastid	0.00251 (0.25%)		0.000707 (0.071%)		0.00186 (0.19%)		0.00142 (0.14%)		0.00297 (0.3%)		0.00508 (0.51%)		0.00155 (0.16%)		0.00235 (0.24%)		0.469 (47%)		0.217 (22%)		0.00218 (0.22%)		0.00213 (0.21%)		0.287 (29%)		0.00432 (0.43%)
XP_021730143.1	protein COFACTOR ASSEMBLY OF COMPLEX C SUBUNIT B CCB2, chloroplastic-like	Mito.Plastid	0.0547 (5.5%)		0.0342 (3.4%)		0.0254 (2.5%)		0.0126 (1.3%)		0.0211 (2.1%)		0.0341 (3.4%)		0.0138 (1.4%)		0.0174 (1.7%)		0.227 (23%)		0.179 (18%)		0.0148 (1.5%)		0.0467 (4.7%)		0.215 (22%)		0.105 (10%)
XP_021723917.1	protein MALE DISCOVERER 1-like	Mito.Plastid	0.0585 (5.9%)		0.00212 (0.21%)		0.0515 (5.1%)		0.0364 (3.6%)		0.109 (11%)		0.02 (2%)		0.0023 (0.23%)		0.0622 (6.2%)		0.209 (21%)		0.119 (12%)		0.115 (12%)		0.0151 (1.5%)		0.191 (19%)		0.00889 (0.89%)
XP_021721439.1	uncharacterized protein LOC110688998 isoform X1	Mito.Plastid	0.0107 (1.1%)		0.000802 (0.08%)		0.0818 (8.2%)		0.00893 (0.89%)		0.00982 (0.98%)		0.00392 (0.39%)		0.000971 (0.097%)		0.00785 (0.78%)		0.435 (44%)		0.134 (13%)		0.0157 (1.6%)		0.0261 (2.6%)		0.25 (25%)		0.0152 (1.5%)
XP_021775524.1	proline--tRNA ligase, chloroplastic/mitochondrial-like	Mito.Plastid	0.00206 (0.21%)		0.00326 (0.33%)		0.00162 (0.16%)		0.000636 (0.064%)		0.00609 (0.61%)		0.0343 (3.4%)		0.0134 (1.3%)		0.00804 (0.8%)		0.673 (67%)		0.0362 (3.6%)		0.00931 (0.93%)		0.00437 (0.44%)		0.195 (20%)		0.0133 (1.3%)
XP_021724607.1	DEAD-box ATP-dependent RNA helicase 53-like	Mito.Plastid	0.0172 (1.7%)		0.0124 (1.2%)		0.00458 (0.46%)		0.0154 (1.5%)		0.0361 (3.6%)		0.0105 (1%)		0.0367 (3.7%)		0.0126 (1.3%)		0.479 (48%)		0.145 (14%)		0.0117 (1.2%)		0.0351 (3.5%)		0.164 (16%)		0.0197 (2%)
XP_021733652.1	RNA-dependent RNA polymerase 2-like	Mito.Plastid	0.0208 (2.1%)		0.00631 (0.63%)		0.0157 (1.6%)		0.0271 (2.7%)		0.0683 (6.8%)		0.0573 (5.7%)		0.00609 (0.61%)		0.128 (13%)		0.166 (17%)		0.0859 (8.6%)		0.0947 (9.5%)		0.109 (11%)		0.153 (15%)		0.0622 (6.2%)
XP_021773810.1	succinate dehydrogenase subunit 5, mitochondrial-like	Mito.Plastid	0.00297 (0.3%)		0.00148 (0.15%)		0.00372 (0.37%)		0.0102 (1%)		0.0108 (1.1%)		0.00705 (0.7%)		0.00235 (0.24%)		0.0158 (1.6%)		0.536 (54%)		0.171 (17%)		0.00823 (0.82%)		0.0118 (1.2%)		0.212 (21%)		0.00641 (0.64%)
XP_021726485.1	putative E3 ubiquitin-protein ligase RING1a	Nucl	0.0096 (0.96%)		0.000163 (0.016%)		0.00148 (0.15%)		0.0223 (2.2%)		0.0335 (3.4%)		0.000608 (0.061%)		0.000222 (0.022%)		0.00411 (0.41%)		0.000111 (0.011%)		0.000155 (0.016%)		0.922 (92%)		0.00364 (0.36%)		0.000635 (0.064%)		0.00202 (0.2%)
XP_021723422.1	zinc finger CCCH domain-containing protein 5-like isoform X1	Nucl	0.00259 (0.26%)		0.000256 (0.026%)		0.000185 (0.018%)		0.0483 (4.8%)		0.0133 (1.3%)		0.000873 (0.087%)		7.11e-05 (0.0071%)		0.0045 (0.45%)		7.25e-05 (0.0072%)		0.000159 (0.016%)		0.922 (92%)		0.000716 (0.072%)		0.000498 (0.05%)		0.00672 (0.67%)
XP_021744625.1	helicase sen1-like	Nucl	0.00294 (0.29%)		2.25e-05 (0.0023%)		0.00222 (0.22%)		0.117 (12%)		0.00993 (0.99%)		0.000841 (0.084%)		0.000116 (0.012%)		0.00168 (0.17%)		0.000275 (0.028%)		0.000194 (0.019%)		0.861 (86%)		0.000472 (0.047%)		0.000959 (0.096%)		0.00257 (0.26%)
XP_021762696.1	uncharacterized protein LOC110727445	Nucl	0.0049 (0.49%)		0.000401 (0.04%)		0.00367 (0.37%)		0.0363 (3.6%)		0.0409 (4.1%)		0.00235 (0.24%)		0.000207 (0.021%)		0.00488 (0.49%)		0.000176 (0.018%)		0.000215 (0.022%)		0.902 (90%)		0.000324 (0.032%)		0.00135 (0.14%)		0.0028 (0.28%)
XP_021728562.1	uncharacterized protein PF11_0213 isoform X1	Nucl	0.000946 (0.095%)		0.000481 (0.048%)		0.00262 (0.26%)		0.321 (32%)		0.0562 (5.6%)		0.000849 (0.085%)		0.000262 (0.026%)		0.000501 (0.05%)		0.000164 (0.016%)		0.000216 (0.022%)		0.607 (61%)		0.00103 (0.1%)		0.000688 (0.069%)		0.00806 (0.81%)
XP_021719173.1	FK506-binding protein 5-like	Nucl	0.0215 (2.2%)		0.000272 (0.027%)		0.00119 (0.12%)		0.0375 (3.8%)		0.0579 (5.8%)		0.000961 (0.096%)		0.000468 (0.047%)		0.00224 (0.22%)		0.000142 (0.014%)		0.000231 (0.023%)		0.867 (87%)		0.00171 (0.17%)		0.000631 (0.063%)		0.0081 (0.81%)
XP_021755591.1	LOW QUALITY PROTEIN: histidine kinase 5-like	Nucl	0.00369 (0.37%)		0.00064 (0.064%)		0.00238 (0.24%)		0.08 (8%)		0.149 (15%)		0.00574 (0.57%)		0.00136 (0.14%)		0.00329 (0.33%)		0.000185 (0.018%)		0.000286 (0.029%)		0.739 (74%)		0.00229 (0.23%)		0.00403 (0.4%)		0.00771 (0.77%)
XP_021715042.1	proline-rich protein PRCC-like	Nucl	0.0029 (0.29%)		0.000158 (0.016%)		0.000758 (0.076%)		0.0447 (4.5%)		0.011 (1.1%)		0.000361 (0.036%)		0.000156 (0.016%)		0.00105 (0.1%)		1e-04 (0.01%)		0.000304 (0.03%)		0.936 (94%)		0.00151 (0.15%)		0.000853 (0.085%)		0.000572 (0.057%)
XP_021719337.1	uncharacterized protein LOC110687008	Nucl	0.00684 (0.68%)		0.000188 (0.019%)		0.000714 (0.071%)		0.0349 (3.5%)		0.0231 (2.3%)		0.00277 (0.28%)		0.000115 (0.012%)		0.0105 (1%)		0.000138 (0.014%)		0.000356 (0.036%)		0.912 (91%)		0.00496 (0.5%)		0.00183 (0.18%)		0.00158 (0.16%)
XP_021767565.1	unknown protein 1-like	Nucl	0.0459 (4.6%)		0.000119 (0.012%)		0.0052 (0.52%)		0.0842 (8.4%)		0.0528 (5.3%)		0.00259 (0.26%)		0.000233 (0.023%)		0.00226 (0.23%)		0.000933 (0.093%)		0.000378 (0.038%)		0.791 (79%)		0.0048 (0.48%)		0.00453 (0.45%)		0.00477 (0.48%)
XP_021726539.1	auxin response factor 3-like	Nucl	0.00246 (0.25%)		0.00106 (0.11%)		0.000735 (0.074%)		0.023 (2.3%)		0.0205 (2.1%)		0.000683 (0.068%)		0.00175 (0.18%)		0.000845 (0.084%)		0.000226 (0.023%)		0.000383 (0.038%)		0.943 (94%)		0.000729 (0.073%)		0.00231 (0.23%)		0.00198 (0.2%)
XP_021757051.1	suppressor of Mek1-like	Nucl	0.00336 (0.34%)		0.000173 (0.017%)		0.00359 (0.36%)		0.0322 (3.2%)		0.0237 (2.4%)		0.000614 (0.061%)		0.0012 (0.12%)		0.00112 (0.11%)		0.000309 (0.031%)		0.000408 (0.041%)		0.926 (93%)		0.000382 (0.038%)		0.00373 (0.37%)		0.00295 (0.3%)
XP_021761558.1	uncharacterized protein LOC110726392	Nucl	0.00776 (0.78%)		0.000266 (0.027%)		0.00318 (0.32%)		0.0188 (1.9%)		0.00633 (0.63%)		0.00135 (0.14%)		0.00721 (0.72%)		0.0024 (0.24%)		0.000295 (0.03%)		0.00045 (0.045%)		0.944 (94%)		0.00322 (0.32%)		0.00313 (0.31%)		0.00112 (0.11%)
XP_021749571.1	protein INVOLVED IN DE NOVO 2-like	Nucl	0.00827 (0.83%)		0.000281 (0.028%)		0.000824 (0.082%)		0.365 (36%)		0.0905 (9%)		0.0028 (0.28%)		0.00022 (0.022%)		0.00149 (0.15%)		0.000137 (0.014%)		0.000458 (0.046%)		0.515 (52%)		0.002 (0.2%)		0.00306 (0.31%)		0.0096 (0.96%)
XP_021766683.1	uncharacterized protein LOC110731160	Nucl	0.00788 (0.79%)		0.000231 (0.023%)		0.000587 (0.059%)		0.0812 (8.1%)		0.0821 (8.2%)		0.00135 (0.14%)		0.000276 (0.028%)		0.00875 (0.88%)		0.000603 (0.06%)		0.000475 (0.048%)		0.81 (81%)		0.00103 (0.1%)		0.00115 (0.12%)		0.00387 (0.39%)
XP_021751621.1	E3 ubiquitin-protein ligase UPL4-like isoform X1	Nucl	0.00742 (0.74%)		0.000224 (0.022%)		0.00458 (0.46%)		0.182 (18%)		0.0252 (2.5%)		0.0137 (1.4%)		5.52e-05 (0.0055%)		0.0129 (1.3%)		0.000122 (0.012%)		0.000488 (0.049%)		0.741 (74%)		0.00531 (0.53%)		0.00182 (0.18%)		0.0057 (0.57%)
XP_021716343.1	rho GTPase-activating protein 5-like	Nucl	0.00695 (0.7%)		0.000177 (0.018%)		0.00157 (0.16%)		0.11 (11%)		0.00633 (0.63%)		0.00111 (0.11%)		0.000195 (0.02%)		0.00723 (0.72%)		0.0023 (0.23%)		0.000494 (0.049%)		0.856 (86%)		0.00123 (0.12%)		0.00538 (0.54%)		0.000972 (0.097%)
XP_021729716.1	uncharacterized protein LOC110696669	Nucl	0.00467 (0.47%)		0.000111 (0.011%)		0.00235 (0.24%)		0.0939 (9.4%)		0.0297 (3%)		0.000744 (0.074%)		0.000235 (0.024%)		0.00173 (0.17%)		0.00119 (0.12%)		0.000578 (0.058%)		0.859 (86%)		0.000979 (0.098%)		0.00473 (0.47%)		0.000465 (0.046%)
XP_021726476.1	dof zinc finger protein DOF1.4-like	Nucl	0.00159 (0.16%)		0.00907 (0.91%)		0.000843 (0.084%)		0.0214 (2.1%)		0.00484 (0.48%)		0.000502 (0.05%)		0.00439 (0.44%)		0.00155 (0.16%)		0.000143 (0.014%)		0.000624 (0.062%)		0.948 (95%)		0.000974 (0.097%)		0.00166 (0.17%)		0.00473 (0.47%)
XP_021738487.1	protein CYPRO4-like	Nucl	0.0274 (2.7%)		0.000776 (0.078%)		0.00174 (0.17%)		0.0311 (3.1%)		0.0587 (5.9%)		0.00541 (0.54%)		0.000619 (0.062%)		0.00275 (0.27%)		0.000422 (0.042%)		0.000624 (0.062%)		0.836 (84%)		0.00546 (0.55%)		0.00492 (0.49%)		0.0245 (2.4%)
XP_021749351.1	uncharacterized protein At4g18490-like isoform X1	Nucl	0.00161 (0.16%)		0.000541 (0.054%)		0.00215 (0.22%)		0.0518 (5.2%)		0.0837 (8.4%)		0.00374 (0.37%)		0.000219 (0.022%)		0.00552 (0.55%)		0.000357 (0.036%)		0.000659 (0.066%)		0.846 (85%)		0.000513 (0.051%)		0.00293 (0.29%)		0.000668 (0.067%)
XP_021775265.1	probable ubiquitin-conjugating enzyme E2 23	Nucl	0.0148 (1.5%)		0.000217 (0.022%)		0.00164 (0.16%)		0.348 (35%)		0.197 (20%)		0.00299 (0.3%)		0.00117 (0.12%)		0.015 (1.5%)		0.00179 (0.18%)		0.000729 (0.073%)		0.393 (39%)		0.00159 (0.16%)		0.0142 (1.4%)		0.00843 (0.84%)
XP_021726691.1	methyltransferase-like protein 1	Nucl	0.00545 (0.55%)		0.000256 (0.026%)		0.000627 (0.063%)		0.0437 (4.4%)		0.0117 (1.2%)		0.000911 (0.091%)		0.000406 (0.041%)		0.00228 (0.23%)		0.000301 (0.03%)		0.000732 (0.073%)		0.927 (93%)		0.00311 (0.31%)		0.00328 (0.33%)		0.00063 (0.063%)
XP_021752683.1	actin cytoskeleton-regulatory complex protein PAN1-like	Nucl	0.00102 (0.1%)		0.000175 (0.017%)		0.0993 (9.9%)		0.0881 (8.8%)		0.147 (15%)		0.00327 (0.33%)		0.000384 (0.038%)		0.00443 (0.44%)		0.000995 (0.1%)		0.000788 (0.079%)		0.637 (64%)		0.00655 (0.66%)		0.00865 (0.86%)		0.00297 (0.3%)
XP_021765708.1	double-stranded RNA-binding protein 3-like	Nucl	0.00822 (0.82%)		0.000322 (0.032%)		0.00429 (0.43%)		0.179 (18%)		0.0393 (3.9%)		0.0019 (0.19%)		0.00255 (0.26%)		0.000983 (0.098%)		0.000241 (0.024%)		0.000797 (0.08%)		0.753 (75%)		0.0018 (0.18%)		0.00565 (0.56%)		0.00171 (0.17%)
XP_021738750.1	tRNA-dihydrouridine(47) synthase [NAD(P)(+)]-like	Nucl	0.0023 (0.23%)		0.000492 (0.049%)		0.000769 (0.077%)		0.0761 (7.6%)		0.0682 (6.8%)		0.00217 (0.22%)		0.000629 (0.063%)		0.00189 (0.19%)		0.00116 (0.12%)		0.000813 (0.081%)		0.83 (83%)		0.00441 (0.44%)		0.00858 (0.86%)		0.00302 (0.3%)
XP_021762669.1	protein FAR-RED IMPAIRED RESPONSE 1-like	Nucl	0.238 (24%)		0.000995 (0.1%)		0.00234 (0.23%)		0.107 (11%)		0.0461 (4.6%)		0.0606 (6.1%)		0.00119 (0.12%)		0.00718 (0.72%)		6e-04 (0.06%)		0.000824 (0.082%)		0.508 (51%)		0.00242 (0.24%)		0.00881 (0.88%)		0.016 (1.6%)
XP_021767999.1	homeobox-leucine zipper protein HAT4-like isoform X1	Nucl	0.00918 (0.92%)		0.00795 (0.8%)		0.00145 (0.14%)		0.00771 (0.77%)		0.00468 (0.47%)		0.00095 (0.095%)		0.00296 (0.3%)		0.00111 (0.11%)		0.00091 (0.091%)		0.000837 (0.084%)		0.954 (95%)		0.000909 (0.091%)		0.00522 (0.52%)		0.00196 (0.2%)
XP_021755712.1	protein suppressor of white apricot-like isoform X1	Nucl	0.00569 (0.57%)		0.000578 (0.058%)		0.00424 (0.42%)		0.0138 (1.4%)		0.0327 (3.3%)		0.00444 (0.44%)		0.00219 (0.22%)		0.0243 (2.4%)		0.00189 (0.19%)		0.000872 (0.087%)		0.902 (90%)		0.00143 (0.14%)		0.00257 (0.26%)		0.00326 (0.33%)
XP_021732808.1	protein TIC 100	Nucl	0.0153 (1.5%)		0.00108 (0.11%)		0.000605 (0.06%)		0.0714 (7.1%)		0.0316 (3.2%)		0.00332 (0.33%)		0.00237 (0.24%)		0.00268 (0.27%)		0.000343 (0.034%)		0.000926 (0.093%)		0.843 (84%)		0.00273 (0.27%)		0.00875 (0.88%)		0.0156 (1.6%)
XP_021731439.1	zinc finger CCCH domain-containing protein 5-like isoform X2	Nucl	0.00639 (0.64%)		0.000466 (0.047%)		0.000592 (0.059%)		0.0706 (7.1%)		0.0672 (6.7%)		0.0028 (0.28%)		0.00068 (0.068%)		0.00513 (0.51%)		0.000547 (0.055%)		0.000934 (0.093%)		0.831 (83%)		0.0021 (0.21%)		0.00443 (0.44%)		0.00736 (0.74%)
XP_021757985.1	protein ENHANCED DOWNY MILDEW 2-like isoform X1	Nucl	0.00507 (0.51%)		0.00109 (0.11%)		0.00176 (0.18%)		0.112 (11%)		0.0571 (5.7%)		0.00848 (0.85%)		0.00351 (0.35%)		0.00159 (0.16%)		0.000319 (0.032%)		0.000939 (0.094%)		0.79 (79%)		0.00524 (0.52%)		0.01 (1%)		0.00248 (0.25%)
XP_021749153.1	uncharacterized protein LOC110714904	Nucl	0.0235 (2.4%)		0.000818 (0.082%)		0.00126 (0.13%)		0.179 (18%)		0.136 (14%)		0.00129 (0.13%)		0.00268 (0.27%)		0.00302 (0.3%)		0.000425 (0.042%)		0.000953 (0.095%)		0.644 (64%)		0.00112 (0.11%)		0.00272 (0.27%)		0.00253 (0.25%)
XP_021734454.1	probable rRNA-processing protein EBP2 homolog	Nucl	0.00689 (0.69%)		0.000449 (0.045%)		0.000598 (0.06%)		0.0529 (5.3%)		0.0816 (8.2%)		0.00339 (0.34%)		0.00256 (0.26%)		0.00193 (0.19%)		0.000317 (0.032%)		0.000964 (0.096%)		0.842 (84%)		0.0013 (0.13%)		0.0024 (0.24%)		0.00257 (0.26%)
XP_021769195.1	zinc finger CCCH domain-containing protein 29-like	Nucl	0.00113 (0.11%)		0.000559 (0.056%)		0.00223 (0.22%)		0.133 (13%)		0.0607 (6.1%)		0.000441 (0.044%)		0.00145 (0.14%)		0.000835 (0.084%)		0.000245 (0.024%)		0.000971 (0.097%)		0.791 (79%)		0.00237 (0.24%)		0.00331 (0.33%)		0.00163 (0.16%)
XP_021767366.1	DNA repair protein RAD5A-like	Nucl	0.0454 (4.5%)		0.00044 (0.044%)		0.00901 (0.9%)		0.112 (11%)		0.081 (8.1%)		0.00636 (0.64%)		0.00052 (0.052%)		0.0085 (0.85%)		0.00112 (0.11%)		0.000986 (0.099%)		0.615 (62%)		0.0377 (3.8%)		0.042 (4.2%)		0.04 (4%)
XP_021734744.1	protein CHROMATIN REMODELING 20-like isoform X1	Nucl	0.0098 (0.98%)		0.000453 (0.045%)		0.00121 (0.12%)		0.288 (29%)		0.0188 (1.9%)		0.0129 (1.3%)		0.00141 (0.14%)		0.00651 (0.65%)		0.000212 (0.021%)		0.000998 (0.1%)		0.65 (65%)		0.00117 (0.12%)		0.00474 (0.47%)		0.00347 (0.35%)
XP_021728928.1	ETHYLENE INSENSITIVE 3-like 3 protein	Nucl	0.00219 (0.22%)		0.000234 (0.023%)		0.000473 (0.047%)		0.0687 (6.9%)		0.0306 (3.1%)		0.0015 (0.15%)		0.000944 (0.094%)		0.000768 (0.077%)		0.000302 (0.03%)		0.00101 (0.1%)		0.881 (88%)		0.000502 (0.05%)		0.00848 (0.85%)		0.00312 (0.31%)
XP_021746259.1	uncharacterized protein LOC110712140 isoform X1	Nucl	0.0326 (3.3%)		0.000915 (0.092%)		0.00439 (0.44%)		0.175 (18%)		0.0497 (5%)		0.0846 (8.5%)		0.000587 (0.059%)		0.0167 (1.7%)		0.000407 (0.041%)		0.00103 (0.1%)		0.597 (60%)		0.00423 (0.42%)		0.0155 (1.6%)		0.0175 (1.8%)
XP_021724944.1	VIN3-like protein 2 isoform X1	Nucl	0.00868 (0.87%)		1e-04 (0.01%)		0.00131 (0.13%)		0.0128 (1.3%)		0.0605 (6%)		0.00374 (0.37%)		0.000781 (0.078%)		0.0142 (1.4%)		0.00048 (0.048%)		0.00107 (0.11%)		0.893 (89%)		0.000746 (0.075%)		0.00235 (0.24%)		0.000505 (0.05%)
XP_021727934.1	plant UBX domain-containing protein 7	Nucl	0.0226 (2.3%)		0.000921 (0.092%)		0.00194 (0.19%)		0.0878 (8.8%)		0.162 (16%)		0.0102 (1%)		0.000463 (0.046%)		0.0267 (2.7%)		0.000621 (0.062%)		0.00109 (0.11%)		0.65 (65%)		0.0036 (0.36%)		0.0306 (3.1%)		0.00142 (0.14%)
XP_021761940.1	E3 SUMO-protein ligase RanBP2-like	Nucl	0.00116 (0.12%)		0.000206 (0.021%)		0.000832 (0.083%)		0.0298 (3%)		0.00445 (0.44%)		0.00256 (0.26%)		0.000963 (0.096%)		0.00815 (0.82%)		0.000106 (0.011%)		0.00112 (0.11%)		0.948 (95%)		0.00138 (0.14%)		0.000462 (0.046%)		0.000781 (0.078%)
XP_021718112.1	zinc finger CCCH domain-containing protein 44	Nucl	0.00146 (0.15%)		0.000487 (0.049%)		0.000955 (0.096%)		0.0862 (8.6%)		0.00949 (0.95%)		0.00191 (0.19%)		0.00561 (0.56%)		0.00211 (0.21%)		0.000197 (0.02%)		0.0012 (0.12%)		0.884 (88%)		0.0032 (0.32%)		0.00265 (0.26%)		0.000898 (0.09%)
XP_021724753.1	WUSCHEL-related homeobox 1-like isoform X1	Nucl	0.0079 (0.79%)		0.00529 (0.53%)		0.00135 (0.14%)		0.0268 (2.7%)		0.0144 (1.4%)		0.00284 (0.28%)		0.00586 (0.59%)		0.00474 (0.47%)		0.000171 (0.017%)		0.00122 (0.12%)		0.919 (92%)		0.00311 (0.31%)		0.00514 (0.51%)		0.00209 (0.21%)
XP_021743677.1	uncharacterized protein LOC110709754 isoform X1	Nucl	0.0104 (1%)		0.000436 (0.044%)		0.00141 (0.14%)		0.0434 (4.3%)		0.114 (11%)		0.00693 (0.69%)		0.0033 (0.33%)		0.00129 (0.13%)		0.00025 (0.025%)		0.00125 (0.12%)		0.797 (80%)		0.00132 (0.13%)		0.0113 (1.1%)		0.00773 (0.77%)
XP_021720119.1	uncharacterized protein LOC110687791	Nucl	0.0129 (1.3%)		0.000422 (0.042%)		0.00362 (0.36%)		0.0329 (3.3%)		0.0167 (1.7%)		0.00812 (0.81%)		0.00467 (0.47%)		0.00695 (0.7%)		0.000374 (0.037%)		0.00125 (0.12%)		0.838 (84%)		0.0018 (0.18%)		0.0108 (1.1%)		0.0611 (6.1%)
XP_021739021.1	uncharacterized protein LOC110705450 isoform X1	Nucl	0.0314 (3.1%)		0.000297 (0.03%)		0.00259 (0.26%)		0.118 (12%)		0.167 (17%)		0.0196 (2%)		0.000194 (0.019%)		0.0803 (8%)		0.000506 (0.051%)		0.00128 (0.13%)		0.567 (57%)		0.00548 (0.55%)		0.00465 (0.46%)		0.000985 (0.098%)
XP_021713432.1	ran-binding protein 1 homolog c-like	Nucl	0.00871 (0.87%)		0.000187 (0.019%)		0.00193 (0.19%)		0.418 (42%)		0.0462 (4.6%)		0.00457 (0.46%)		0.000342 (0.034%)		0.00177 (0.18%)		0.000545 (0.054%)		0.00129 (0.13%)		0.508 (51%)		0.000751 (0.075%)		0.00213 (0.21%)		0.00565 (0.56%)
XP_021775101.1	uncharacterized protein LOC110738965	Nucl	0.0222 (2.2%)		0.000576 (0.058%)		0.00267 (0.27%)		0.1 (10%)		0.0156 (1.6%)		0.00998 (1%)		0.000293 (0.029%)		0.0156 (1.6%)		0.000603 (0.06%)		0.0013 (0.13%)		0.816 (82%)		0.00836 (0.84%)		0.00243 (0.24%)		0.00472 (0.47%)
XP_021742357.1	coiled-coil domain-containing protein SCD2-like	Nucl	0.00295 (0.3%)		8.72e-05 (0.0087%)		0.00271 (0.27%)		0.0384 (3.8%)		0.013 (1.3%)		0.0011 (0.11%)		0.00021 (0.021%)		0.01 (1%)		0.000576 (0.058%)		0.0013 (0.13%)		0.917 (92%)		0.00267 (0.27%)		0.0087 (0.87%)		0.00123 (0.12%)
XP_021743657.1	rho GTPase-activating protein REN1-like	Nucl	0.0186 (1.9%)		0.00152 (0.15%)		0.00393 (0.39%)		0.32 (32%)		0.0131 (1.3%)		0.00602 (0.6%)		0.000608 (0.061%)		0.00321 (0.32%)		0.000583 (0.058%)		0.00131 (0.13%)		0.625 (62%)		0.00137 (0.14%)		0.00286 (0.29%)		0.00181 (0.18%)
XP_021741509.1	uncharacterized protein LOC110707769 isoform X1	Nucl	0.00313 (0.31%)		6.45e-05 (0.0064%)		0.00796 (0.8%)		0.095 (9.5%)		0.0124 (1.2%)		0.00185 (0.18%)		0.000311 (0.031%)		0.0259 (2.6%)		0.000368 (0.037%)		0.00132 (0.13%)		0.837 (84%)		0.00166 (0.17%)		0.0111 (1.1%)		0.00153 (0.15%)
XP_021731740.1	protein CHROMATIN REMODELING 25-like	Nucl	0.0448 (4.5%)		0.00126 (0.13%)		0.00748 (0.75%)		0.0668 (6.7%)		0.0654 (6.5%)		0.0171 (1.7%)		0.00475 (0.48%)		0.0269 (2.7%)		0.000901 (0.09%)		0.00135 (0.14%)		0.657 (66%)		0.00276 (0.28%)		0.0713 (7.1%)		0.0326 (3.3%)
XP_021735017.1	zinc finger protein 7-like	Nucl	0.0131 (1.3%)		0.000969 (0.097%)		0.000354 (0.035%)		0.114 (11%)		0.00742 (0.74%)		0.00217 (0.22%)		0.00989 (0.99%)		0.0014 (0.14%)		0.000319 (0.032%)		0.00136 (0.14%)		0.822 (82%)		0.00253 (0.25%)		0.0189 (1.9%)		0.00566 (0.57%)
XP_021766874.1	ATP synthase gamma chain, chloroplastic	Plastid	0.000404 (0.04%)		0.000371 (0.037%)		0.000142 (0.014%)		0.00387 (0.39%)		0.0013 (0.13%)		0.000885 (0.089%)		0.000158 (0.016%)		9.43e-05 (0.0094%)		0.00637 (0.64%)		0.00136 (0.14%)		0.00391 (0.39%)		0.000271 (0.027%)		0.98 (98%)		0.000463 (0.046%)
XP_021731996.1	30S ribosomal protein S17, chloroplastic-like	Plastid	0.00101 (0.1%)		0.000945 (0.094%)		0.000243 (0.024%)		0.000238 (0.024%)		0.00149 (0.15%)		0.00535 (0.53%)		0.000368 (0.037%)		0.00141 (0.14%)		0.0309 (3.1%)		0.00139 (0.14%)		0.00884 (0.88%)		0.000174 (0.017%)		0.947 (95%)		0.000422 (0.042%)
XP_021740226.1	uncharacterized protein LOC110706595	Nucl	0.024 (2.4%)		0.00128 (0.13%)		0.0144 (1.4%)		0.0611 (6.1%)		0.0196 (2%)		0.00604 (0.6%)		0.00271 (0.27%)		0.00407 (0.41%)		0.00311 (0.31%)		0.0014 (0.14%)		0.82 (82%)		0.0116 (1.2%)		0.02 (2%)		0.0109 (1.1%)
XP_021720570.1	serine/threonine-protein phosphatase BSL3-like	Nucl	0.0382 (3.8%)		0.00168 (0.17%)		0.00198 (0.2%)		0.0232 (2.3%)		0.0687 (6.9%)		0.00575 (0.57%)		0.00209 (0.21%)		0.0035 (0.35%)		0.00111 (0.11%)		0.00143 (0.14%)		0.796 (80%)		0.0193 (1.9%)		0.027 (2.7%)		0.00965 (0.97%)
XP_021757653.1	uncharacterized protein LOC110722683	Nucl	0.0643 (6.4%)		0.00162 (0.16%)		0.0128 (1.3%)		0.0474 (4.7%)		0.066 (6.6%)		0.235 (24%)		0.00134 (0.13%)		0.0688 (6.9%)		0.00141 (0.14%)		0.00151 (0.15%)		0.466 (47%)		0.0209 (2.1%)		0.00435 (0.43%)		0.00902 (0.9%)
XP_021767699.1	uncharacterized protein LOC110732093	Nucl	0.0274 (2.7%)		0.00025 (0.025%)		0.000715 (0.072%)		0.329 (33%)		0.0168 (1.7%)		0.0092 (0.92%)		0.000251 (0.025%)		0.00716 (0.72%)		0.00017 (0.017%)		0.00155 (0.16%)		0.603 (60%)		0.00164 (0.16%)		0.000722 (0.072%)		0.00182 (0.18%)
XP_021764157.1	CTD small phosphatase-like protein 2 isoform X1	Nucl	0.0868 (8.7%)		0.000736 (0.074%)		0.0126 (1.3%)		0.123 (12%)		0.19 (19%)		0.0123 (1.2%)		0.00183 (0.18%)		0.0169 (1.7%)		0.00138 (0.14%)		0.00155 (0.16%)		0.518 (52%)		0.00301 (0.3%)		0.0119 (1.2%)		0.0201 (2%)
XP_021742504.1	DNA polymerase zeta catalytic subunit-like isoform X1	Nucl	0.01 (1%)		0.000784 (0.078%)		0.0211 (2.1%)		0.141 (14%)		0.109 (11%)		0.00355 (0.36%)		0.00164 (0.16%)		0.00991 (0.99%)		0.00147 (0.15%)		0.00158 (0.16%)		0.68 (68%)		0.00721 (0.72%)		0.00875 (0.88%)		0.00433 (0.43%)
XP_021733505.1	F-box protein SKIP23-like isoform X1	Nucl	0.00896 (0.9%)		0.00217 (0.22%)		0.00929 (0.93%)		0.274 (27%)		0.234 (23%)		0.0328 (3.3%)		0.00533 (0.53%)		0.00758 (0.76%)		0.00122 (0.12%)		0.00159 (0.16%)		0.373 (37%)		0.018 (1.8%)		0.0183 (1.8%)		0.0137 (1.4%)
XP_021747541.1	protein tesmin/TSO1-like CXC 2 isoform X1	Nucl	0.036 (3.6%)		0.00203 (0.2%)		0.00224 (0.22%)		0.0675 (6.8%)		0.0162 (1.6%)		0.00503 (0.5%)		0.00367 (0.37%)		0.00147 (0.15%)		0.000924 (0.092%)		0.00163 (0.16%)		0.847 (85%)		0.00949 (0.95%)		0.00474 (0.47%)		0.00225 (0.22%)
XP_021767920.1	homeobox-leucine zipper protein ATHB-12-like	Nucl	0.00213 (0.21%)		0.000465 (0.046%)		0.00118 (0.12%)		0.186 (19%)		0.0146 (1.5%)		0.000681 (0.068%)		0.000481 (0.048%)		0.032 (3.2%)		0.00041 (0.041%)		0.00167 (0.17%)		0.751 (75%)		0.000521 (0.052%)		0.00874 (0.87%)		0.000447 (0.045%)
XP_021776222.1	uncharacterized protein LOC110740045	Nucl	0.103 (10%)		0.000362 (0.036%)		0.00208 (0.21%)		0.253 (25%)		0.0414 (4.1%)		0.00668 (0.67%)		0.000731 (0.073%)		0.0267 (2.7%)		0.00132 (0.13%)		0.00169 (0.17%)		0.551 (55%)		0.00132 (0.13%)		0.0052 (0.52%)		0.00518 (0.52%)
XP_021773498.1	uncharacterized protein LOC110737444	Nucl	0.0787 (7.9%)		0.000487 (0.049%)		0.00303 (0.3%)		0.0469 (4.7%)		0.246 (25%)		0.0179 (1.8%)		0.000724 (0.072%)		0.0312 (3.1%)		0.000803 (0.08%)		0.00169 (0.17%)		0.506 (51%)		0.00343 (0.34%)		0.00772 (0.77%)		0.0551 (5.5%)
XP_021775353.1	protein MAIN-LIKE 1-like	Nucl	0.105 (10%)		0.000597 (0.06%)		0.00198 (0.2%)		0.164 (16%)		0.0764 (7.6%)		0.0222 (2.2%)		0.00094 (0.094%)		0.0259 (2.6%)		0.000914 (0.091%)		0.00172 (0.17%)		0.575 (57%)		0.00503 (0.5%)		0.00757 (0.76%)		0.0134 (1.3%)
XP_021759232.1	uncharacterized protein LOC110724152	Nucl	0.00484 (0.48%)		0.00429 (0.43%)		0.00883 (0.88%)		0.057 (5.7%)		0.0497 (5%)		0.00344 (0.34%)		0.0035 (0.35%)		0.0627 (6.3%)		0.00238 (0.24%)		0.00172 (0.17%)		0.766 (77%)		0.00483 (0.48%)		0.0172 (1.7%)		0.0134 (1.3%)
XP_021763330.1	uncharacterized protein LOC110728033 isoform X1	Nucl	0.0472 (4.7%)		6e-04 (0.06%)		0.0255 (2.6%)		0.0938 (9.4%)		0.0514 (5.1%)		0.0101 (1%)		0.000969 (0.097%)		0.0143 (1.4%)		0.00113 (0.11%)		0.00177 (0.18%)		0.697 (70%)		0.00447 (0.45%)		0.00992 (0.99%)		0.0418 (4.2%)
XP_021729026.1	transcription factor SPEECHLESS-like	Nucl	0.0303 (3%)		0.00129 (0.13%)		0.0173 (1.7%)		0.113 (11%)		0.0182 (1.8%)		0.00412 (0.41%)		0.00412 (0.41%)		0.00452 (0.45%)		0.00334 (0.33%)		0.00177 (0.18%)		0.777 (78%)		0.00359 (0.36%)		0.0135 (1.4%)		0.00828 (0.83%)
XP_021768927.1	187-kDa microtubule-associated protein AIR9-like isoform X1	Nucl	0.156 (16%)		0.00202 (0.2%)		0.00375 (0.38%)		0.0512 (5.1%)		0.131 (13%)		0.0216 (2.2%)		0.00195 (0.19%)		0.0105 (1%)		0.00195 (0.19%)		0.00179 (0.18%)		0.451 (45%)		0.0439 (4.4%)		0.0742 (7.4%)		0.05 (5%)
XP_021728524.1	surfeit locus protein 2-like	Nucl	0.00563 (0.56%)		0.00354 (0.35%)		0.00056 (0.056%)		0.045 (4.5%)		0.343 (34%)		0.0144 (1.4%)		0.00201 (0.2%)		0.0027 (0.27%)		0.00127 (0.13%)		0.00179 (0.18%)		0.57 (57%)		0.00221 (0.22%)		0.00699 (0.7%)		0.00138 (0.14%)
XP_021766739.1	trihelix transcription factor GT-2-like isoform X1	Nucl	0.00874 (0.87%)		0.00175 (0.18%)		0.00681 (0.68%)		0.175 (18%)		0.0144 (1.4%)		0.00905 (0.9%)		0.000387 (0.039%)		0.0136 (1.4%)		0.000665 (0.066%)		0.00183 (0.18%)		0.749 (75%)		0.00762 (0.76%)		0.00515 (0.52%)		0.0055 (0.55%)
XP_021731288.1	uncharacterized protein LOC110698197	Nucl	0.00804 (0.8%)		0.00126 (0.13%)		0.00134 (0.13%)		0.12 (12%)		0.0395 (4%)		0.00277 (0.28%)		0.00996 (1%)		0.00251 (0.25%)		0.00208 (0.21%)		0.00195 (0.19%)		0.753 (75%)		0.024 (2.4%)		0.0307 (3.1%)		0.00327 (0.33%)
XP_021728951.1	serine/threonine-protein kinase Nek6-like	Nucl	0.0255 (2.6%)		0.00197 (0.2%)		0.00664 (0.66%)		0.281 (28%)		0.22 (22%)		0.00837 (0.84%)		0.00219 (0.22%)		0.0073 (0.73%)		0.00195 (0.19%)		0.00196 (0.2%)		0.387 (39%)		0.0133 (1.3%)		0.0335 (3.4%)		0.0101 (1%)
XP_021738334.1	homeobox-leucine zipper protein HOX11-like	Nucl	0.00841 (0.84%)		0.00252 (0.25%)		0.000553 (0.055%)		0.0161 (1.6%)		0.00982 (0.98%)		0.00124 (0.12%)		0.000884 (0.088%)		0.00199 (0.2%)		0.00148 (0.15%)		0.00198 (0.2%)		0.946 (95%)		0.00164 (0.16%)		0.00509 (0.51%)		0.00257 (0.26%)
XP_021727629.1	U-box domain-containing protein 33-like	Nucl	0.0119 (1.2%)		0.000466 (0.047%)		0.015 (1.5%)		0.119 (12%)		0.0596 (6%)		0.00411 (0.41%)		0.00189 (0.19%)		0.0256 (2.6%)		0.00092 (0.092%)		0.00209 (0.21%)		0.714 (71%)		0.00836 (0.84%)		0.023 (2.3%)		0.0141 (1.4%)
XP_021770381.1	protein EMSY-LIKE 3-like isoform X1	Nucl	0.00936 (0.94%)		0.000993 (0.099%)		0.0026 (0.26%)		0.0852 (8.5%)		0.225 (22%)		0.0106 (1.1%)		0.0041 (0.41%)		0.00381 (0.38%)		0.000749 (0.075%)		0.00213 (0.21%)		0.569 (57%)		0.0179 (1.8%)		0.0429 (4.3%)		0.0253 (2.5%)
XP_021725868.1	growth-regulating factor 5-like isoform X1	Nucl	0.0197 (2%)		0.00125 (0.12%)		0.000727 (0.073%)		0.144 (14%)		0.0125 (1.2%)		0.0019 (0.19%)		0.0034 (0.34%)		0.00276 (0.28%)		0.000891 (0.089%)		0.00214 (0.21%)		0.793 (79%)		0.00433 (0.43%)		0.00801 (0.8%)		0.00506 (0.51%)
XP_021764675.1	uncharacterized protein LOC110729254	Nucl	0.00696 (0.7%)		0.000215 (0.022%)		0.00174 (0.17%)		0.161 (16%)		0.242 (24%)		0.00106 (0.11%)		0.00047 (0.047%)		0.00218 (0.22%)		0.00173 (0.17%)		0.00216 (0.22%)		0.571 (57%)		0.00116 (0.12%)		0.00713 (0.71%)		0.00152 (0.15%)
XP_021720130.1	DEAD-box ATP-dependent RNA helicase 41-like	Nucl	0.0348 (3.5%)		0.00136 (0.14%)		0.00258 (0.26%)		0.263 (26%)		0.0596 (6%)		0.0348 (3.5%)		0.00142 (0.14%)		0.0038 (0.38%)		0.000888 (0.089%)		0.00217 (0.22%)		0.532 (53%)		0.027 (2.7%)		0.00939 (0.94%)		0.0268 (2.7%)
XP_021725638.1	plectin-like	Nucl	0.00774 (0.77%)		0.000394 (0.039%)		0.0329 (3.3%)		0.0655 (6.6%)		0.266 (27%)		0.00193 (0.19%)		0.000522 (0.052%)		0.00689 (0.69%)		0.00567 (0.57%)		0.0022 (0.22%)		0.59 (59%)		0.00368 (0.37%)		0.00707 (0.71%)		0.00987 (0.99%)
XP_021726255.1	GLABROUS1 enhancer-binding protein-like	Nucl	0.00359 (0.36%)		0.000148 (0.015%)		0.00116 (0.12%)		0.0717 (7.2%)		0.0635 (6.4%)		0.00337 (0.34%)		0.000102 (0.01%)		0.00152 (0.15%)		0.00283 (0.28%)		0.00221 (0.22%)		0.837 (84%)		0.00792 (0.79%)		0.00448 (0.45%)		0.00099 (0.099%)
XP_021739084.1	chlorophyll a-b binding protein, chloroplastic-like	Plastid	0.0058 (0.58%)		0.000111 (0.011%)		3.97e-05 (0.004%)		0.00144 (0.14%)		0.00938 (0.94%)		0.00133 (0.13%)		0.00296 (0.3%)		0.00237 (0.24%)		0.00284 (0.28%)		0.00229 (0.23%)		0.00128 (0.13%)		0.000272 (0.027%)		0.969 (97%)		0.000407 (0.041%)
XP_021721165.1	filament-like plant protein 4 isoform X1	Nucl	0.0195 (2%)		0.00064 (0.064%)		0.00601 (0.6%)		0.0498 (5%)		0.0194 (1.9%)		0.0102 (1%)		0.000675 (0.068%)		0.00324 (0.32%)		0.00137 (0.14%)		0.0023 (0.23%)		0.876 (88%)		0.00498 (0.5%)		0.00392 (0.39%)		0.00177 (0.18%)
XP_021715672.1	serine/threonine-protein kinase Nek5-like	Nucl	0.016 (1.6%)		0.00106 (0.11%)		0.00282 (0.28%)		0.286 (29%)		0.0536 (5.4%)		0.00412 (0.41%)		0.000338 (0.034%)		0.00181 (0.18%)		0.00156 (0.16%)		0.00231 (0.23%)		0.617 (62%)		0.00635 (0.64%)		0.00327 (0.33%)		0.00417 (0.42%)
XP_021770142.1	protein OBERON 3-like	Nucl	0.00733 (0.73%)		0.000705 (0.07%)		0.0185 (1.8%)		0.018 (1.8%)		0.0174 (1.7%)		0.00504 (0.5%)		0.000437 (0.044%)		0.00273 (0.27%)		0.00249 (0.25%)		0.00232 (0.23%)		0.908 (91%)		0.0033 (0.33%)		0.0117 (1.2%)		0.00156 (0.16%)
XP_021742436.1	ubiquitin-like-specific protease 1D	Nucl	0.0137 (1.4%)		0.000748 (0.075%)		0.00151 (0.15%)		0.336 (34%)		0.171 (17%)		0.00486 (0.49%)		0.000991 (0.099%)		0.02 (2%)		0.00181 (0.18%)		0.00232 (0.23%)		0.437 (44%)		0.00224 (0.22%)		0.00581 (0.58%)		0.00171 (0.17%)
XP_021722995.1	ADP-ribosylation factor GTPase-activating protein AGD3-like	Nucl	0.0216 (2.2%)		0.000966 (0.097%)		0.0156 (1.6%)		0.0643 (6.4%)		0.143 (14%)		0.00455 (0.46%)		0.000815 (0.082%)		0.0566 (5.7%)		0.0034 (0.34%)		0.00234 (0.23%)		0.661 (66%)		0.00438 (0.44%)		0.00639 (0.64%)		0.0148 (1.5%)
XP_021735913.1	ribosomal RNA processing protein 36 homolog	Nucl	0.00292 (0.29%)		0.000689 (0.069%)		0.000795 (0.08%)		0.248 (25%)		0.0281 (2.8%)		0.00626 (0.63%)		0.000521 (0.052%)		0.000699 (0.07%)		0.000348 (0.035%)		0.00235 (0.24%)		0.702 (70%)		0.000705 (0.07%)		0.00551 (0.55%)		0.00102 (0.1%)
XP_021760304.1	histone-lysine N-methyltransferase ATX3-like	Nucl	0.0219 (2.2%)		0.00207 (0.21%)		0.00861 (0.86%)		0.12 (12%)		0.0816 (8.2%)		0.00552 (0.55%)		0.0313 (3.1%)		0.0191 (1.9%)		0.00151 (0.15%)		0.00246 (0.25%)		0.694 (69%)		0.00229 (0.23%)		0.00511 (0.51%)		0.00421 (0.42%)
XP_021759033.1	uncharacterized protein LOC110723929	Nucl	0.0174 (1.7%)		0.000612 (0.061%)		0.000658 (0.066%)		0.0586 (5.9%)		0.0256 (2.6%)		0.00162 (0.16%)		0.0106 (1.1%)		0.00417 (0.42%)		0.000487 (0.049%)		0.00248 (0.25%)		0.873 (87%)		0.00137 (0.14%)		0.00254 (0.25%)		0.000964 (0.096%)
XP_021741871.1	uncharacterized protein LOC110708075 isoform X1	Nucl	0.0131 (1.3%)		0.00585 (0.58%)		0.0165 (1.6%)		0.11 (11%)		0.0733 (7.3%)		0.0053 (0.53%)		0.0082 (0.82%)		0.0157 (1.6%)		0.00955 (0.96%)		0.00251 (0.25%)		0.671 (67%)		0.0302 (3%)		0.0193 (1.9%)		0.0192 (1.9%)
XP_021713536.1	ethylene-responsive transcription factor ERF109-like	Nucl	0.00988 (0.99%)		0.00103 (0.1%)		0.00101 (0.1%)		0.029 (2.9%)		0.054 (5.4%)		0.00123 (0.12%)		0.00747 (0.75%)		0.00446 (0.45%)		0.000966 (0.097%)		0.00258 (0.26%)		0.828 (83%)		0.00535 (0.53%)		0.0256 (2.6%)		0.0299 (3%)
XP_021723091.1	uncharacterized protein LOC110690540	Nucl	0.00834 (0.83%)		0.00103 (0.1%)		0.0032 (0.32%)		0.0305 (3%)		0.0611 (6.1%)		0.00875 (0.88%)		0.00239 (0.24%)		0.0161 (1.6%)		0.00109 (0.11%)		0.00259 (0.26%)		0.753 (75%)		0.0283 (2.8%)		0.0197 (2%)		0.0636 (6.4%)
XP_021753708.1	vacuolar protein sorting-associated protein 41 homolog isoform X1	Nucl	0.126 (13%)		0.00138 (0.14%)		0.00143 (0.14%)		0.166 (17%)		0.016 (1.6%)		0.0178 (1.8%)		0.00145 (0.14%)		0.00982 (0.98%)		0.00104 (0.1%)		0.00259 (0.26%)		0.586 (59%)		0.00194 (0.19%)		0.00766 (0.77%)		0.0612 (6.1%)
XP_021766234.1	uncharacterized protein LOC110730719	Nucl	0.108 (11%)		0.00104 (0.1%)		0.0044 (0.44%)		0.0862 (8.6%)		0.278 (28%)		0.0666 (6.7%)		0.0011 (0.11%)		0.00972 (0.97%)		0.00117 (0.12%)		0.00259 (0.26%)		0.378 (38%)		0.0198 (2%)		0.0392 (3.9%)		0.00431 (0.43%)
XP_021733111.1	uncharacterized protein LOC110699923 isoform X1	Plastid	0.04 (4%)		0.00167 (0.17%)		0.000271 (0.027%)		0.000692 (0.069%)		0.0025 (0.25%)		0.00555 (0.56%)		0.001 (0.1%)		0.0038 (0.38%)		0.00496 (0.5%)		0.0026 (0.26%)		0.00209 (0.21%)		0.00135 (0.14%)		0.913 (91%)		0.0205 (2.1%)
XP_021739828.1	scarecrow-like protein 9	Nucl	0.0859 (8.6%)		0.00115 (0.12%)		0.00381 (0.38%)		0.0308 (3.1%)		0.0531 (5.3%)		0.00263 (0.26%)		0.0126 (1.3%)		0.0793 (7.9%)		0.00151 (0.15%)		0.00277 (0.28%)		0.691 (69%)		0.0108 (1.1%)		0.0202 (2%)		0.00444 (0.44%)
XP_021768341.1	ATP-dependent Clp protease proteolytic subunit 4, chloroplastic-like	Plastid	0.00127 (0.13%)		9.33e-05 (0.0093%)		9.05e-05 (0.0091%)		0.00102 (0.1%)		0.0069 (0.69%)		0.000497 (0.05%)		0.000226 (0.023%)		0.000614 (0.061%)		0.00255 (0.26%)		0.00279 (0.28%)		0.00673 (0.67%)		0.000289 (0.029%)		0.976 (98%)		0.000841 (0.084%)
XP_021768452.1	uncharacterized protein LOC110732759	Nucl	0.119 (12%)		0.00602 (0.6%)		0.00155 (0.16%)		0.0735 (7.4%)		0.283 (28%)		0.00995 (1%)		0.00693 (0.69%)		0.00877 (0.88%)		0.00119 (0.12%)		0.00281 (0.28%)		0.426 (43%)		0.00673 (0.67%)		0.02 (2%)		0.0346 (3.5%)
XP_021724096.1	uncharacterized protein LOC110691464	Nucl	0.039 (3.9%)		0.00341 (0.34%)		0.0128 (1.3%)		0.374 (37%)		0.0149 (1.5%)		0.00836 (0.84%)		0.00278 (0.28%)		0.0294 (2.9%)		0.00375 (0.38%)		0.00285 (0.29%)		0.447 (45%)		0.00628 (0.63%)		0.013 (1.3%)		0.0423 (4.2%)
XP_021716785.1	protein TIC110, chloroplastic-like	Plastid	0.00446 (0.45%)		0.000482 (0.048%)		0.00238 (0.24%)		0.0022 (0.22%)		0.00897 (0.9%)		0.00319 (0.32%)		0.000131 (0.013%)		0.000822 (0.082%)		0.0919 (9.2%)		0.00289 (0.29%)		0.0108 (1.1%)		0.00168 (0.17%)		0.869 (87%)		0.000995 (0.1%)
XP_021736294.1	structural maintenance of chromosomes protein 5-like	Nucl	0.0051 (0.51%)		0.000114 (0.011%)		0.0106 (1.1%)		0.103 (10%)		0.0171 (1.7%)		0.00346 (0.35%)		0.000105 (0.01%)		0.00864 (0.86%)		0.00068 (0.068%)		0.0029 (0.29%)		0.801 (80%)		0.0354 (3.5%)		0.00945 (0.94%)		0.00211 (0.21%)
XP_021759592.1	uncharacterized protein LOC110724480	Nucl	0.0131 (1.3%)		0.000712 (0.071%)		0.000924 (0.092%)		0.228 (23%)		0.0913 (9.1%)		0.00431 (0.43%)		0.000386 (0.039%)		0.00118 (0.12%)		0.00121 (0.12%)		0.00298 (0.3%)		0.627 (63%)		0.00347 (0.35%)		0.0239 (2.4%)		0.000961 (0.096%)
XP_021743641.1	cyclin-D4-1-like isoform X1	Nucl	0.26 (26%)		0.00697 (0.7%)		0.103 (10%)		0.0306 (3.1%)		0.0292 (2.9%)		0.134 (13%)		0.0136 (1.4%)		0.014 (1.4%)		0.00323 (0.32%)		0.00299 (0.3%)		0.288 (29%)		0.0148 (1.5%)		0.0112 (1.1%)		0.0891 (8.9%)
XP_021732140.1	zinc finger BED domain-containing protein RICESLEEPER 2-like	Nucl	0.161 (16%)		0.00139 (0.14%)		0.00257 (0.26%)		0.0957 (9.6%)		0.0692 (6.9%)		0.0262 (2.6%)		0.00137 (0.14%)		0.0018 (0.18%)		0.000714 (0.071%)		0.00302 (0.3%)		0.573 (57%)		0.00163 (0.16%)		0.0501 (5%)		0.012 (1.2%)
XP_021717344.1	uncharacterized protein LOC110685179	Nucl	0.0648 (6.5%)		0.00286 (0.29%)		0.00895 (0.9%)		0.0322 (3.2%)		0.194 (19%)		0.0369 (3.7%)		0.00659 (0.66%)		0.0404 (4%)		0.00297 (0.3%)		0.00304 (0.3%)		0.468 (47%)		0.0108 (1.1%)		0.116 (12%)		0.0126 (1.3%)
XP_021736895.1	transcription factor bHLH68-like	Nucl	0.00837 (0.84%)		0.00387 (0.39%)		0.00278 (0.28%)		0.0377 (3.8%)		0.0257 (2.6%)		0.00206 (0.21%)		0.00313 (0.31%)		0.00553 (0.55%)		0.00131 (0.13%)		0.00311 (0.31%)		0.886 (89%)		0.00179 (0.18%)		0.0108 (1.1%)		0.00797 (0.8%)
XP_021718935.1	probable inactive poly [ADP-ribose] polymerase SRO5 isoform X1	Nucl	0.286 (29%)		0.00367 (0.37%)		0.00375 (0.38%)		0.0998 (10%)		0.113 (11%)		0.0356 (3.6%)		0.00973 (0.97%)		0.00858 (0.86%)		0.00211 (0.21%)		0.00315 (0.32%)		0.329 (33%)		0.00403 (0.4%)		0.0202 (2%)		0.0817 (8.2%)
XP_021723601.1	uncharacterized protein LOC110690984 isoform X1	Plastid	0.00513 (0.51%)		0.000379 (0.038%)		0.00228 (0.23%)		0.0347 (3.5%)		0.0108 (1.1%)		0.0102 (1%)		0.00065 (0.065%)		0.000609 (0.061%)		0.016 (1.6%)		0.00316 (0.32%)		0.02 (2%)		0.00218 (0.22%)		0.893 (89%)		0.00109 (0.11%)
XP_021768199.1	uncharacterized protein LOC110732553	Nucl	0.00405 (0.4%)		0.000117 (0.012%)		0.000323 (0.032%)		0.0121 (1.2%)		0.00123 (0.12%)		0.00824 (0.82%)		0.00269 (0.27%)		0.0173 (1.7%)		0.000793 (0.079%)		0.00318 (0.32%)		0.944 (94%)		0.0018 (0.18%)		0.00313 (0.31%)		0.000608 (0.061%)
XP_021730226.1	transketolase, chloroplastic	Plastid	0.000328 (0.033%)		0.0013 (0.13%)		7.14e-05 (0.0071%)		0.000458 (0.046%)		0.00143 (0.14%)		0.00116 (0.12%)		0.000571 (0.057%)		0.000287 (0.029%)		0.0369 (3.7%)		0.00319 (0.32%)		0.00592 (0.59%)		0.000696 (0.07%)		0.946 (95%)		0.00141 (0.14%)
XP_021750291.1	1-phosphatidylinositol-3-phosphate 5-kinase FAB1B-like isoform X1	Nucl	0.0316 (3.2%)		0.000781 (0.078%)		0.0325 (3.2%)		0.0317 (3.2%)		0.114 (11%)		0.00357 (0.36%)		0.00429 (0.43%)		0.00742 (0.74%)		0.00372 (0.37%)		0.0032 (0.32%)		0.745 (74%)		0.00536 (0.54%)		0.0141 (1.4%)		0.00322 (0.32%)
XP_021738486.1	kinesin-like protein KIN-12F	Nucl	0.0272 (2.7%)		0.00284 (0.28%)		0.00777 (0.78%)		0.179 (18%)		0.0549 (5.5%)		0.00955 (0.96%)		0.00217 (0.22%)		0.00418 (0.42%)		0.00191 (0.19%)		0.00321 (0.32%)		0.67 (67%)		0.00817 (0.82%)		0.00666 (0.67%)		0.0218 (2.2%)
XP_021742352.1	sodium/hydrogen exchanger 2-like	Vacu	0.16 (16%)		0.00199 (0.2%)		0.0049 (0.49%)		0.00134 (0.13%)		0.00194 (0.19%)		0.121 (12%)		0.00363 (0.36%)		0.0157 (1.6%)		0.00113 (0.11%)		0.00323 (0.32%)		0.00108 (0.11%)		0.00437 (0.44%)		0.00351 (0.35%)		0.676 (68%)
XP_021748855.1	transcription factor bHLH13-like	Nucl	0.0292 (2.9%)		0.00351 (0.35%)		0.0013 (0.13%)		0.0807 (8.1%)		0.102 (10%)		0.0208 (2.1%)		0.00084 (0.084%)		0.00637 (0.64%)		0.00176 (0.18%)		0.00324 (0.32%)		0.725 (72%)		0.00333 (0.33%)		0.00869 (0.87%)		0.0134 (1.3%)
XP_021743305.1	COP9 signalosome complex subunit 2-like	Nucl	0.0431 (4.3%)		0.00384 (0.38%)		0.0028 (0.28%)		0.3 (30%)		0.0827 (8.3%)		0.0214 (2.1%)		0.00534 (0.53%)		0.0103 (1%)		0.000821 (0.082%)		0.00326 (0.33%)		0.482 (48%)		0.00284 (0.28%)		0.0267 (2.7%)		0.0153 (1.5%)
XP_021729560.1	uncharacterized protein At1g51745-like	Nucl	0.00696 (0.7%)		0.000546 (0.055%)		0.00107 (0.11%)		0.215 (22%)		0.038 (3.8%)		0.00226 (0.23%)		0.00122 (0.12%)		0.0239 (2.4%)		0.000728 (0.073%)		0.00329 (0.33%)		0.701 (70%)		0.00182 (0.18%)		0.00199 (0.2%)		0.00177 (0.18%)
XP_021718820.1	translation initiation factor IF-2, chloroplastic-like	Plastid	0.000637 (0.064%)		0.000204 (0.02%)		0.000472 (0.047%)		0.00234 (0.23%)		0.0109 (1.1%)		0.00406 (0.41%)		0.000222 (0.022%)		0.000328 (0.033%)		0.029 (2.9%)		0.00329 (0.33%)		0.00512 (0.51%)		0.000463 (0.046%)		0.943 (94%)		0.000371 (0.037%)
XP_021770289.1	uncharacterized protein LOC110734443 isoform X1	Nucl	0.0385 (3.8%)		0.00518 (0.52%)		0.00269 (0.27%)		0.109 (11%)		0.0708 (7.1%)		0.0133 (1.3%)		0.00333 (0.33%)		0.0712 (7.1%)		0.00145 (0.14%)		0.00332 (0.33%)		0.539 (54%)		0.00752 (0.75%)		0.0295 (2.9%)		0.105 (10%)
XP_021748136.1	protein DETOXIFICATION 34-like	Vacu	0.233 (23%)		0.00097 (0.097%)		0.00608 (0.61%)		0.00169 (0.17%)		0.00381 (0.38%)		0.0715 (7.2%)		0.00108 (0.11%)		0.00257 (0.26%)		0.000954 (0.095%)		0.00332 (0.33%)		0.00159 (0.16%)		0.00139 (0.14%)		0.006 (0.6%)		0.666 (67%)
XP_021716561.1	nuclear pore complex protein NUP107-like	Nucl	0.00992 (0.99%)		0.000599 (0.06%)		0.00634 (0.63%)		0.199 (20%)		0.00954 (0.95%)		0.00373 (0.37%)		0.000297 (0.03%)		0.0125 (1.2%)		0.000788 (0.079%)		0.0035 (0.35%)		0.74 (74%)		0.00416 (0.42%)		0.00497 (0.5%)		0.00475 (0.48%)
XP_021736179.1	replication protein A 70 kDa DNA-binding subunit-like	Plastid	0.0788 (7.9%)		0.00715 (0.72%)		0.00131 (0.13%)		0.00744 (0.74%)		0.0243 (2.4%)		0.0134 (1.3%)		0.0193 (1.9%)		0.00203 (0.2%)		0.000307 (0.031%)		0.00352 (0.35%)		0.00305 (0.3%)		0.00136 (0.14%)		0.81 (81%)		0.0281 (2.8%)
XP_021738178.1	protein POLAR LOCALIZATION DURING ASYMMETRIC DIVISION AND REDISTRIBUTION-like isoform X2	Nucl	0.00203 (0.2%)		9.59e-05 (0.0096%)		0.000415 (0.042%)		0.177 (18%)		0.059 (5.9%)		0.0037 (0.37%)		9.46e-05 (0.0095%)		0.00357 (0.36%)		0.00356 (0.36%)		0.00353 (0.35%)		0.738 (74%)		0.00299 (0.3%)		0.00475 (0.48%)		0.00136 (0.14%)
XP_021727589.1	26S proteasome non-ATPase regulatory subunit 4 homolog	Nucl	0.0295 (2.9%)		0.000721 (0.072%)		0.00279 (0.28%)		0.222 (22%)		0.0906 (9.1%)		0.0211 (2.1%)		0.000823 (0.082%)		0.00929 (0.93%)		0.00396 (0.4%)		0.00353 (0.35%)		0.588 (59%)		0.00231 (0.23%)		0.00697 (0.7%)		0.018 (1.8%)
XP_021747423.1	uncharacterized protein LOC110713273	Plastid	0.00762 (0.76%)		0.000693 (0.069%)		0.000754 (0.075%)		0.000857 (0.086%)		0.0217 (2.2%)		0.00913 (0.91%)		0.00475 (0.48%)		0.00416 (0.42%)		0.000632 (0.063%)		0.00357 (0.36%)		0.00382 (0.38%)		0.00612 (0.61%)		0.927 (93%)		0.00922 (0.92%)
XP_021741677.1	mediator of RNA polymerase II transcription subunit 17-like	Nucl	0.109 (11%)		0.0032 (0.32%)		0.00837 (0.84%)		0.0774 (7.7%)		0.0835 (8.4%)		0.03 (3%)		0.00202 (0.2%)		0.0344 (3.4%)		0.00187 (0.19%)		0.00361 (0.36%)		0.436 (44%)		0.0103 (1%)		0.149 (15%)		0.0506 (5.1%)
XP_021739257.1	nucleolin 1-like	Nucl	0.0164 (1.6%)		0.000703 (0.07%)		0.00953 (0.95%)		0.039 (3.9%)		0.101 (10%)		0.00313 (0.31%)		0.00104 (0.1%)		0.0328 (3.3%)		0.00228 (0.23%)		0.00362 (0.36%)		0.761 (76%)		0.00974 (0.97%)		0.0118 (1.2%)		0.00832 (0.83%)
XP_021729145.1	uncharacterized protein LOC110696162	Nucl	0.022 (2.2%)		0.00199 (0.2%)		0.00587 (0.59%)		0.338 (34%)		0.149 (15%)		0.0736 (7.4%)		0.001 (0.1%)		0.0157 (1.6%)		0.00152 (0.15%)		0.00363 (0.36%)		0.366 (37%)		0.00157 (0.16%)		0.0128 (1.3%)		0.00684 (0.68%)
XP_021718313.1	ketol-acid reductoisomerase, chloroplastic-like	Plastid	0.00117 (0.12%)		5.46e-05 (0.0055%)		7.14e-05 (0.0071%)		0.00145 (0.14%)		0.00418 (0.42%)		0.000664 (0.066%)		0.000278 (0.028%)		0.00022 (0.022%)		0.0176 (1.8%)		0.00365 (0.36%)		0.00457 (0.46%)		0.00051 (0.051%)		0.965 (96%)		0.000321 (0.032%)
XP_021764284.1	uncharacterized protein LOC110728929	Nucl	0.157 (16%)		0.00118 (0.12%)		0.00703 (0.7%)		0.061 (6.1%)		0.0567 (5.7%)		0.00483 (0.48%)		0.0156 (1.6%)		0.0186 (1.9%)		0.00306 (0.31%)		0.00366 (0.37%)		0.606 (61%)		0.0164 (1.6%)		0.0212 (2.1%)		0.0273 (2.7%)
XP_021763478.1	protein XRI1 isoform X1	Nucl	0.00334 (0.33%)		0.000773 (0.077%)		0.00224 (0.22%)		0.00847 (0.85%)		0.0505 (5.1%)		0.00739 (0.74%)		0.00241 (0.24%)		0.00109 (0.11%)		0.000663 (0.066%)		0.00366 (0.37%)		0.894 (89%)		0.00549 (0.55%)		0.017 (1.7%)		0.00291 (0.29%)
XP_021749511.1	ISWI chromatin-remodeling complex ATPase CHR17-like	Nucl	0.0519 (5.2%)		0.00194 (0.19%)		0.00392 (0.39%)		0.187 (19%)		0.316 (32%)		0.0108 (1.1%)		0.00172 (0.17%)		0.00504 (0.5%)		0.00245 (0.24%)		0.00368 (0.37%)		0.395 (40%)		0.00821 (0.82%)		0.00801 (0.8%)		0.00499 (0.5%)
XP_021714037.1	methylmalonate-semialdehyde dehydrogenase [acylating], mitochondrial-like isoform X1	Nucl	0.0795 (8%)		0.00137 (0.14%)		0.0115 (1.2%)		0.137 (14%)		0.0812 (8.1%)		0.00834 (0.83%)		0.0102 (1%)		0.00648 (0.65%)		0.00449 (0.45%)		0.00371 (0.37%)		0.548 (55%)		0.033 (3.3%)		0.0325 (3.2%)		0.0424 (4.2%)
XP_021750521.1	probable serine/threonine-protein kinase SIS8 isoform X1	Nucl	0.0528 (5.3%)		0.0179 (1.8%)		0.0117 (1.2%)		0.0397 (4%)		0.102 (10%)		0.015 (1.5%)		0.00636 (0.64%)		0.00566 (0.57%)		0.0048 (0.48%)		0.00382 (0.38%)		0.587 (59%)		0.0673 (6.7%)		0.0658 (6.6%)		0.0205 (2.1%)
XP_021726850.1	uncharacterized protein LOC110693994	Plastid	0.112 (11%)		0.00156 (0.16%)		0.00791 (0.79%)		0.0318 (3.2%)		0.0492 (4.9%)		0.00658 (0.66%)		0.00733 (0.73%)		0.0122 (1.2%)		0.00452 (0.45%)		0.00382 (0.38%)		0.073 (7.3%)		0.00704 (0.7%)		0.642 (64%)		0.0404 (4%)
XP_021757534.1	transcription factor bHLH14-like	Nucl	0.0235 (2.4%)		0.00526 (0.53%)		0.0398 (4%)		0.069 (6.9%)		0.0198 (2%)		0.00472 (0.47%)		0.00201 (0.2%)		0.0342 (3.4%)		0.0068 (0.68%)		0.00383 (0.38%)		0.602 (60%)		0.022 (2.2%)		0.128 (13%)		0.0392 (3.9%)
XP_021719733.1	probable WRKY transcription factor 31	Nucl	0.0155 (1.6%)		0.0169 (1.7%)		0.00498 (0.5%)		0.0893 (8.9%)		0.021 (2.1%)		0.0052 (0.52%)		0.00326 (0.33%)		0.00719 (0.72%)		0.00276 (0.28%)		0.00391 (0.39%)		0.765 (76%)		0.00379 (0.38%)		0.0104 (1%)		0.0506 (5.1%)
XP_021776256.1	protein EXECUTER 1, chloroplastic-like isoform X1	Plastid	0.00306 (0.31%)		0.00192 (0.19%)		0.00151 (0.15%)		0.00552 (0.55%)		0.0325 (3.2%)		0.0022 (0.22%)		0.00704 (0.7%)		0.00314 (0.31%)		0.0141 (1.4%)		0.00393 (0.39%)		0.24 (24%)		0.00377 (0.38%)		0.678 (68%)		0.00351 (0.35%)
XP_021719555.1	nuclear-pore anchor-like	Nucl	0.0224 (2.2%)		0.00106 (0.11%)		0.0491 (4.9%)		0.0446 (4.5%)		0.0509 (5.1%)		0.0211 (2.1%)		0.00147 (0.15%)		0.0131 (1.3%)		0.00295 (0.3%)		0.00395 (0.4%)		0.765 (76%)		0.00696 (0.7%)		0.0128 (1.3%)		0.00466 (0.47%)
XP_021746377.1	uncharacterized protein LOC110712225	Nucl	0.0325 (3.2%)		0.00485 (0.48%)		0.0458 (4.6%)		0.174 (17%)		0.228 (23%)		0.0188 (1.9%)		0.00215 (0.22%)		0.0184 (1.8%)		0.00346 (0.35%)		0.00396 (0.4%)		0.394 (39%)		0.0123 (1.2%)		0.0311 (3.1%)		0.03 (3%)
XP_021772959.1	uncharacterized protein LOC110736928 isoform X2	Nucl	0.0486 (4.9%)		0.00402 (0.4%)		0.00982 (0.98%)		0.0746 (7.5%)		0.211 (21%)		0.00556 (0.56%)		0.00475 (0.48%)		0.0162 (1.6%)		0.00349 (0.35%)		0.00403 (0.4%)		0.532 (53%)		0.0234 (2.3%)		0.0404 (4%)		0.0215 (2.2%)
XP_021743236.1	acyl-CoA-binding domain-containing protein 4-like isoform X1	Nucl	0.0764 (7.6%)		0.00155 (0.16%)		0.00784 (0.78%)		0.233 (23%)		0.0917 (9.2%)		0.054 (5.4%)		0.00788 (0.79%)		0.0383 (3.8%)		0.00168 (0.17%)		0.00406 (0.41%)		0.441 (44%)		0.00575 (0.57%)		0.0158 (1.6%)		0.0212 (2.1%)
XP_021730476.1	uncharacterized protein LOC110697407	Nucl	0.0108 (1.1%)		0.00148 (0.15%)		0.000927 (0.093%)		0.0694 (6.9%)		0.052 (5.2%)		0.0133 (1.3%)		0.00341 (0.34%)		0.00438 (0.44%)		0.00156 (0.16%)		0.00409 (0.41%)		0.804 (80%)		0.00184 (0.18%)		0.0198 (2%)		0.0135 (1.4%)
XP_021750195.1	uncharacterized protein LOC110715882	Nucl	0.0578 (5.8%)		0.00285 (0.29%)		0.00157 (0.16%)		0.0712 (7.1%)		0.166 (17%)		0.0309 (3.1%)		0.0177 (1.8%)		0.00239 (0.24%)		0.000655 (0.066%)		0.0041 (0.41%)		0.527 (53%)		0.00646 (0.65%)		0.0914 (9.1%)		0.0198 (2%)
XP_021733290.1	uncharacterized protein LOC110700110	Nucl	0.0699 (7%)		0.00364 (0.36%)		0.00326 (0.33%)		0.207 (21%)		0.172 (17%)		0.021 (2.1%)		0.0058 (0.58%)		0.121 (12%)		0.00118 (0.12%)		0.00413 (0.41%)		0.342 (34%)		0.0247 (2.5%)		0.0184 (1.8%)		0.00675 (0.68%)
XP_021717505.1	uncharacterized protein LOC110685319	Nucl	0.263 (26%)		0.0019 (0.19%)		0.0177 (1.8%)		0.0584 (5.8%)		0.0607 (6.1%)		0.0623 (6.2%)		0.00474 (0.47%)		0.013 (1.3%)		0.00309 (0.31%)		0.00421 (0.42%)		0.28 (28%)		0.107 (11%)		0.0322 (3.2%)		0.092 (9.2%)
XP_021715040.1	nuclear transcription factor Y subunit A-7-like	Nucl	0.0085 (0.85%)		0.00474 (0.47%)		0.00367 (0.37%)		0.0292 (2.9%)		0.0152 (1.5%)		0.00115 (0.12%)		0.0309 (3.1%)		0.00805 (0.8%)		0.000822 (0.082%)		0.00423 (0.42%)		0.819 (82%)		0.00556 (0.56%)		0.0283 (2.8%)		0.0405 (4%)
XP_021763807.1	RNA-binding KH domain-containing protein RCF3-like	Nucl	0.00918 (0.92%)		0.000553 (0.055%)		0.00506 (0.51%)		0.0337 (3.4%)		0.038 (3.8%)		0.00161 (0.16%)		0.00799 (0.8%)		0.00769 (0.77%)		0.00166 (0.17%)		0.00423 (0.42%)		0.834 (83%)		0.0119 (1.2%)		0.0227 (2.3%)		0.022 (2.2%)
XP_021773736.1	LOW QUALITY PROTEIN: uncharacterized protein LOC110737713	Nucl	0.00673 (0.67%)		0.000115 (0.012%)		0.000786 (0.079%)		0.23 (23%)		0.0183 (1.8%)		0.00119 (0.12%)		0.000178 (0.018%)		0.0272 (2.7%)		0.00146 (0.15%)		0.00424 (0.42%)		0.702 (70%)		0.00256 (0.26%)		0.00311 (0.31%)		0.0018 (0.18%)
XP_021757354.1	phosphoglycerate kinase, chloroplastic	Plastid	0.00173 (0.17%)		0.000295 (0.03%)		0.000114 (0.011%)		0.00112 (0.11%)		0.0161 (1.6%)		0.00169 (0.17%)		0.000857 (0.086%)		0.000327 (0.033%)		0.0211 (2.1%)		0.00427 (0.43%)		0.00709 (0.71%)		0.000499 (0.05%)		0.944 (94%)		0.000485 (0.048%)
XP_021757021.1	uncharacterized protein LOC110722091	Plastid	0.0507 (5.1%)		0.00175 (0.18%)		0.00293 (0.29%)		0.00184 (0.18%)		0.00539 (0.54%)		0.00934 (0.93%)		0.000721 (0.072%)		0.0112 (1.1%)		0.0305 (3%)		0.00431 (0.43%)		0.0819 (8.2%)		0.0116 (1.2%)		0.78 (78%)		0.00792 (0.79%)
XP_021716138.1	probable serine/threonine-protein kinase PBL19	Nucl	0.338 (34%)		0.000681 (0.068%)		0.000982 (0.098%)		0.207 (21%)		0.0452 (4.5%)		0.00962 (0.96%)		0.00101 (0.1%)		0.0216 (2.2%)		0.00332 (0.33%)		0.00437 (0.44%)		0.344 (34%)		0.00913 (0.91%)		0.0133 (1.3%)		0.00226 (0.23%)
XP_021724244.1	metal transporter Nramp2-like isoform X1	Vacu	0.293 (29%)		0.00526 (0.53%)		0.00496 (0.5%)		0.0044 (0.44%)		0.0154 (1.5%)		0.281 (28%)		0.00122 (0.12%)		0.0107 (1.1%)		0.00174 (0.17%)		0.00439 (0.44%)		0.00624 (0.62%)		0.0414 (4.1%)		0.02 (2%)		0.311 (31%)
XP_021717544.1	uncharacterized protein LOC110685343	Nucl	0.0157 (1.6%)		0.00158 (0.16%)		0.00447 (0.45%)		0.198 (20%)		0.147 (15%)		0.0345 (3.4%)		0.000825 (0.082%)		0.00347 (0.35%)		0.00121 (0.12%)		0.00443 (0.44%)		0.564 (56%)		0.00261 (0.26%)		0.00788 (0.79%)		0.0147 (1.5%)
XP_021736821.1	MAR-binding filament-like protein 1-1 isoform X1	Nucl	0.0153 (1.5%)		0.00221 (0.22%)		0.0191 (1.9%)		0.0531 (5.3%)		0.0399 (4%)		0.00802 (0.8%)		0.00232 (0.23%)		0.00939 (0.94%)		0.0182 (1.8%)		0.00443 (0.44%)		0.767 (77%)		0.00232 (0.23%)		0.0522 (5.2%)		0.00652 (0.65%)
XP_021730247.1	serine/threonine-protein phosphatase 4 regulatory subunit 3-like isoform X1	Nucl	0.0111 (1.1%)		0.00145 (0.14%)		0.0267 (2.7%)		0.0911 (9.1%)		0.00735 (0.74%)		0.005 (0.5%)		0.00086 (0.086%)		0.0125 (1.2%)		0.00155 (0.16%)		0.00445 (0.44%)		0.796 (80%)		0.00448 (0.45%)		0.00877 (0.88%)		0.029 (2.9%)
YP_009380160.1	PetB (chloroplast)	Plastid	0.0261 (2.6%)		0.000577 (0.058%)		0.00046 (0.046%)		0.00203 (0.2%)		0.00585 (0.58%)		0.0335 (3.4%)		0.00072 (0.072%)		0.00929 (0.93%)		0.00236 (0.24%)		0.00451 (0.45%)		0.000855 (0.085%)		0.0105 (1%)		0.898 (90%)		0.00548 (0.55%)
XP_021741642.1	uncharacterized protein LOC110707880	Nucl	0.0106 (1.1%)		0.000176 (0.018%)		0.00261 (0.26%)		0.224 (22%)		0.00842 (0.84%)		0.00434 (0.43%)		0.000167 (0.017%)		0.019 (1.9%)		0.00399 (0.4%)		0.00458 (0.46%)		0.713 (71%)		0.00342 (0.34%)		0.00378 (0.38%)		0.00121 (0.12%)
XP_021745314.1	lysophospholipid acyltransferase LPEAT1-like isoform X1	Nucl	0.107 (11%)		0.00554 (0.55%)		0.00281 (0.28%)		0.273 (27%)		0.149 (15%)		0.026 (2.6%)		0.00286 (0.29%)		0.0062 (0.62%)		0.0022 (0.22%)		0.00459 (0.46%)		0.287 (29%)		0.0142 (1.4%)		0.032 (3.2%)		0.0868 (8.7%)
XP_021756436.1	eukaryotic translation initiation factor 4G-like	Nucl	0.00328 (0.33%)		0.000625 (0.062%)		0.000243 (0.024%)		0.125 (12%)		0.022 (2.2%)		0.00111 (0.11%)		0.000242 (0.024%)		0.00299 (0.3%)		0.000629 (0.063%)		0.0046 (0.46%)		0.828 (83%)		0.0053 (0.53%)		0.00533 (0.53%)		0.000687 (0.069%)
XP_021756229.1	uncharacterized protein LOC110721401	Nucl	0.0191 (1.9%)		0.00102 (0.1%)		0.000694 (0.069%)		0.208 (21%)		0.0287 (2.9%)		0.0165 (1.6%)		0.000943 (0.094%)		0.00308 (0.31%)		0.0016 (0.16%)		0.00464 (0.46%)		0.683 (68%)		0.00171 (0.17%)		0.0282 (2.8%)		0.00282 (0.28%)
XP_021744596.1	lipoxygenase 6, chloroplastic-like	Plastid	0.0211 (2.1%)		0.00174 (0.17%)		0.00301 (0.3%)		0.00109 (0.11%)		0.0188 (1.9%)		0.00907 (0.91%)		0.00244 (0.24%)		0.00887 (0.89%)		0.00856 (0.86%)		0.00467 (0.47%)		0.0346 (3.5%)		0.0391 (3.9%)		0.843 (84%)		0.00405 (0.4%)
XP_021734666.1	peroxisomal and mitochondrial division factor 2-like	Nucl	0.0182 (1.8%)		0.00214 (0.21%)		0.0134 (1.3%)		0.0361 (3.6%)		0.0972 (9.7%)		0.00974 (0.97%)		0.00179 (0.18%)		0.00619 (0.62%)		0.00262 (0.26%)		0.00469 (0.47%)		0.747 (75%)		0.00304 (0.3%)		0.0345 (3.4%)		0.0235 (2.4%)
XP_021773808.1	transcription activator GLK1-like isoform X1	Nucl	0.0217 (2.2%)		0.00696 (0.7%)		0.00386 (0.39%)		0.0111 (1.1%)		0.147 (15%)		0.00579 (0.58%)		0.00755 (0.76%)		0.0124 (1.2%)		0.00513 (0.51%)		0.00469 (0.47%)		0.702 (70%)		0.0453 (4.5%)		0.018 (1.8%)		0.00839 (0.84%)
XP_021750700.1	lysine-specific demethylase JMJ25-like	Nucl	0.0222 (2.2%)		0.000866 (0.087%)		0.00107 (0.11%)		0.323 (32%)		0.0733 (7.3%)		0.0177 (1.8%)		0.00543 (0.54%)		0.00118 (0.12%)		0.00175 (0.18%)		0.00474 (0.47%)		0.522 (52%)		0.000663 (0.066%)		0.0233 (2.3%)		0.0032 (0.32%)
XP_021741918.1	protein FAR1-RELATED SEQUENCE 5-like	Nucl	0.136 (14%)		0.0029 (0.29%)		0.00161 (0.16%)		0.0229 (2.3%)		0.111 (11%)		0.021 (2.1%)		0.0174 (1.7%)		0.0134 (1.3%)		0.00259 (0.26%)		0.00476 (0.48%)		0.549 (55%)		0.00512 (0.51%)		0.0759 (7.6%)		0.0362 (3.6%)
XP_021731160.1	transcription factor ICE1-like	Nucl	0.00612 (0.61%)		0.000382 (0.038%)		0.00141 (0.14%)		0.0971 (9.7%)		0.0526 (5.3%)		0.00286 (0.29%)		0.00264 (0.26%)		0.0182 (1.8%)		0.00104 (0.1%)		0.00478 (0.48%)		0.796 (80%)		0.00453 (0.45%)		0.00798 (0.8%)		0.00401 (0.4%)
XP_021731467.1	zinc finger BED domain-containing protein DAYSLEEPER-like	Nucl	0.0129 (1.3%)		0.00107 (0.11%)		0.0062 (0.62%)		0.135 (14%)		0.172 (17%)		0.0488 (4.9%)		0.000279 (0.028%)		0.0499 (5%)		0.000778 (0.078%)		0.00482 (0.48%)		0.551 (55%)		0.00317 (0.32%)		0.00716 (0.72%)		0.00658 (0.66%)
XP_021723096.1	squamosa promoter-binding-like protein 2	Nucl	0.0363 (3.6%)		0.0459 (4.6%)		0.00643 (0.64%)		0.012 (1.2%)		0.0392 (3.9%)		0.0163 (1.6%)		0.0292 (2.9%)		0.0317 (3.2%)		0.0046 (0.46%)		0.00488 (0.49%)		0.731 (73%)		0.00624 (0.62%)		0.0202 (2%)		0.016 (1.6%)
XP_021725196.1	cell division cycle and apoptosis regulator protein 1-like isoform X1	Nucl	0.0109 (1.1%)		0.000621 (0.062%)		0.000943 (0.094%)		0.308 (31%)		0.0268 (2.7%)		0.00305 (0.3%)		0.000433 (0.043%)		0.00459 (0.46%)		0.000867 (0.087%)		0.00488 (0.49%)		0.626 (63%)		0.00136 (0.14%)		0.0104 (1%)		0.00125 (0.12%)
XP_021721420.1	NAC domain-containing protein 92-like	Nucl	0.0328 (3.3%)		0.00163 (0.16%)		0.00222 (0.22%)		0.129 (13%)		0.0438 (4.4%)		0.00496 (0.5%)		0.00374 (0.37%)		0.00519 (0.52%)		0.000901 (0.09%)		0.0049 (0.49%)		0.696 (70%)		0.00238 (0.24%)		0.0588 (5.9%)		0.0146 (1.5%)
XP_021737269.1	uncharacterized protein LOC110703797	Nucl	0.00608 (0.61%)		0.00058 (0.058%)		0.00257 (0.26%)		0.115 (12%)		0.0103 (1%)		0.00312 (0.31%)		9.56e-05 (0.0096%)		0.00248 (0.25%)		0.000438 (0.044%)		0.00491 (0.49%)		0.845 (84%)		0.00193 (0.19%)		0.00729 (0.73%)		0.000663 (0.066%)
XP_021717222.1	oligopeptide transporter 4-like	Vacu	0.127 (13%)		0.00749 (0.75%)		0.00421 (0.42%)		0.00139 (0.14%)		0.00374 (0.37%)		0.0489 (4.9%)		0.00287 (0.29%)		0.00759 (0.76%)		0.000954 (0.095%)		0.00493 (0.49%)		0.00264 (0.26%)		0.00754 (0.75%)		0.0147 (1.5%)		0.766 (77%)
XP_021769039.1	ribulose bisphosphate carboxylase/oxygenase activase, chloroplastic isoform X1	Plastid	0.00334 (0.33%)		0.00104 (0.1%)		0.000277 (0.028%)		0.00909 (0.91%)		0.00882 (0.88%)		0.00094 (0.094%)		0.00608 (0.61%)		0.00975 (0.98%)		0.00176 (0.18%)		0.00498 (0.5%)		0.00889 (0.89%)		0.000898 (0.09%)		0.941 (94%)		0.00329 (0.33%)
XP_021736875.1	uncharacterized protein At4g06598-like	Nucl	0.011 (1.1%)		0.00476 (0.48%)		0.00368 (0.37%)		0.0146 (1.5%)		0.0349 (3.5%)		0.00209 (0.21%)		0.00121 (0.12%)		0.0354 (3.5%)		0.00168 (0.17%)		0.00499 (0.5%)		0.852 (85%)		0.0197 (2%)		0.0112 (1.1%)		0.00303 (0.3%)
XP_021742017.1	auxin response factor 8-like isoform X1	Nucl	0.00782 (0.78%)		0.000661 (0.066%)		0.000724 (0.072%)		0.0683 (6.8%)		0.041 (4.1%)		0.00803 (0.8%)		0.000275 (0.028%)		0.0052 (0.52%)		0.000492 (0.049%)		0.005 (0.5%)		0.833 (83%)		0.00324 (0.32%)		0.0132 (1.3%)		0.0136 (1.4%)
XP_021772283.1	chromatin assembly factor 1 subunit FAS1-like	Nucl	0.0187 (1.9%)		0.00117 (0.12%)		0.00442 (0.44%)		0.0917 (9.2%)		0.0115 (1.2%)		0.0223 (2.2%)		0.00236 (0.24%)		0.00274 (0.27%)		0.00103 (0.1%)		0.00506 (0.51%)		0.79 (79%)		0.012 (1.2%)		0.0202 (2%)		0.0168 (1.7%)
XP_021776091.1	uncharacterized protein LOC110739920	Nucl	0.0209 (2.1%)		0.000688 (0.069%)		0.000491 (0.049%)		0.0261 (2.6%)		0.252 (25%)		0.0342 (3.4%)		0.0069 (0.69%)		0.00583 (0.58%)		0.000561 (0.056%)		0.00508 (0.51%)		0.59 (59%)		0.0141 (1.4%)		0.0248 (2.5%)		0.0188 (1.9%)
XP_021763808.1	uncharacterized protein LOC110728473	Nucl	0.0161 (1.6%)		0.000978 (0.098%)		0.0297 (3%)		0.127 (13%)		0.0326 (3.3%)		0.0112 (1.1%)		0.00117 (0.12%)		0.00531 (0.53%)		0.00327 (0.33%)		0.0051 (0.51%)		0.636 (64%)		0.075 (7.5%)		0.0392 (3.9%)		0.0175 (1.8%)
XP_021771708.1	zinc finger BED domain-containing protein RICESLEEPER 2-like	Nucl	0.15 (15%)		0.00178 (0.18%)		0.00566 (0.57%)		0.0745 (7.4%)		0.238 (24%)		0.0175 (1.8%)		0.0138 (1.4%)		0.162 (16%)		0.00385 (0.38%)		0.00511 (0.51%)		0.271 (27%)		0.00501 (0.5%)		0.0121 (1.2%)		0.0395 (4%)
XP_021761620.1	malate dehydrogenase, chloroplastic-like	Plastid	0.000832 (0.083%)		8.8e-05 (0.0088%)		0.00159 (0.16%)		0.00138 (0.14%)		0.0416 (4.2%)		0.00166 (0.17%)		0.00084 (0.084%)		0.000319 (0.032%)		0.00392 (0.39%)		0.00513 (0.51%)		0.00202 (0.2%)		0.00305 (0.3%)		0.936 (94%)		0.00112 (0.11%)
XP_021714495.1	AP2-like ethylene-responsive transcription factor ANT	Nucl	0.0323 (3.2%)		0.00918 (0.92%)		0.00137 (0.14%)		0.0468 (4.7%)		0.0136 (1.4%)		0.00393 (0.39%)		0.0129 (1.3%)		0.00414 (0.41%)		0.00178 (0.18%)		0.00515 (0.52%)		0.837 (84%)		0.0033 (0.33%)		0.0182 (1.8%)		0.01 (1%)
XP_021748102.1	coiled-coil domain-containing protein 186-like	Nucl	0.00554 (0.55%)		0.000542 (0.054%)		0.00512 (0.51%)		0.0721 (7.2%)		0.0966 (9.7%)		0.00355 (0.36%)		0.000855 (0.085%)		0.0029 (0.29%)		0.00106 (0.11%)		0.00515 (0.52%)		0.792 (79%)		0.00248 (0.25%)		0.0105 (1%)		0.00117 (0.12%)
XP_021728118.1	uncharacterized protein LOC110695204	Nucl	0.0177 (1.8%)		0.00279 (0.28%)		0.00293 (0.29%)		0.0408 (4.1%)		0.0618 (6.2%)		0.003 (0.3%)		0.00127 (0.13%)		0.128 (13%)		0.00444 (0.44%)		0.00517 (0.52%)		0.708 (71%)		0.0135 (1.4%)		0.0044 (0.44%)		0.00546 (0.55%)
XP_021726387.1	helicase-like transcription factor CHR28	Nucl	0.0119 (1.2%)		0.0149 (1.5%)		0.00745 (0.74%)		0.0233 (2.3%)		0.174 (17%)		0.00687 (0.69%)		0.002 (0.2%)		0.0102 (1%)		0.0029 (0.29%)		0.00517 (0.52%)		0.699 (70%)		0.00368 (0.37%)		0.022 (2.2%)		0.0166 (1.7%)
XP_021750688.1	chromosome transmission fidelity protein 18 homolog isoform X1	Nucl	0.0875 (8.8%)		0.00432 (0.43%)		0.00397 (0.4%)		0.0624 (6.2%)		0.0456 (4.6%)		0.023 (2.3%)		0.00949 (0.95%)		0.0168 (1.7%)		0.00382 (0.38%)		0.00518 (0.52%)		0.425 (42%)		0.00805 (0.8%)		0.0241 (2.4%)		0.281 (28%)
XP_021721750.1	ceramide kinase-like isoform X1	Nucl	0.114 (11%)		0.00369 (0.37%)		0.00538 (0.54%)		0.0209 (2.1%)		0.238 (24%)		0.0239 (2.4%)		0.00477 (0.48%)		0.0141 (1.4%)		0.00396 (0.4%)		0.00519 (0.52%)		0.329 (33%)		0.0274 (2.7%)		0.144 (14%)		0.066 (6.6%)
XP_021720223.1	putative B3 domain-containing protein Os03g0621600	Nucl	0.278 (28%)		0.0014 (0.14%)		0.00589 (0.59%)		0.0916 (9.2%)		0.0842 (8.4%)		0.00539 (0.54%)		0.0024 (0.24%)		0.0206 (2.1%)		0.00409 (0.41%)		0.00522 (0.52%)		0.458 (46%)		0.00332 (0.33%)		0.0296 (3%)		0.00964 (0.96%)
XP_021717148.1	probable zinc metallopeptidase EGY3, chloroplastic	Plastid	0.349 (35%)		0.019 (1.9%)		0.00176 (0.18%)		0.00253 (0.25%)		0.0455 (4.6%)		0.0354 (3.5%)		0.0135 (1.4%)		0.0183 (1.8%)		0.0154 (1.5%)		0.00525 (0.52%)		0.00598 (0.6%)		0.00668 (0.67%)		0.443 (44%)		0.0382 (3.8%)
XP_021742226.1	trihelix transcription factor GTL2-like	Nucl	0.00685 (0.68%)		0.00628 (0.63%)		0.0114 (1.1%)		0.304 (30%)		0.0285 (2.8%)		0.00399 (0.4%)		0.00648 (0.65%)		0.0123 (1.2%)		0.00209 (0.21%)		0.00526 (0.53%)		0.584 (58%)		0.00458 (0.46%)		0.00949 (0.95%)		0.0154 (1.5%)
XP_021761095.1	uncharacterized protein LOC110725935	Nucl	0.00491 (0.49%)		0.00149 (0.15%)		0.0112 (1.1%)		0.124 (12%)		0.02 (2%)		0.00519 (0.52%)		0.00107 (0.11%)		0.00387 (0.39%)		0.00196 (0.2%)		0.00528 (0.53%)		0.782 (78%)		0.0107 (1.1%)		0.0219 (2.2%)		0.00592 (0.59%)
XP_021763908.1	la-related protein 6A	Nucl	0.0189 (1.9%)		0.00288 (0.29%)		0.00445 (0.44%)		0.152 (15%)		0.0819 (8.2%)		0.00624 (0.62%)		0.0194 (1.9%)		0.00779 (0.78%)		0.00483 (0.48%)		0.0053 (0.53%)		0.624 (62%)		0.0125 (1.2%)		0.0553 (5.5%)		0.00438 (0.44%)
XP_021771285.1	BTB/POZ domain-containing protein At3g05675-like	Nucl	0.0308 (3.1%)		0.000693 (0.069%)		0.0729 (7.3%)		0.0916 (9.2%)		0.271 (27%)		0.0362 (3.6%)		0.000834 (0.083%)		0.0547 (5.5%)		0.00815 (0.82%)		0.00534 (0.53%)		0.386 (39%)		0.0145 (1.5%)		0.0206 (2.1%)		0.00619 (0.62%)
XP_021748946.1	uncharacterized protein LOC110714720	Nucl	0.0293 (2.9%)		0.00564 (0.56%)		0.00679 (0.68%)		0.0406 (4.1%)		0.293 (29%)		0.0257 (2.6%)		0.0244 (2.4%)		0.104 (10%)		0.00343 (0.34%)		0.00535 (0.53%)		0.426 (43%)		0.00531 (0.53%)		0.0208 (2.1%)		0.00953 (0.95%)
XP_021758941.1	transcription factor MYB97-like	Nucl	0.0133 (1.3%)		0.00971 (0.97%)		0.000775 (0.078%)		0.0739 (7.4%)		0.0247 (2.5%)		0.00193 (0.19%)		0.0142 (1.4%)		0.0135 (1.4%)		0.00084 (0.084%)		0.00535 (0.53%)		0.826 (83%)		0.000896 (0.09%)		0.0131 (1.3%)		0.00177 (0.18%)
XP_021774757.1	type I inositol polyphosphate 5-phosphatase 13-like isoform X1	Nucl	0.0257 (2.6%)		0.000874 (0.087%)		0.00535 (0.53%)		0.0314 (3.1%)		0.073 (7.3%)		0.0398 (4%)		0.00601 (0.6%)		0.0108 (1.1%)		0.00123 (0.12%)		0.00537 (0.54%)		0.745 (74%)		0.012 (1.2%)		0.026 (2.6%)		0.0174 (1.7%)
XP_021733823.1	protein PHYTOCHROME KINASE SUBSTRATE 3-like	Nucl	0.0138 (1.4%)		0.00188 (0.19%)		0.00385 (0.38%)		0.141 (14%)		0.0165 (1.6%)		0.00349 (0.35%)		0.0226 (2.3%)		0.0354 (3.5%)		0.00181 (0.18%)		0.00539 (0.54%)		0.727 (73%)		0.00678 (0.68%)		0.0168 (1.7%)		0.00426 (0.43%)
XP_021727729.1	uncharacterized protein LOC110694870	Nucl	0.0118 (1.2%)		0.000325 (0.032%)		0.00191 (0.19%)		0.0279 (2.8%)		0.0216 (2.2%)		0.0674 (6.7%)		0.000459 (0.046%)		0.00161 (0.16%)		0.00105 (0.1%)		0.00541 (0.54%)		0.839 (84%)		0.00535 (0.53%)		0.0116 (1.2%)		0.00474 (0.47%)
XP_021728328.1	zinc finger CCCH domain-containing protein 24-like	Nucl	0.0166 (1.7%)		0.00175 (0.18%)		0.00231 (0.23%)		0.127 (13%)		0.147 (15%)		0.0295 (2.9%)		0.00371 (0.37%)		0.012 (1.2%)		0.0346 (3.5%)		0.00542 (0.54%)		0.519 (52%)		0.00557 (0.56%)		0.0913 (9.1%)		0.00384 (0.38%)
XP_021753693.1	uncharacterized protein LOC110719101	Nucl	0.00363 (0.36%)		0.00258 (0.26%)		0.00556 (0.56%)		0.0535 (5.4%)		0.239 (24%)		0.00446 (0.45%)		0.0158 (1.6%)		0.00546 (0.55%)		0.0136 (1.4%)		0.00542 (0.54%)		0.618 (62%)		0.00921 (0.92%)		0.0181 (1.8%)		0.00603 (0.6%)
XP_021720933.1	uncharacterized protein LOC110688484	Nucl	0.0318 (3.2%)		0.00205 (0.2%)		0.017 (1.7%)		0.0297 (3%)		0.0182 (1.8%)		0.0322 (3.2%)		0.0069 (0.69%)		0.00426 (0.43%)		0.00118 (0.12%)		0.00546 (0.55%)		0.776 (78%)		0.0175 (1.8%)		0.0404 (4%)		0.0175 (1.8%)
XP_021723194.1	protein FAR-RED IMPAIRED RESPONSE 1-like isoform X1	Nucl	0.0489 (4.9%)		0.00085 (0.085%)		0.00105 (0.1%)		0.0926 (9.3%)		0.0396 (4%)		0.0146 (1.5%)		0.00461 (0.46%)		0.00165 (0.16%)		0.00102 (0.1%)		0.00549 (0.55%)		0.754 (75%)		0.000766 (0.077%)		0.025 (2.5%)		0.00952 (0.95%)
XP_021735418.1	ENHANCER OF AG-4 protein 2-like isoform X1	Nucl	0.00595 (0.6%)		0.00103 (0.1%)		0.0148 (1.5%)		0.0478 (4.8%)		0.0163 (1.6%)		0.00917 (0.92%)		0.0035 (0.35%)		0.043 (4.3%)		0.0027 (0.27%)		0.00549 (0.55%)		0.823 (82%)		0.0193 (1.9%)		0.00608 (0.61%)		0.0019 (0.19%)
XP_021753063.1	basic leucine zipper 23-like isoform X1	Nucl	0.0206 (2.1%)		0.0195 (2%)		0.00153 (0.15%)		0.0515 (5.1%)		0.0319 (3.2%)		0.00486 (0.49%)		0.00838 (0.84%)		0.0117 (1.2%)		0.00338 (0.34%)		0.0055 (0.55%)		0.808 (81%)		0.00257 (0.26%)		0.02 (2%)		0.01 (1%)
XP_021765092.1	uncharacterized protein LOC110729635	Nucl	0.00281 (0.28%)		0.00317 (0.32%)		0.00283 (0.28%)		0.134 (13%)		0.198 (20%)		0.00968 (0.97%)		0.000632 (0.063%)		0.00289 (0.29%)		0.000766 (0.077%)		0.00554 (0.55%)		0.595 (60%)		0.00296 (0.3%)		0.0213 (2.1%)		0.0201 (2%)
YP_009380116.1	AtpF (chloroplast)	Plastid	0.0176 (1.8%)		0.00112 (0.11%)		0.00193 (0.19%)		0.0164 (1.6%)		0.0187 (1.9%)		0.00266 (0.27%)		0.00062 (0.062%)		0.0026 (0.26%)		0.00538 (0.54%)		0.00554 (0.55%)		0.0108 (1.1%)		0.00138 (0.14%)		0.908 (91%)		0.00713 (0.71%)
XP_021764349.1	protein indeterminate-domain 12-like	Nucl	0.0162 (1.6%)		0.106 (11%)		0.00329 (0.33%)		0.0079 (0.79%)		0.0353 (3.5%)		0.0115 (1.2%)		0.0251 (2.5%)		0.00642 (0.64%)		0.0101 (1%)		0.00556 (0.56%)		0.691 (69%)		0.00485 (0.48%)		0.0542 (5.4%)		0.0229 (2.3%)
XP_021750962.1	QWRF motif-containing protein 2-like	Nucl	0.0134 (1.3%)		0.00158 (0.16%)		0.00782 (0.78%)		0.02 (2%)		0.00574 (0.57%)		0.00171 (0.17%)		0.00106 (0.11%)		0.00722 (0.72%)		0.0401 (4%)		0.00558 (0.56%)		0.841 (84%)		0.00605 (0.6%)		0.0396 (4%)		0.00936 (0.94%)
XP_021759264.1	mitochondrial import inner membrane translocase subunit Tim9-like	Nucl	0.00319 (0.32%)		0.00134 (0.13%)		0.00203 (0.2%)		0.0449 (4.5%)		0.0952 (9.5%)		0.00996 (1%)		0.000413 (0.041%)		0.00979 (0.98%)		0.000305 (0.03%)		0.00559 (0.56%)		0.819 (82%)		0.00194 (0.19%)		0.0027 (0.27%)		0.00341 (0.34%)
XP_021739646.1	ankyrin repeat-containing protein ITN1-like	Vacu	0.242 (24%)		0.006 (0.6%)		0.00543 (0.54%)		0.0587 (5.9%)		0.169 (17%)		0.0304 (3%)		0.00225 (0.22%)		0.0184 (1.8%)		0.00541 (0.54%)		0.0056 (0.56%)		0.102 (10%)		0.0384 (3.8%)		0.0699 (7%)		0.246 (25%)
XP_021729552.1	protein PAT1 homolog 1-like	Nucl	0.0133 (1.3%)		0.00214 (0.21%)		0.00305 (0.3%)		0.167 (17%)		0.0731 (7.3%)		0.016 (1.6%)		0.00243 (0.24%)		0.0105 (1%)		0.000972 (0.097%)		0.0057 (0.57%)		0.67 (67%)		0.0201 (2%)		0.0104 (1%)		0.00484 (0.48%)
XP_021765707.1	2-Cys peroxiredoxin BAS1, chloroplastic-like isoform X1	Plastid	0.0027 (0.27%)		0.000211 (0.021%)		6e-04 (0.06%)		0.00252 (0.25%)		0.00763 (0.76%)		0.00945 (0.94%)		0.00223 (0.22%)		0.00131 (0.13%)		0.0474 (4.7%)		0.0057 (0.57%)		0.00573 (0.57%)		0.00336 (0.34%)		0.91 (91%)		0.000768 (0.077%)
XP_021745283.1	beta-catenin-like protein 1	Nucl	0.0246 (2.5%)		0.000447 (0.045%)		0.0179 (1.8%)		0.216 (22%)		0.0914 (9.1%)		0.0152 (1.5%)		0.000466 (0.047%)		0.00709 (0.71%)		0.00171 (0.17%)		0.00577 (0.58%)		0.59 (59%)		0.0176 (1.8%)		0.00595 (0.6%)		0.00608 (0.61%)
XP_021761086.1	E3 ubiquitin-protein ligase RHF1A-like	Nucl	0.0148 (1.5%)		0.00203 (0.2%)		0.00435 (0.43%)		0.128 (13%)		0.0631 (6.3%)		0.00803 (0.8%)		0.00178 (0.18%)		0.0144 (1.4%)		0.0101 (1%)		0.00577 (0.58%)		0.708 (71%)		0.0015 (0.15%)		0.0347 (3.5%)		0.00326 (0.33%)
XP_021769160.1	probable zinc metalloprotease EGY2, chloroplastic isoform X1	Plastid	0.0157 (1.6%)		0.000137 (0.014%)		0.00023 (0.023%)		0.000224 (0.022%)		0.00136 (0.14%)		0.00104 (0.1%)		0.00176 (0.18%)		0.00112 (0.11%)		0.0121 (1.2%)		0.00577 (0.58%)		0.000495 (0.05%)		0.00043 (0.043%)		0.958 (96%)		0.00117 (0.12%)
XP_021739223.1	putative disease resistance protein RGA3	Nucl	0.023 (2.3%)		0.0016 (0.16%)		0.0144 (1.4%)		0.0713 (7.1%)		0.113 (11%)		0.0356 (3.6%)		0.0137 (1.4%)		0.0213 (2.1%)		0.00294 (0.29%)		0.00578 (0.58%)		0.544 (54%)		0.116 (12%)		0.0199 (2%)		0.017 (1.7%)
XP_021754315.1	uncharacterized protein LOC110719645 isoform X1	Nucl	0.00364 (0.36%)		0.00229 (0.23%)		0.012 (1.2%)		0.0133 (1.3%)		0.102 (10%)		0.00843 (0.84%)		0.000542 (0.054%)		0.0184 (1.8%)		0.0443 (4.4%)		0.00581 (0.58%)		0.764 (76%)		0.009 (0.9%)		0.0105 (1%)		0.00557 (0.56%)
XP_021734946.1	uncharacterized protein LOC110701640	Nucl	0.149 (15%)		0.00369 (0.37%)		0.00346 (0.35%)		0.0308 (3.1%)		0.135 (14%)		0.0195 (2%)		0.0144 (1.4%)		0.0197 (2%)		0.00221 (0.22%)		0.00586 (0.59%)		0.263 (26%)		0.0526 (5.3%)		0.048 (4.8%)		0.252 (25%)
XP_021735909.1	plant UBX domain-containing protein 8-like	Nucl	0.00483 (0.48%)		0.000427 (0.043%)		0.003 (0.3%)		0.175 (18%)		0.113 (11%)		0.00208 (0.21%)		0.000899 (0.09%)		0.0144 (1.4%)		0.0125 (1.2%)		0.00586 (0.59%)		0.627 (63%)		0.00381 (0.38%)		0.0355 (3.6%)		0.00235 (0.24%)
XP_021742507.1	protein ALWAYS EARLY 2-like isoform X1	Nucl	0.00753 (0.75%)		0.000921 (0.092%)		0.00798 (0.8%)		0.0541 (5.4%)		0.147 (15%)		0.0276 (2.8%)		0.00104 (0.1%)		0.0347 (3.5%)		0.00259 (0.26%)		0.00588 (0.59%)		0.655 (66%)		0.00813 (0.81%)		0.0426 (4.3%)		0.00436 (0.44%)
XP_021754183.1	BTB/POZ domain-containing protein At5g41330-like	Plastid	0.021 (2.1%)		0.00288 (0.29%)		0.00555 (0.56%)		0.0318 (3.2%)		0.0951 (9.5%)		0.00312 (0.31%)		0.00547 (0.55%)		0.00343 (0.34%)		0.0028 (0.28%)		0.00591 (0.59%)		0.149 (15%)		0.00299 (0.3%)		0.651 (65%)		0.02 (2%)
XP_021750861.1	crossover junction endonuclease MUS81-like isoform X1	Nucl	0.0201 (2%)		0.00171 (0.17%)		0.0126 (1.3%)		0.0932 (9.3%)		0.217 (22%)		0.0297 (3%)		0.00154 (0.15%)		0.019 (1.9%)		0.00877 (0.88%)		0.00595 (0.6%)		0.378 (38%)		0.0868 (8.7%)		0.0118 (1.2%)		0.114 (11%)
XP_021760182.1	uncharacterized protein LOC110725011	Nucl	0.0158 (1.6%)		0.000491 (0.049%)		0.000596 (0.06%)		0.0241 (2.4%)		0.00476 (0.48%)		0.0114 (1.1%)		0.000303 (0.03%)		0.012 (1.2%)		0.000886 (0.089%)		0.00597 (0.6%)		0.895 (90%)		0.0192 (1.9%)		0.00886 (0.89%)		0.00102 (0.1%)
XP_021750268.1	uncharacterized protein LOC110715960 isoform X1	Nucl	0.00494 (0.49%)		0.000666 (0.067%)		0.00158 (0.16%)		0.145 (14%)		0.0143 (1.4%)		0.00107 (0.11%)		0.000932 (0.093%)		0.00553 (0.55%)		0.000616 (0.062%)		0.00599 (0.6%)		0.806 (81%)		0.00406 (0.41%)		0.00902 (0.9%)		0.0011 (0.11%)
XP_021748679.1	ATP-dependent helicase BRM-like	Nucl	0.0347 (3.5%)		0.001 (0.1%)		0.00343 (0.34%)		0.0216 (2.2%)		0.0211 (2.1%)		0.00135 (0.14%)		5e-04 (0.05%)		0.0118 (1.2%)		0.0014 (0.14%)		0.006 (0.6%)		0.884 (88%)		0.00233 (0.23%)		0.00948 (0.95%)		0.000817 (0.082%)
XP_021775458.1	uncharacterized protein LOC110739301	Nucl	0.0144 (1.4%)		0.002 (0.2%)		0.00221 (0.22%)		0.0678 (6.8%)		0.332 (33%)		0.00104 (0.1%)		0.00168 (0.17%)		0.0062 (0.62%)		0.00484 (0.48%)		0.00602 (0.6%)		0.538 (54%)		0.00198 (0.2%)		0.0127 (1.3%)		0.00931 (0.93%)
XP_021714021.1	putative U-box domain-containing protein 50	Nucl	0.0217 (2.2%)		0.00156 (0.16%)		0.00219 (0.22%)		0.147 (15%)		0.269 (27%)		0.0118 (1.2%)		0.00159 (0.16%)		0.0017 (0.17%)		0.000991 (0.099%)		0.00602 (0.6%)		0.464 (46%)		0.00269 (0.27%)		0.0365 (3.6%)		0.0326 (3.3%)
XP_021754071.1	ubiquitin carboxyl-terminal hydrolase MINDY-1-like	Nucl	0.0615 (6.2%)		0.0111 (1.1%)		0.00213 (0.21%)		0.19 (19%)		0.0567 (5.7%)		0.0052 (0.52%)		0.00627 (0.63%)		0.00336 (0.34%)		0.00157 (0.16%)		0.00603 (0.6%)		0.61 (61%)		0.00283 (0.28%)		0.0213 (2.1%)		0.0218 (2.2%)
XP_021767520.1	uncharacterized protein LOC110731910	Nucl	0.0322 (3.2%)		0.00359 (0.36%)		0.00516 (0.52%)		0.246 (25%)		0.0394 (3.9%)		0.0577 (5.8%)		0.0173 (1.7%)		0.0452 (4.5%)		0.0013 (0.13%)		0.00603 (0.6%)		0.439 (44%)		0.0386 (3.9%)		0.0394 (3.9%)		0.0292 (2.9%)
XP_021758931.1	ATP synthase gamma chain 2, chloroplastic-like	Plastid	0.000698 (0.07%)		4.33e-05 (0.0043%)		0.00323 (0.32%)		0.000679 (0.068%)		0.00432 (0.43%)		0.000913 (0.091%)		0.000139 (0.014%)		0.00041 (0.041%)		0.0137 (1.4%)		0.00603 (0.6%)		0.00451 (0.45%)		0.000435 (0.044%)		0.964 (96%)		0.000646 (0.065%)
XP_021774169.1	histone deacetylase HDT1-like	Nucl	0.0219 (2.2%)		0.00428 (0.43%)		0.00541 (0.54%)		0.17 (17%)		0.0686 (6.9%)		0.0178 (1.8%)		0.00874 (0.87%)		0.0189 (1.9%)		0.00254 (0.25%)		0.00605 (0.6%)		0.662 (66%)		0.000835 (0.084%)		0.0043 (0.43%)		0.0089 (0.89%)
XP_021724816.1	myosin-6-like isoform X1	Nucl	0.00761 (0.76%)		0.000445 (0.044%)		0.00716 (0.72%)		0.0568 (5.7%)		0.183 (18%)		0.00458 (0.46%)		0.0175 (1.8%)		0.00581 (0.58%)		0.00944 (0.94%)		0.00611 (0.61%)		0.671 (67%)		0.00458 (0.46%)		0.0173 (1.7%)		0.00917 (0.92%)
XP_021748469.1	peroxisomal membrane protein 11C-like	Peroxi	0.0318 (3.2%)		0.00215 (0.22%)		0.0172 (1.7%)		0.00286 (0.29%)		0.00694 (0.69%)		0.0548 (5.5%)		0.00461 (0.46%)		0.0208 (2.1%)		0.00836 (0.84%)		0.00621 (0.62%)		0.0107 (1.1%)		0.787 (79%)		0.00955 (0.96%)		0.0374 (3.7%)
XP_021738247.1	general negative regulator of transcription subunit 3-like isoform X1	Nucl	0.00288 (0.29%)		0.000177 (0.018%)		0.00764 (0.76%)		0.185 (18%)		0.0305 (3%)		0.00298 (0.3%)		0.00121 (0.12%)		0.0111 (1.1%)		0.000526 (0.053%)		0.00622 (0.62%)		0.731 (73%)		0.00572 (0.57%)		0.0111 (1.1%)		0.0041 (0.41%)
XP_021731826.1	uncharacterized protein LOC110698654	Plastid	0.0569 (5.7%)		0.0237 (2.4%)		0.00321 (0.32%)		0.018 (1.8%)		0.0351 (3.5%)		0.00923 (0.92%)		0.0879 (8.8%)		0.0117 (1.2%)		0.00693 (0.69%)		0.00624 (0.62%)		0.224 (22%)		0.00708 (0.71%)		0.466 (47%)		0.0441 (4.4%)
XP_021744718.1	uncharacterized protein LOC110710695	Nucl	0.00191 (0.19%)		0.000397 (0.04%)		0.00081 (0.081%)		0.205 (20%)		0.0154 (1.5%)		0.00696 (0.7%)		0.00113 (0.11%)		0.0148 (1.5%)		0.000765 (0.076%)		0.0063 (0.63%)		0.736 (74%)		0.00619 (0.62%)		0.00428 (0.43%)		0.000744 (0.074%)
XP_021740258.1	cytochrome c oxidase subunit 6b-1-like	Nucl	0.014 (1.4%)		0.000851 (0.085%)		0.00483 (0.48%)		0.0523 (5.2%)		0.259 (26%)		0.00642 (0.64%)		0.00749 (0.75%)		0.00435 (0.43%)		0.00163 (0.16%)		0.00633 (0.63%)		0.573 (57%)		0.00545 (0.55%)		0.0609 (6.1%)		0.00326 (0.33%)
XP_021768190.1	transcription factor MYC2-like	Nucl	0.0163 (1.6%)		0.0102 (1%)		0.00764 (0.76%)		0.0295 (2.9%)		0.0526 (5.3%)		0.159 (16%)		0.00587 (0.59%)		0.0112 (1.1%)		0.00357 (0.36%)		0.00635 (0.64%)		0.597 (60%)		0.0052 (0.52%)		0.0808 (8.1%)		0.0138 (1.4%)
XP_021758184.1	uncharacterized protein LOC110723166	Nucl	0.131 (13%)		0.0197 (2%)		0.00781 (0.78%)		0.0563 (5.6%)		0.189 (19%)		0.13 (13%)		0.0148 (1.5%)		0.11 (11%)		0.00357 (0.36%)		0.00636 (0.64%)		0.235 (24%)		0.0442 (4.4%)		0.0247 (2.5%)		0.0275 (2.8%)
XP_021728155.1	probable WRKY transcription factor 13	Nucl	0.0185 (1.8%)		0.00764 (0.76%)		0.0018 (0.18%)		0.0277 (2.8%)		0.00696 (0.7%)		0.00248 (0.25%)		0.00391 (0.39%)		0.0319 (3.2%)		0.000693 (0.069%)		0.00636 (0.64%)		0.869 (87%)		0.002 (0.2%)		0.0119 (1.2%)		0.00951 (0.95%)
YP_009380143.1	PetA (chloroplast)	Plastid	0.00442 (0.44%)		0.000542 (0.054%)		7.96e-05 (0.008%)		0.000796 (0.08%)		0.00272 (0.27%)		0.00613 (0.61%)		0.00481 (0.48%)		0.000365 (0.036%)		0.000577 (0.058%)		0.00639 (0.64%)		0.000756 (0.076%)		0.00052 (0.052%)		0.97 (97%)		0.00141 (0.14%)
XP_021727374.1	serine hydroxymethyltransferase 7-like	Plastid	0.00538 (0.54%)		0.000682 (0.068%)		0.000924 (0.092%)		0.011 (1.1%)		0.0448 (4.5%)		0.00211 (0.21%)		0.00134 (0.13%)		0.00207 (0.21%)		0.0105 (1%)		0.00639 (0.64%)		0.0238 (2.4%)		0.00114 (0.11%)		0.884 (88%)		0.00554 (0.55%)
XP_021731705.1	far upstream element-binding protein 1-like	Nucl	0.0207 (2.1%)		0.00857 (0.86%)		0.00118 (0.12%)		0.155 (16%)		0.115 (12%)		0.0071 (0.71%)		0.0176 (1.8%)		0.00621 (0.62%)		0.00266 (0.27%)		0.0064 (0.64%)		0.614 (61%)		0.00254 (0.25%)		0.0324 (3.2%)		0.0105 (1%)
XP_021751049.1	LOW QUALITY PROTEIN: dnaJ homolog subfamily C GRV2-like	Nucl	0.163 (16%)		0.00184 (0.18%)		0.0161 (1.6%)		0.0744 (7.4%)		0.0279 (2.8%)		0.0237 (2.4%)		0.00342 (0.34%)		0.0253 (2.5%)		0.00578 (0.58%)		0.00644 (0.64%)		0.417 (42%)		0.093 (9.3%)		0.118 (12%)		0.0238 (2.4%)
XP_021759700.1	DNA gyrase subunit A, chloroplastic/mitochondrial-like	Plastid	0.00235 (0.24%)		0.000374 (0.037%)		0.00243 (0.24%)		0.000815 (0.082%)		0.0242 (2.4%)		0.00125 (0.12%)		0.000256 (0.026%)		0.000851 (0.085%)		0.0658 (6.6%)		0.00645 (0.64%)		0.00629 (0.63%)		0.00104 (0.1%)		0.887 (89%)		0.00107 (0.11%)
XP_021760178.1	uncharacterized protein LOC110725006	Nucl	0.0164 (1.6%)		0.0135 (1.4%)		0.0358 (3.6%)		0.127 (13%)		0.117 (12%)		0.0204 (2%)		0.0111 (1.1%)		0.0231 (2.3%)		0.00193 (0.19%)		0.00648 (0.65%)		0.522 (52%)		0.0147 (1.5%)		0.0432 (4.3%)		0.0472 (4.7%)
XP_021717241.1	dynamin-related protein 3A-like	Nucl	0.119 (12%)		0.00412 (0.41%)		0.0122 (1.2%)		0.0748 (7.5%)		0.111 (11%)		0.0133 (1.3%)		0.00612 (0.61%)		0.0141 (1.4%)		0.0035 (0.35%)		0.00653 (0.65%)		0.48 (48%)		0.0177 (1.8%)		0.12 (12%)		0.0182 (1.8%)
XP_021721034.1	uncharacterized protein LOC110688574	Vacu	0.255 (26%)		0.0465 (4.6%)		0.00287 (0.29%)		0.00115 (0.12%)		0.00862 (0.86%)		0.0785 (7.8%)		0.112 (11%)		0.0493 (4.9%)		0.00425 (0.43%)		0.00655 (0.66%)		0.00235 (0.24%)		0.00797 (0.8%)		0.0139 (1.4%)		0.41 (41%)
XP_021773616.1	uncharacterized protein LOC110737586	Nucl	0.305 (30%)		0.00406 (0.41%)		0.00439 (0.44%)		0.0152 (1.5%)		0.0857 (8.6%)		0.0266 (2.7%)		0.00817 (0.82%)		0.035 (3.5%)		0.00906 (0.91%)		0.00657 (0.66%)		0.338 (34%)		0.00437 (0.44%)		0.126 (13%)		0.0325 (3.2%)
XP_021726772.1	cytochrome b6-f complex iron-sulfur subunit, chloroplastic	Plastid	0.00227 (0.23%)		0.00175 (0.18%)		0.000115 (0.012%)		0.00537 (0.54%)		0.0186 (1.9%)		0.00308 (0.31%)		0.00419 (0.42%)		0.0046 (0.46%)		0.00356 (0.36%)		0.00657 (0.66%)		0.0201 (2%)		0.000209 (0.021%)		0.929 (93%)		0.00104 (0.1%)
XP_021752280.1	uncharacterized protein LOC110717809 isoform X1	Nucl	0.0179 (1.8%)		0.00131 (0.13%)		0.00702 (0.7%)		0.0301 (3%)		0.0214 (2.1%)		0.00856 (0.86%)		0.00208 (0.21%)		0.00642 (0.64%)		0.00182 (0.18%)		0.0066 (0.66%)		0.857 (86%)		0.00682 (0.68%)		0.0237 (2.4%)		0.00925 (0.92%)
XP_021752557.1	phosphopantothenoylcysteine decarboxylase subunit VHS3-like	Nucl	0.0192 (1.9%)		0.00867 (0.87%)		0.00239 (0.24%)		0.158 (16%)		0.0518 (5.2%)		0.00747 (0.75%)		0.0096 (0.96%)		0.00651 (0.65%)		0.00117 (0.12%)		0.00666 (0.67%)		0.699 (70%)		0.000978 (0.098%)		0.0121 (1.2%)		0.0164 (1.6%)
XP_021767792.1	chlorophyll a-b binding protein CP29.2, chloroplastic-like	Plastid	0.0198 (2%)		0.000325 (0.032%)		0.000515 (0.052%)		0.00439 (0.44%)		0.072 (7.2%)		0.00464 (0.46%)		0.00569 (0.57%)		0.00561 (0.56%)		0.0048 (0.48%)		0.00679 (0.68%)		0.00535 (0.53%)		0.00719 (0.72%)		0.862 (86%)		0.00111 (0.11%)
XP_021720014.1	pollen receptor-like kinase 4	Plastid	0.00146 (0.15%)		0.000187 (0.019%)		0.00199 (0.2%)		0.000719 (0.072%)		0.00225 (0.22%)		0.0034 (0.34%)		0.000245 (0.024%)		0.000958 (0.096%)		0.0991 (9.9%)		0.00681 (0.68%)		0.00144 (0.14%)		0.000441 (0.044%)		0.879 (88%)		0.00176 (0.18%)
XP_021720177.1	ubiquitin-NEDD8-like protein RUB2	Plastid	0.00273 (0.27%)		0.00208 (0.21%)		0.000674 (0.067%)		0.0162 (1.6%)		0.0622 (6.2%)		0.0316 (3.2%)		0.00103 (0.1%)		0.000923 (0.092%)		0.00239 (0.24%)		0.00682 (0.68%)		0.0146 (1.5%)		0.00238 (0.24%)		0.855 (86%)		0.00147 (0.15%)
XP_021722516.1	protein NLP6-like	Nucl	0.0441 (4.4%)		0.000421 (0.042%)		0.013 (1.3%)		0.0709 (7.1%)		0.0412 (4.1%)		0.0192 (1.9%)		0.00112 (0.11%)		0.0067 (0.67%)		0.00222 (0.22%)		0.00684 (0.68%)		0.745 (74%)		0.00372 (0.37%)		0.0413 (4.1%)		0.00431 (0.43%)
XP_021744943.1	uncharacterized protein LOC110710908	Nucl	0.00588 (0.59%)		0.00125 (0.12%)		0.00693 (0.69%)		0.00894 (0.89%)		0.242 (24%)		0.025 (2.5%)		0.00309 (0.31%)		0.00575 (0.57%)		0.00506 (0.51%)		0.00684 (0.68%)		0.495 (50%)		0.0647 (6.5%)		0.125 (12%)		0.00519 (0.52%)
XP_021713436.1	uncharacterized protein LOC110681591	Nucl	0.00175 (0.18%)		0.000174 (0.017%)		0.00261 (0.26%)		0.0195 (2%)		0.0332 (3.3%)		0.0131 (1.3%)		0.000158 (0.016%)		0.00921 (0.92%)		0.00117 (0.12%)		0.00686 (0.69%)		0.891 (89%)		0.00683 (0.68%)		0.0129 (1.3%)		0.00118 (0.12%)
XP_021718042.1	auxilin-like protein 1	Nucl	0.00916 (0.92%)		0.000971 (0.097%)		0.004 (0.4%)		0.085 (8.5%)		0.103 (10%)		0.0059 (0.59%)		0.00127 (0.13%)		0.0115 (1.2%)		0.00594 (0.59%)		0.00689 (0.69%)		0.533 (53%)		0.00192 (0.19%)		0.23 (23%)		0.00221 (0.22%)
XP_021714292.1	uncharacterized protein LOC110682293	Nucl	0.131 (13%)		0.00521 (0.52%)		0.00328 (0.33%)		0.132 (13%)		0.0229 (2.3%)		0.00589 (0.59%)		0.00264 (0.26%)		0.00961 (0.96%)		0.00345 (0.34%)		0.0069 (0.69%)		0.596 (60%)		0.0103 (1%)		0.063 (6.3%)		0.0077 (0.77%)
XP_021748314.1	probable arabinosyltransferase ARAD1	Plastid	0.00899 (0.9%)		0.00034 (0.034%)		0.000655 (0.066%)		0.000363 (0.036%)		0.00227 (0.23%)		0.00431 (0.43%)		0.00151 (0.15%)		0.0143 (1.4%)		0.0144 (1.4%)		0.00694 (0.69%)		0.0147 (1.5%)		0.000758 (0.076%)		0.918 (92%)		0.0127 (1.3%)
XP_021736276.1	uncharacterized protein LOC110702841	Nucl	0.11 (11%)		7e-04 (0.07%)		0.00467 (0.47%)		0.0115 (1.2%)		0.152 (15%)		0.11 (11%)		0.00211 (0.21%)		0.00433 (0.43%)		0.000762 (0.076%)		0.00695 (0.7%)		0.534 (53%)		0.0014 (0.14%)		0.0549 (5.5%)		0.00715 (0.72%)
XP_021726700.1	uncharacterized protein LOC110693849 isoform X1	Nucl	0.0028 (0.28%)		0.000478 (0.048%)		0.0013 (0.13%)		0.0306 (3.1%)		0.00985 (0.98%)		0.00304 (0.3%)		0.0078 (0.78%)		0.00458 (0.46%)		0.00941 (0.94%)		0.00696 (0.7%)		0.869 (87%)		0.00378 (0.38%)		0.0486 (4.9%)		0.00168 (0.17%)
YP_009380110.1	PsbA (chloroplast)	Plastid	0.00948 (0.95%)		0.00011 (0.011%)		0.000227 (0.023%)		0.000968 (0.097%)		0.00185 (0.18%)		0.00144 (0.14%)		0.000154 (0.015%)		0.00177 (0.18%)		0.00459 (0.46%)		0.00701 (0.7%)		0.000733 (0.073%)		0.000513 (0.051%)		0.96 (96%)		0.0107 (1.1%)
XP_021732238.1	uncharacterized protein LOC110699054	Nucl	0.00312 (0.31%)		0.000533 (0.053%)		0.00773 (0.77%)		0.227 (23%)		0.12 (12%)		0.00354 (0.35%)		0.000723 (0.072%)		0.00637 (0.64%)		0.00829 (0.83%)		0.00711 (0.71%)		0.544 (54%)		0.000901 (0.09%)		0.0704 (7%)		0.000613 (0.061%)
XP_021757374.1	glyceraldehyde-3-phosphate dehydrogenase GAPCP2, chloroplastic-like isoform X1	Plastid	0.000518 (0.052%)		0.0064 (0.64%)		0.000189 (0.019%)		0.0019 (0.19%)		0.0133 (1.3%)		0.00149 (0.15%)		0.00329 (0.33%)		0.000566 (0.057%)		0.0114 (1.1%)		0.00716 (0.72%)		0.00446 (0.45%)		0.00053 (0.053%)		0.947 (95%)		0.00215 (0.22%)
XP_021748974.1	thyroid receptor-interacting protein 11-like	Nucl	0.0139 (1.4%)		0.000844 (0.084%)		0.0104 (1%)		0.183 (18%)		0.112 (11%)		0.00252 (0.25%)		0.00064 (0.064%)		0.0178 (1.8%)		0.00921 (0.92%)		0.00721 (0.72%)		0.526 (53%)		0.00484 (0.48%)		0.109 (11%)		0.00193 (0.19%)
XP_021721293.1	uncharacterized protein LOC110688843	Nucl	0.0129 (1.3%)		0.00336 (0.34%)		0.00506 (0.51%)		0.101 (10%)		0.0735 (7.4%)		0.00429 (0.43%)		0.00449 (0.45%)		0.00393 (0.39%)		0.0041 (0.41%)		0.00721 (0.72%)		0.684 (68%)		0.0049 (0.49%)		0.0825 (8.2%)		0.00907 (0.91%)
XP_021717004.1	glutathione S-transferase T3-like	Nucl	0.119 (12%)		0.00272 (0.27%)		0.00198 (0.2%)		0.0233 (2.3%)		0.0821 (8.2%)		0.00607 (0.61%)		0.00512 (0.51%)		0.00981 (0.98%)		0.00278 (0.28%)		0.00721 (0.72%)		0.628 (63%)		0.0529 (5.3%)		0.0558 (5.6%)		0.0031 (0.31%)
XP_021734846.1	gibberellin 20 oxidase 1-like isoform X1	Plastid	0.0757 (7.6%)		0.0291 (2.9%)		0.00535 (0.53%)		0.0555 (5.6%)		0.186 (19%)		0.0175 (1.8%)		0.04 (4%)		0.108 (11%)		0.00307 (0.31%)		0.00722 (0.72%)		0.0984 (9.8%)		0.00889 (0.89%)		0.351 (35%)		0.0146 (1.5%)
XP_021754550.1	transcription factor MYB26-like	Nucl	0.0584 (5.8%)		0.013 (1.3%)		0.0349 (3.5%)		0.114 (11%)		0.0441 (4.4%)		0.0231 (2.3%)		0.0185 (1.8%)		0.034 (3.4%)		0.00349 (0.35%)		0.00724 (0.72%)		0.57 (57%)		0.00751 (0.75%)		0.0195 (2%)		0.0524 (5.2%)
YP_009380181.1	PsaC (chloroplast)	Plastid	0.00682 (0.68%)		0.00138 (0.14%)		0.000481 (0.048%)		0.0149 (1.5%)		0.0125 (1.2%)		0.00582 (0.58%)		0.0317 (3.2%)		0.00356 (0.36%)		0.00122 (0.12%)		0.00726 (0.73%)		0.0154 (1.5%)		0.000603 (0.06%)		0.898 (90%)		0.000602 (0.06%)
XP_021726447.1	DNA-directed RNA polymerase II subunit RPB2-like	Nucl	0.115 (12%)		0.00754 (0.75%)		0.00177 (0.18%)		0.116 (12%)		0.041 (4.1%)		0.0297 (3%)		0.00633 (0.63%)		0.00312 (0.31%)		0.00406 (0.41%)		0.00729 (0.73%)		0.571 (57%)		0.00495 (0.5%)		0.0447 (4.5%)		0.0463 (4.6%)
XP_021769805.1	aspartic proteinase A1-like	Vacu	0.0404 (4%)		0.0405 (4%)		0.00177 (0.18%)		0.0011 (0.11%)		0.00481 (0.48%)		0.0364 (3.6%)		0.0688 (6.9%)		0.00756 (0.76%)		0.00766 (0.77%)		0.00729 (0.73%)		0.00199 (0.2%)		0.00151 (0.15%)		0.0106 (1.1%)		0.77 (77%)
XP_021723832.1	dihydrolipoyllysine-residue acetyltransferase component 4 of pyruvate dehydrogenase complex, chloroplastic	Plastid	0.0017 (0.17%)		0.00268 (0.27%)		0.000196 (0.02%)		0.000779 (0.078%)		0.0124 (1.2%)		0.00212 (0.21%)		0.00308 (0.31%)		0.000281 (0.028%)		0.0043 (0.43%)		0.00738 (0.74%)		0.00194 (0.19%)		0.00122 (0.12%)		0.96 (96%)		0.00188 (0.19%)
XP_021771842.1	uncharacterized protein LOC110735978	Nucl	0.00437 (0.44%)		0.00145 (0.14%)		0.00155 (0.16%)		0.268 (27%)		0.13 (13%)		0.00595 (0.6%)		0.0197 (2%)		0.00164 (0.16%)		0.00156 (0.16%)		0.00741 (0.74%)		0.496 (50%)		0.00212 (0.21%)		0.0508 (5.1%)		0.00918 (0.92%)
XP_021757874.1	uncharacterized protein LOC110722892	Nucl	0.0108 (1.1%)		0.00296 (0.3%)		0.00353 (0.35%)		0.161 (16%)		0.12 (12%)		0.0178 (1.8%)		0.0023 (0.23%)		0.0026 (0.26%)		0.00086 (0.086%)		0.00745 (0.74%)		0.586 (59%)		0.00412 (0.41%)		0.0703 (7%)		0.011 (1.1%)
XP_021762291.1	uncharacterized protein LOC110727061 isoform X1	Nucl	0.0122 (1.2%)		0.00125 (0.12%)		0.00216 (0.22%)		0.0235 (2.4%)		0.0389 (3.9%)		0.00206 (0.21%)		0.0119 (1.2%)		0.00337 (0.34%)		0.00075 (0.075%)		0.00746 (0.75%)		0.864 (86%)		0.0118 (1.2%)		0.0164 (1.6%)		0.00466 (0.47%)
XP_021747845.1	probable rhamnogalacturonate lyase B	Vacu	0.00781 (0.78%)		0.00982 (0.98%)		0.0014 (0.14%)		0.000877 (0.088%)		0.036 (3.6%)		0.0398 (4%)		0.328 (33%)		0.0105 (1%)		0.00244 (0.24%)		0.0075 (0.75%)		0.00151 (0.15%)		0.00917 (0.92%)		0.00841 (0.84%)		0.536 (54%)
XP_021754680.1	fructokinase-like 1, chloroplastic	Plastid	0.00393 (0.39%)		0.00265 (0.26%)		0.00394 (0.39%)		0.00192 (0.19%)		0.00881 (0.88%)		0.00587 (0.59%)		0.00306 (0.31%)		0.01 (1%)		0.0192 (1.9%)		0.00751 (0.75%)		0.0722 (7.2%)		0.00612 (0.61%)		0.849 (85%)		0.00621 (0.62%)
YP_009380159.1	PsbH (chloroplast)	Plastid	0.01 (1%)		0.00019 (0.019%)		8.48e-05 (0.0085%)		0.000735 (0.074%)		0.00487 (0.49%)		0.00151 (0.15%)		0.000437 (0.044%)		0.00191 (0.19%)		0.00257 (0.26%)		0.00759 (0.76%)		0.00117 (0.12%)		0.000978 (0.098%)		0.966 (97%)		0.00216 (0.22%)
XP_021740461.1	uncharacterized protein LOC110706808 isoform X2	Nucl	0.0258 (2.6%)		0.0012 (0.12%)		0.00949 (0.95%)		0.0868 (8.7%)		0.261 (26%)		0.0833 (8.3%)		0.00111 (0.11%)		0.0355 (3.6%)		0.00252 (0.25%)		0.00761 (0.76%)		0.458 (46%)		0.00781 (0.78%)		0.00993 (0.99%)		0.0102 (1%)
XP_021720238.1	nucleoside diphosphate kinase 2, chloroplastic-like	Plastid	0.00312 (0.31%)		0.000328 (0.033%)		0.000797 (0.08%)		0.00525 (0.52%)		0.0263 (2.6%)		0.00141 (0.14%)		0.00253 (0.25%)		0.000974 (0.097%)		0.0198 (2%)		0.00762 (0.76%)		0.424 (42%)		0.00417 (0.42%)		0.502 (50%)		0.00103 (0.1%)
XP_021772287.1	protein RETICULATA-RELATED 3, chloroplastic-like	Plastid	0.00194 (0.19%)		0.000351 (0.035%)		0.000194 (0.019%)		0.0017 (0.17%)		0.00344 (0.34%)		0.00204 (0.2%)		0.00127 (0.13%)		0.000653 (0.065%)		0.0258 (2.6%)		0.00773 (0.77%)		0.00402 (0.4%)		0.000406 (0.041%)		0.949 (95%)		0.00174 (0.17%)
XP_021717426.1	protein NAP1-like	Plastid	0.204 (20%)		0.0189 (1.9%)		0.00822 (0.82%)		0.0694 (6.9%)		0.0462 (4.6%)		0.0274 (2.7%)		0.00197 (0.2%)		0.0422 (4.2%)		0.0225 (2.2%)		0.00774 (0.77%)		0.212 (21%)		0.078 (7.8%)		0.251 (25%)		0.0106 (1.1%)
XP_021739733.1	mitogen-activated protein kinase kinase 5-like	Plastid	0.054 (5.4%)		0.0013 (0.13%)		0.00364 (0.36%)		0.0142 (1.4%)		0.00518 (0.52%)		0.0121 (1.2%)		0.00712 (0.71%)		0.0513 (5.1%)		0.00486 (0.49%)		0.00775 (0.78%)		0.364 (36%)		0.0366 (3.7%)		0.371 (37%)		0.067 (6.7%)
XP_021767511.1	uncharacterized protein LOC110731901	Nucl	0.0319 (3.2%)		0.00317 (0.32%)		0.0724 (7.2%)		0.161 (16%)		0.309 (31%)		0.0101 (1%)		0.0101 (1%)		0.00849 (0.85%)		0.0048 (0.48%)		0.00777 (0.78%)		0.328 (33%)		0.00317 (0.32%)		0.039 (3.9%)		0.0108 (1.1%)
XP_021756545.1	plastocyanin, chloroplastic	Plastid	0.00615 (0.62%)		0.00361 (0.36%)		7e-04 (0.07%)		0.00449 (0.45%)		0.0456 (4.6%)		0.00519 (0.52%)		0.0152 (1.5%)		0.00375 (0.38%)		0.00343 (0.34%)		0.00778 (0.78%)		0.00116 (0.12%)		0.000557 (0.056%)		0.896 (90%)		0.00586 (0.59%)
YP_009380130.1	PsaA (chloroplast)	Plastid	0.0257 (2.6%)		0.000341 (0.034%)		0.00157 (0.16%)		0.000612 (0.061%)		0.0034 (0.34%)		0.0117 (1.2%)		0.00083 (0.083%)		0.0249 (2.5%)		0.000851 (0.085%)		0.0078 (0.78%)		0.00202 (0.2%)		0.00368 (0.37%)		0.905 (90%)		0.0112 (1.1%)
XP_021713606.1	uncharacterized protein LOC110681790	Nucl	0.167 (17%)		0.00565 (0.56%)		0.00437 (0.44%)		0.0375 (3.8%)		0.187 (19%)		0.0894 (8.9%)		0.0247 (2.5%)		0.0736 (7.4%)		0.00308 (0.31%)		0.00784 (0.78%)		0.273 (27%)		0.0113 (1.1%)		0.0916 (9.2%)		0.024 (2.4%)
XP_021776235.1	MADS-box transcription factor 23-like isoform X1	Nucl	0.00404 (0.4%)		0.000712 (0.071%)		0.006 (0.6%)		0.125 (12%)		0.00176 (0.18%)		0.00111 (0.11%)		0.000528 (0.053%)		0.00801 (0.8%)		0.00156 (0.16%)		0.00788 (0.79%)		0.825 (82%)		0.00189 (0.19%)		0.0148 (1.5%)		0.00169 (0.17%)
XP_021732988.1	uncharacterized protein LOC110699780	Nucl	0.0752 (7.5%)		0.00137 (0.14%)		0.0153 (1.5%)		0.16 (16%)		0.0956 (9.6%)		0.0048 (0.48%)		0.00262 (0.26%)		0.0521 (5.2%)		0.0105 (1%)		0.00789 (0.79%)		0.339 (34%)		0.017 (1.7%)		0.215 (22%)		0.00414 (0.41%)
XP_021727755.1	chromatin structure-remodeling complex protein SYD-like isoform X1	Nucl	0.0155 (1.6%)		0.00734 (0.73%)		0.0414 (4.1%)		0.178 (18%)		0.268 (27%)		0.012 (1.2%)		0.0156 (1.6%)		0.00691 (0.69%)		0.0488 (4.9%)		0.00794 (0.79%)		0.325 (32%)		0.00552 (0.55%)		0.0338 (3.4%)		0.0347 (3.5%)
XP_021755311.1	ABC transporter B family member 13-like	Vacu	0.181 (18%)		0.00561 (0.56%)		0.00588 (0.59%)		0.155 (16%)		0.0895 (9%)		0.0172 (1.7%)		0.00335 (0.34%)		0.0127 (1.3%)		0.0028 (0.28%)		0.00799 (0.8%)		0.1 (10%)		0.0208 (2.1%)		0.0768 (7.7%)		0.321 (32%)
XP_021767098.1	origin of replication complex subunit 5-like	Nucl	0.0455 (4.6%)		0.000494 (0.049%)		0.00104 (0.1%)		0.14 (14%)		0.0287 (2.9%)		0.0109 (1.1%)		0.000419 (0.042%)		0.00492 (0.49%)		0.0021 (0.21%)		0.00804 (0.8%)		0.717 (72%)		0.0201 (2%)		0.0156 (1.6%)		0.00555 (0.56%)
YP_009380136.1	ribulose-1,5-bisphosphate carboxylase/oxygenase large subunit (chloroplast)	Plastid	0.00192 (0.19%)		0.000105 (0.01%)		0.000434 (0.043%)		0.00866 (0.87%)		0.0292 (2.9%)		0.00187 (0.19%)		0.000591 (0.059%)		0.00185 (0.18%)		0.00685 (0.68%)		0.00805 (0.8%)		0.0142 (1.4%)		0.00103 (0.1%)		0.925 (92%)		0.000267 (0.027%)
XP_021767459.1	sterol 3-beta-glucosyltransferase UGT80A2-like	Nucl	0.122 (12%)		0.00597 (0.6%)		0.00329 (0.33%)		0.0724 (7.2%)		0.33 (33%)		0.00866 (0.87%)		0.00583 (0.58%)		0.00445 (0.44%)		0.00459 (0.46%)		0.00808 (0.81%)		0.366 (37%)		0.0202 (2%)		0.0441 (4.4%)		0.00479 (0.48%)
XP_021722299.1	protein RDM16-like isoform X1	Nucl	0.0941 (9.4%)		0.000748 (0.075%)		0.00156 (0.16%)		0.105 (10%)		0.204 (20%)		0.00371 (0.37%)		0.00179 (0.18%)		0.0278 (2.8%)		0.00215 (0.22%)		0.00811 (0.81%)		0.52 (52%)		0.00218 (0.22%)		0.0133 (1.3%)		0.0152 (1.5%)
XP_021747643.1	probable cytosolic oligopeptidase A	Nucl	0.302 (30%)		0.00112 (0.11%)		0.0062 (0.62%)		0.0741 (7.4%)		0.0147 (1.5%)		0.00194 (0.19%)		0.00109 (0.11%)		0.0184 (1.8%)		0.0218 (2.2%)		0.00811 (0.81%)		0.456 (46%)		0.0499 (5%)		0.0414 (4.1%)		0.00305 (0.3%)
XP_021766395.1	superoxide dismutase [Cu-Zn], chloroplastic	Plastid	0.0385 (3.8%)		0.00765 (0.76%)		0.00653 (0.65%)		0.00997 (1%)		0.0479 (4.8%)		0.0111 (1.1%)		0.0306 (3.1%)		0.0049 (0.49%)		0.0122 (1.2%)		0.00812 (0.81%)		0.046 (4.6%)		0.00253 (0.25%)		0.758 (76%)		0.016 (1.6%)
XP_021720069.1	ankyrin repeat and SAM domain-containing protein 6-like isoform X1	Nucl	0.00305 (0.3%)		0.000198 (0.02%)		0.00144 (0.14%)		0.0392 (3.9%)		0.0631 (6.3%)		0.00388 (0.39%)		0.00021 (0.021%)		0.00279 (0.28%)		0.00427 (0.43%)		0.00819 (0.82%)		0.82 (82%)		0.0414 (4.1%)		0.0114 (1.1%)		0.000686 (0.069%)
XP_021733857.1	uncharacterized protein LOC110700606	Nucl	0.0143 (1.4%)		0.000251 (0.025%)		0.00112 (0.11%)		0.166 (17%)		0.00553 (0.55%)		0.00136 (0.14%)		0.000273 (0.027%)		0.00391 (0.39%)		0.00105 (0.1%)		0.00819 (0.82%)		0.79 (79%)		0.00258 (0.26%)		0.00501 (0.5%)		0.000646 (0.065%)
XP_021725476.1	AT-rich interactive domain-containing protein 2-like	Nucl	0.0588 (5.9%)		0.00147 (0.15%)		0.00354 (0.35%)		0.174 (17%)		0.164 (16%)		0.0156 (1.6%)		0.0207 (2.1%)		0.0106 (1.1%)		0.0079 (0.79%)		0.00819 (0.82%)		0.46 (46%)		0.00334 (0.33%)		0.0429 (4.3%)		0.0277 (2.8%)
XP_021714456.1	OTU domain-containing protein 5-like isoform X1	Nucl	0.00373 (0.37%)		0.00601 (0.6%)		0.00334 (0.33%)		0.279 (28%)		0.0813 (8.1%)		0.00948 (0.95%)		0.0182 (1.8%)		0.00795 (0.8%)		0.00204 (0.2%)		0.00821 (0.82%)		0.547 (55%)		0.0184 (1.8%)		0.00692 (0.69%)		0.00815 (0.82%)
XP_021748330.1	uncharacterized protein LOC110714165	Nucl	0.0052 (0.52%)		0.000875 (0.088%)		0.00271 (0.27%)		0.0559 (5.6%)		0.179 (18%)		0.00642 (0.64%)		0.000627 (0.063%)		0.00221 (0.22%)		0.00513 (0.51%)		0.00825 (0.82%)		0.662 (66%)		0.00598 (0.6%)		0.0561 (5.6%)		0.00909 (0.91%)
XP_021735870.1	remorin-like	Nucl	0.0691 (6.9%)		0.00218 (0.22%)		0.000802 (0.08%)		0.155 (16%)		0.214 (21%)		0.0118 (1.2%)		0.00663 (0.66%)		0.00504 (0.5%)		0.00217 (0.22%)		0.00829 (0.83%)		0.503 (50%)		0.00162 (0.16%)		0.0104 (1%)		0.00969 (0.97%)
XP_021736684.1	zinc finger BED domain-containing protein DAYSLEEPER-like	Nucl	0.0912 (9.1%)		0.051 (5.1%)		0.00303 (0.3%)		0.0477 (4.8%)		0.146 (15%)		0.0579 (5.8%)		0.00496 (0.5%)		0.0303 (3%)		0.00215 (0.22%)		0.00833 (0.83%)		0.398 (40%)		0.0144 (1.4%)		0.103 (10%)		0.0423 (4.2%)
XP_021754457.1	G2/mitotic-specific cyclin-2-like isoform X1	Plastid	0.105 (10%)		0.0126 (1.3%)		0.0027 (0.27%)		0.0563 (5.6%)		0.178 (18%)		0.0209 (2.1%)		0.00327 (0.33%)		0.0149 (1.5%)		0.00372 (0.37%)		0.00835 (0.84%)		0.0655 (6.6%)		0.0105 (1%)		0.502 (50%)		0.0163 (1.6%)
XP_021739427.1	putative disease resistance protein RGA1	Nucl	0.183 (18%)		0.000872 (0.087%)		0.00727 (0.73%)		0.0939 (9.4%)		0.0246 (2.5%)		0.0202 (2%)		0.00169 (0.17%)		0.0199 (2%)		0.00139 (0.14%)		0.00836 (0.84%)		0.575 (57%)		0.00805 (0.8%)		0.0457 (4.6%)		0.00941 (0.94%)
XP_021735088.1	protein FAR-RED IMPAIRED RESPONSE 1-like	Nucl	0.0728 (7.3%)		0.000747 (0.075%)		0.005 (0.5%)		0.219 (22%)		0.125 (12%)		0.0144 (1.4%)		0.00261 (0.26%)		0.0239 (2.4%)		0.00687 (0.69%)		0.00837 (0.84%)		0.479 (48%)		0.00257 (0.26%)		0.0151 (1.5%)		0.0237 (2.4%)
XP_021757264.1	BTB/POZ and MATH domain-containing protein 3 isoform X1	Nucl	0.0518 (5.2%)		0.000699 (0.07%)		0.00652 (0.65%)		0.0667 (6.7%)		0.145 (14%)		0.0178 (1.8%)		0.00111 (0.11%)		0.0392 (3.9%)		0.0048 (0.48%)		0.00839 (0.84%)		0.576 (58%)		0.0247 (2.5%)		0.0484 (4.8%)		0.00928 (0.93%)
XP_021753972.1	uncharacterized protein LOC110719364 isoform X1	Nucl	0.0146 (1.5%)		0.00105 (0.1%)		0.00199 (0.2%)		0.227 (23%)		0.0173 (1.7%)		0.00752 (0.75%)		0.00248 (0.25%)		0.0585 (5.9%)		0.00916 (0.92%)		0.00841 (0.84%)		0.598 (60%)		0.00168 (0.17%)		0.0489 (4.9%)		0.00335 (0.34%)
XP_021775723.1	translocase of chloroplast 120, chloroplastic-like	Nucl	0.126 (13%)		0.00237 (0.24%)		0.00415 (0.42%)		0.0803 (8%)		0.237 (24%)		0.0187 (1.9%)		0.00331 (0.33%)		0.00885 (0.88%)		0.00127 (0.13%)		0.00841 (0.84%)		0.455 (46%)		0.0137 (1.4%)		0.0313 (3.1%)		0.00996 (1%)
XP_021731077.1	DNA-directed RNA polymerase II subunit 1-like	Nucl	0.0596 (6%)		0.00272 (0.27%)		0.00842 (0.84%)		0.0889 (8.9%)		0.0452 (4.5%)		0.0449 (4.5%)		0.0188 (1.9%)		0.0112 (1.1%)		0.00656 (0.66%)		0.00849 (0.85%)		0.397 (40%)		0.0111 (1.1%)		0.275 (28%)		0.0229 (2.3%)
XP_021757926.1	uncharacterized protein LOC110722962	Plastid	0.0377 (3.8%)		0.00838 (0.84%)		0.00238 (0.24%)		0.0214 (2.1%)		0.0862 (8.6%)		0.0309 (3.1%)		0.0172 (1.7%)		0.00559 (0.56%)		0.0126 (1.3%)		0.00849 (0.85%)		0.251 (25%)		0.0585 (5.9%)		0.434 (43%)		0.0265 (2.6%)
XP_021763382.1	CLIP-associated protein-like isoform X1	Plastid	0.00793 (0.79%)		0.000737 (0.074%)		0.0106 (1.1%)		0.00557 (0.56%)		0.0111 (1.1%)		0.0103 (1%)		0.00181 (0.18%)		0.00369 (0.37%)		0.00954 (0.95%)		0.00853 (0.85%)		0.0638 (6.4%)		0.0123 (1.2%)		0.835 (84%)		0.0196 (2%)
XP_021733862.1	chlorophyll a-b binding protein 4, chloroplastic-like	Plastid	0.00379 (0.38%)		6.23e-05 (0.0062%)		0.000111 (0.011%)		0.000868 (0.087%)		0.00423 (0.42%)		0.000877 (0.088%)		0.0051 (0.51%)		0.00601 (0.6%)		0.00127 (0.13%)		0.00853 (0.85%)		0.000375 (0.038%)		0.000497 (0.05%)		0.968 (97%)		0.000419 (0.042%)
XP_021772984.1	LOW QUALITY PROTEIN: UPF0603 protein At1g54780, chloroplastic-like	Plastid	0.00307 (0.31%)		0.00181 (0.18%)		0.000481 (0.048%)		0.00172 (0.17%)		0.00695 (0.7%)		0.00267 (0.27%)		0.000625 (0.062%)		0.0116 (1.2%)		0.0016 (0.16%)		0.00863 (0.86%)		0.00977 (0.98%)		0.00126 (0.13%)		0.946 (95%)		0.00374 (0.37%)
XP_021761693.1	uncharacterized protein LOC110726521 isoform X1	Nucl	0.00531 (0.53%)		0.000799 (0.08%)		0.016 (1.6%)		0.257 (26%)		0.0402 (4%)		0.00594 (0.59%)		0.000788 (0.079%)		0.0116 (1.2%)		0.0265 (2.6%)		0.00869 (0.87%)		0.563 (56%)		0.00432 (0.43%)		0.0576 (5.8%)		0.00168 (0.17%)
XP_021722141.1	DNA-directed RNA polymerase III subunit RPC5-like	Nucl	0.00971 (0.97%)		0.000847 (0.085%)		0.031 (3.1%)		0.0702 (7%)		0.145 (14%)		0.0146 (1.5%)		0.00136 (0.14%)		0.0147 (1.5%)		0.00117 (0.12%)		0.00869 (0.87%)		0.62 (62%)		0.0657 (6.6%)		0.0137 (1.4%)		0.00375 (0.38%)
XP_021734293.1	elongation factor 1-beta 2-like	Nucl	0.175 (18%)		0.00279 (0.28%)		0.0289 (2.9%)		0.043 (4.3%)		0.145 (14%)		0.0382 (3.8%)		0.0045 (0.45%)		0.0101 (1%)		0.0112 (1.1%)		0.00876 (0.88%)		0.466 (47%)		0.00586 (0.59%)		0.0431 (4.3%)		0.0185 (1.8%)
XP_021718200.1	heat shock 70 kDa protein 18-like	Nucl	0.243 (24%)		0.00149 (0.15%)		0.00666 (0.67%)		0.136 (14%)		0.153 (15%)		0.0515 (5.1%)		0.00141 (0.14%)		0.00272 (0.27%)		0.00249 (0.25%)		0.00878 (0.88%)		0.282 (28%)		0.00291 (0.29%)		0.0948 (9.5%)		0.0138 (1.4%)
XP_021769382.1	cysteine--tRNA ligase, chloroplastic/mitochondrial-like isoform X1	Plastid	0.013 (1.3%)		0.00338 (0.34%)		0.0207 (2.1%)		0.00361 (0.36%)		0.0195 (2%)		0.0334 (3.3%)		0.0155 (1.6%)		0.0195 (2%)		0.0798 (8%)		0.0088 (0.88%)		0.093 (9.3%)		0.00631 (0.63%)		0.667 (67%)		0.0165 (1.6%)
XP_021745025.1	uncharacterized protein LOC110710981	Plastid	0.0146 (1.5%)		0.00338 (0.34%)		0.00651 (0.65%)		0.0092 (0.92%)		0.0158 (1.6%)		0.0163 (1.6%)		0.0016 (0.16%)		0.0336 (3.4%)		0.0499 (5%)		0.00881 (0.88%)		0.103 (10%)		0.0352 (3.5%)		0.69 (69%)		0.0124 (1.2%)
XP_021771044.1	chlorophyll a-b binding protein 6A, chloroplastic-like	Plastid	0.00458 (0.46%)		0.000153 (0.015%)		9.59e-05 (0.0096%)		0.000619 (0.062%)		0.0152 (1.5%)		0.00109 (0.11%)		0.00252 (0.25%)		0.00259 (0.26%)		0.00431 (0.43%)		0.00883 (0.88%)		0.00353 (0.35%)		0.000452 (0.045%)		0.955 (96%)		0.000669 (0.067%)
XP_021722925.1	uncharacterized protein LOC110690409	Nucl	0.0233 (2.3%)		0.000459 (0.046%)		0.00105 (0.1%)		0.356 (36%)		0.0252 (2.5%)		0.0221 (2.2%)		0.000595 (0.06%)		0.00949 (0.95%)		0.00111 (0.11%)		0.00893 (0.89%)		0.532 (53%)		0.00347 (0.35%)		0.0117 (1.2%)		0.00514 (0.51%)
XP_021753442.1	pentatricopeptide repeat-containing protein MRL1, chloroplastic-like	Plastid	0.00491 (0.49%)		0.000286 (0.029%)		0.00302 (0.3%)		0.00358 (0.36%)		0.02 (2%)		0.00522 (0.52%)		0.00217 (0.22%)		0.00163 (0.16%)		0.0236 (2.4%)		0.00898 (0.9%)		0.0178 (1.8%)		0.018 (1.8%)		0.883 (88%)		0.00813 (0.81%)
XP_021754189.1	putative disease resistance protein RGA1	Nucl	0.0638 (6.4%)		0.000516 (0.052%)		0.00586 (0.59%)		0.152 (15%)		0.0256 (2.6%)		0.0269 (2.7%)		0.000589 (0.059%)		0.0802 (8%)		0.00267 (0.27%)		0.00899 (0.9%)		0.598 (60%)		0.00351 (0.35%)		0.0249 (2.5%)		0.00563 (0.56%)
XP_021755457.1	protein FAR1-RELATED SEQUENCE 8-like	Nucl	0.0419 (4.2%)		0.00722 (0.72%)		0.00149 (0.15%)		0.163 (16%)		0.0396 (4%)		0.0369 (3.7%)		0.00969 (0.97%)		0.00272 (0.27%)		0.00125 (0.12%)		0.009 (0.9%)		0.637 (64%)		0.00165 (0.16%)		0.0347 (3.5%)		0.0143 (1.4%)
XP_021734842.1	zinc finger protein WIP6-like	Nucl	0.0882 (8.8%)		0.0128 (1.3%)		0.00298 (0.3%)		0.0151 (1.5%)		0.0539 (5.4%)		0.00693 (0.69%)		0.0317 (3.2%)		0.0175 (1.8%)		0.00356 (0.36%)		0.00904 (0.9%)		0.705 (70%)		0.00197 (0.2%)		0.0368 (3.7%)		0.0144 (1.4%)
XP_021727664.1	protein WUSCHEL-like	Nucl	0.0474 (4.7%)		0.112 (11%)		0.00255 (0.26%)		0.0525 (5.2%)		0.0549 (5.5%)		0.0108 (1.1%)		0.0327 (3.3%)		0.0131 (1.3%)		0.00248 (0.25%)		0.00904 (0.9%)		0.563 (56%)		0.00839 (0.84%)		0.0581 (5.8%)		0.0337 (3.4%)
XP_021764303.1	glutathione reductase, chloroplastic-like	Plastid	0.00282 (0.28%)		0.000331 (0.033%)		0.000211 (0.021%)		0.00132 (0.13%)		0.00408 (0.41%)		0.00564 (0.56%)		0.000679 (0.068%)		0.00132 (0.13%)		0.105 (10%)		0.00907 (0.91%)		0.00377 (0.38%)		0.00192 (0.19%)		0.862 (86%)		0.00164 (0.16%)
XP_021722197.1	probable inactive histone-lysine N-methyltransferase SUVR2	Nucl	0.0932 (9.3%)		0.00725 (0.73%)		0.00922 (0.92%)		0.0375 (3.8%)		0.125 (12%)		0.0421 (4.2%)		0.00342 (0.34%)		0.0513 (5.1%)		0.00157 (0.16%)		0.00908 (0.91%)		0.583 (58%)		0.018 (1.8%)		0.0148 (1.5%)		0.00495 (0.5%)
XP_021767142.1	chlorophyll a-b binding protein CP26, chloroplastic-like	Plastid	0.0148 (1.5%)		0.000717 (0.072%)		0.000792 (0.079%)		0.000231 (0.023%)		0.0301 (3%)		0.00248 (0.25%)		0.00428 (0.43%)		0.00356 (0.36%)		0.0178 (1.8%)		0.0091 (0.91%)		0.000835 (0.084%)		0.0019 (0.19%)		0.911 (91%)		0.00232 (0.23%)
XP_021715778.1	floral homeotic protein APETALA 2-like isoform X1	Nucl	0.0262 (2.6%)		0.0316 (3.2%)		0.00237 (0.24%)		0.0511 (5.1%)		0.0285 (2.8%)		0.00685 (0.68%)		0.048 (4.8%)		0.00697 (0.7%)		0.0023 (0.23%)		0.00911 (0.91%)		0.671 (67%)		0.00634 (0.63%)		0.0651 (6.5%)		0.0446 (4.5%)
XP_021733441.1	uncharacterized protein LOC110700244 isoform X2	Nucl	0.00467 (0.47%)		0.00135 (0.14%)		0.00646 (0.65%)		0.175 (18%)		0.0809 (8.1%)		0.025 (2.5%)		0.000448 (0.045%)		0.0137 (1.4%)		0.00109 (0.11%)		0.00912 (0.91%)		0.655 (66%)		0.0052 (0.52%)		0.0166 (1.7%)		0.0051 (0.51%)
XP_021758130.1	histone-lysine N-methyltransferase SUVR5-like isoform X1	Nucl	0.0436 (4.4%)		0.00339 (0.34%)		0.018 (1.8%)		0.105 (10%)		0.112 (11%)		0.0174 (1.7%)		0.0232 (2.3%)		0.0208 (2.1%)		0.00252 (0.25%)		0.00912 (0.91%)		0.57 (57%)		0.00627 (0.63%)		0.0249 (2.5%)		0.0442 (4.4%)
XP_021716565.1	peroxisomal (S)-2-hydroxy-acid oxidase GLO4-like	Peroxi	0.0605 (6%)		0.00121 (0.12%)		0.0206 (2.1%)		0.0225 (2.2%)		0.0714 (7.1%)		0.0185 (1.8%)		0.00296 (0.3%)		0.00699 (0.7%)		0.0241 (2.4%)		0.00912 (0.91%)		0.0262 (2.6%)		0.514 (51%)		0.0441 (4.4%)		0.178 (18%)
XP_021724015.1	uncharacterized protein LOC110691399	Nucl	0.0102 (1%)		0.0154 (1.5%)		0.00861 (0.86%)		0.0223 (2.2%)		0.0595 (5.9%)		0.0127 (1.3%)		0.00946 (0.95%)		0.00502 (0.5%)		0.00352 (0.35%)		0.00914 (0.91%)		0.65 (65%)		0.0082 (0.82%)		0.168 (17%)		0.0183 (1.8%)
YP_009380115.1	AtpA (chloroplast)	Plastid	0.00321 (0.32%)		0.000451 (0.045%)		0.00214 (0.21%)		0.0201 (2%)		0.0156 (1.6%)		0.00216 (0.22%)		0.000529 (0.053%)		0.00127 (0.13%)		0.00919 (0.92%)		0.00921 (0.92%)		0.0219 (2.2%)		0.00261 (0.26%)		0.89 (89%)		0.0218 (2.2%)
XP_021720337.1	acylpyruvase FAHD1, mitochondrial-like	Plastid	0.00644 (0.64%)		0.00332 (0.33%)		0.00273 (0.27%)		0.00962 (0.96%)		0.287 (29%)		0.00361 (0.36%)		0.0144 (1.4%)		0.00146 (0.15%)		0.00353 (0.35%)		0.00925 (0.92%)		0.00477 (0.48%)		0.0197 (2%)		0.623 (62%)		0.0109 (1.1%)
XP_021734039.1	wall-associated receptor kinase-like 10	Plastid	0.0183 (1.8%)		0.0032 (0.32%)		0.00172 (0.17%)		0.00604 (0.6%)		0.114 (11%)		0.0236 (2.4%)		0.00621 (0.62%)		0.00572 (0.57%)		0.001 (0.1%)		0.00927 (0.93%)		0.0144 (1.4%)		0.0173 (1.7%)		0.764 (76%)		0.016 (1.6%)
XP_021735582.1	RNA polymerase sigma factor sigB-like	Plastid	0.0048 (0.48%)		0.000322 (0.032%)		0.00207 (0.21%)		0.00569 (0.57%)		0.0176 (1.8%)		0.00315 (0.32%)		0.00075 (0.075%)		0.00164 (0.16%)		0.00986 (0.99%)		0.00929 (0.93%)		0.0574 (5.7%)		0.00705 (0.7%)		0.875 (88%)		0.00504 (0.5%)
XP_021769566.1	calcium-dependent protein kinase 26-like isoform X1	Plastid	0.207 (21%)		0.00872 (0.87%)		0.00252 (0.25%)		0.0167 (1.7%)		0.158 (16%)		0.0941 (9.4%)		0.0173 (1.7%)		0.0288 (2.9%)		0.00403 (0.4%)		0.00937 (0.94%)		0.0593 (5.9%)		0.0128 (1.3%)		0.367 (37%)		0.0145 (1.5%)
XP_021773955.1	50S ribosomal protein L12, chloroplastic	Plastid	0.00206 (0.21%)		0.000265 (0.026%)		0.000513 (0.051%)		0.00539 (0.54%)		0.0174 (1.7%)		0.00471 (0.47%)		0.000261 (0.026%)		0.000498 (0.05%)		0.178 (18%)		0.00937 (0.94%)		0.00423 (0.42%)		0.000682 (0.068%)		0.776 (78%)		0.000603 (0.06%)
XP_021766898.1	abnormal spindle-like microcephaly-associated protein homolog	Nucl	0.0566 (5.7%)		0.00303 (0.3%)		0.00787 (0.79%)		0.0204 (2%)		0.0725 (7.2%)		0.0134 (1.3%)		0.00402 (0.4%)		0.087 (8.7%)		0.0109 (1.1%)		0.00941 (0.94%)		0.509 (51%)		0.0209 (2.1%)		0.178 (18%)		0.00693 (0.69%)
XP_021772134.1	ubiquitin-conjugating enzyme E2 20-like	Nucl	0.0114 (1.1%)		0.00289 (0.29%)		0.00809 (0.81%)		0.217 (22%)		0.3 (30%)		0.0107 (1.1%)		0.00294 (0.29%)		0.00537 (0.54%)		0.00176 (0.18%)		0.00942 (0.94%)		0.398 (40%)		0.00338 (0.34%)		0.0246 (2.5%)		0.00465 (0.46%)
XP_021756080.1	uncharacterized protein LOC110721238	Plastid	0.0726 (7.3%)		0.000524 (0.052%)		0.00091 (0.091%)		0.0352 (3.5%)		0.0541 (5.4%)		0.00474 (0.47%)		0.00308 (0.31%)		0.00193 (0.19%)		0.00539 (0.54%)		0.00943 (0.94%)		0.0692 (6.9%)		0.0249 (2.5%)		0.716 (72%)		0.00226 (0.23%)
XP_021715164.1	uncharacterized protein LOC110683120	Nucl	0.0458 (4.6%)		0.000842 (0.084%)		0.0163 (1.6%)		0.173 (17%)		0.309 (31%)		0.0118 (1.2%)		0.00121 (0.12%)		0.0119 (1.2%)		0.00117 (0.12%)		0.00948 (0.95%)		0.357 (36%)		0.0188 (1.9%)		0.0372 (3.7%)		0.00533 (0.53%)
XP_021765730.1	regulator of nonsense transcripts 1 homolog	Nucl	0.0448 (4.5%)		0.00336 (0.34%)		0.00471 (0.47%)		0.156 (16%)		0.0363 (3.6%)		0.0178 (1.8%)		0.0284 (2.8%)		0.00493 (0.49%)		0.00204 (0.2%)		0.00951 (0.95%)		0.578 (58%)		0.0223 (2.2%)		0.0615 (6.2%)		0.0303 (3%)
XP_021770214.1	myosin-9-like	Nucl	0.161 (16%)		0.00177 (0.18%)		0.00568 (0.57%)		0.0368 (3.7%)		0.121 (12%)		0.0871 (8.7%)		0.00397 (0.4%)		0.0149 (1.5%)		0.00357 (0.36%)		0.00951 (0.95%)		0.472 (47%)		0.00819 (0.82%)		0.0613 (6.1%)		0.0132 (1.3%)
XP_021752051.1	uncharacterized protein LOC110717612	Nucl	0.0455 (4.6%)		0.00174 (0.17%)		0.00578 (0.58%)		0.117 (12%)		0.051 (5.1%)		0.171 (17%)		0.0209 (2.1%)		0.00685 (0.68%)		0.00238 (0.24%)		0.00954 (0.95%)		0.453 (45%)		0.0323 (3.2%)		0.0319 (3.2%)		0.0511 (5.1%)
XP_021741296.1	methyl-CpG-binding domain-containing protein 9-like	Nucl	0.0336 (3.4%)		0.00223 (0.22%)		0.00418 (0.42%)		0.0806 (8.1%)		0.0385 (3.8%)		0.0203 (2%)		0.00197 (0.2%)		0.00679 (0.68%)		0.0108 (1.1%)		0.0097 (0.97%)		0.635 (64%)		0.00499 (0.5%)		0.148 (15%)		0.00356 (0.36%)
XP_021772034.1	oxygen-evolving enhancer protein 1, chloroplastic	Plastid	5.35e-05 (0.0054%)		0.000496 (0.05%)		5.1e-05 (0.0051%)		0.000369 (0.037%)		0.00789 (0.79%)		0.000233 (0.023%)		0.00081 (0.081%)		5.88e-05 (0.0059%)		0.0173 (1.7%)		0.00976 (0.98%)		0.00093 (0.093%)		0.000154 (0.015%)		0.962 (96%)		6.57e-05 (0.0066%)
XP_021724805.1	protein CHUP1, chloroplastic-like	Nucl	0.0112 (1.1%)		0.00132 (0.13%)		0.0112 (1.1%)		0.0186 (1.9%)		0.152 (15%)		0.00305 (0.3%)		0.000994 (0.099%)		0.00647 (0.65%)		0.00155 (0.16%)		0.0098 (0.98%)		0.731 (73%)		0.00334 (0.33%)		0.0316 (3.2%)		0.0172 (1.7%)
XP_021736495.1	uncharacterized protein LOC110703046	Nucl	0.0249 (2.5%)		0.000385 (0.038%)		0.000885 (0.089%)		0.21 (21%)		0.0472 (4.7%)		0.00288 (0.29%)		0.00409 (0.41%)		0.00104 (0.1%)		0.000698 (0.07%)		0.00984 (0.98%)		0.671 (67%)		0.00192 (0.19%)		0.0181 (1.8%)		0.00645 (0.64%)
XP_021768779.1	BRCT domain-containing protein At4g02110-like	Nucl	0.0631 (6.3%)		0.00241 (0.24%)		0.00323 (0.32%)		0.0662 (6.6%)		0.226 (23%)		0.00309 (0.31%)		0.0104 (1%)		0.00407 (0.41%)		0.0137 (1.4%)		0.00987 (0.99%)		0.538 (54%)		0.00627 (0.63%)		0.0499 (5%)		0.00439 (0.44%)
XP_021715488.1	50S ribosomal protein L4, chloroplastic isoform X1	Plastid	0.0212 (2.1%)		0.00404 (0.4%)		0.00065 (0.065%)		0.0103 (1%)		0.0154 (1.5%)		0.0114 (1.1%)		0.00487 (0.49%)		0.00518 (0.52%)		0.0197 (2%)		0.0101 (1%)		0.02 (2%)		0.00122 (0.12%)		0.872 (87%)		0.00438 (0.44%)
XP_021727077.1	alpha-glucan water dikinase, chloroplastic-like	Plastid	0.00683 (0.68%)		0.00133 (0.13%)		0.00321 (0.32%)		0.00516 (0.52%)		0.05 (5%)		0.00283 (0.28%)		0.00255 (0.26%)		0.000853 (0.085%)		0.00388 (0.39%)		0.0101 (1%)		0.0299 (3%)		0.00147 (0.15%)		0.876 (88%)		0.00603 (0.6%)
XP_021736056.1	histone-lysine N-methyltransferase, H3 lysine-9 specific SUVH4-like	Nucl	0.215 (22%)		0.00576 (0.58%)		0.00338 (0.34%)		0.118 (12%)		0.116 (12%)		0.0528 (5.3%)		0.00757 (0.76%)		0.00817 (0.82%)		0.00511 (0.51%)		0.0102 (1%)		0.357 (36%)		0.00787 (0.79%)		0.0596 (6%)		0.0338 (3.4%)
XP_021715054.1	myosin-17-like	Nucl	0.0335 (3.4%)		0.00117 (0.12%)		0.00937 (0.94%)		0.313 (31%)		0.036 (3.6%)		0.055 (5.5%)		0.00485 (0.48%)		0.0247 (2.5%)		0.00222 (0.22%)		0.0102 (1%)		0.382 (38%)		0.0258 (2.6%)		0.069 (6.9%)		0.0338 (3.4%)
XP_021756188.1	photosystem I reaction center subunit II, chloroplastic	Plastid	0.000206 (0.021%)		0.00021 (0.021%)		0.000125 (0.012%)		0.000349 (0.035%)		0.00578 (0.58%)		0.00106 (0.11%)		0.000767 (0.077%)		0.000359 (0.036%)		0.00997 (1%)		0.0102 (1%)		0.00322 (0.32%)		0.0102 (1%)		0.957 (96%)		0.000145 (0.014%)
XP_021748287.1	photosystem II 10 kDa polypeptide, chloroplastic	Plastid	0.00387 (0.39%)		0.00475 (0.48%)		0.000476 (0.048%)		0.00235 (0.24%)		0.0137 (1.4%)		0.00301 (0.3%)		0.00799 (0.8%)		0.00184 (0.18%)		0.0208 (2.1%)		0.0102 (1%)		0.00244 (0.24%)		0.00285 (0.29%)		0.919 (92%)		0.00698 (0.7%)
XP_021750085.1	uncharacterized protein LOC110715781 isoform X1	Vacu	0.124 (12%)		0.00361 (0.36%)		0.00357 (0.36%)		0.0925 (9.2%)		0.0926 (9.3%)		0.0755 (7.6%)		0.00304 (0.3%)		0.0354 (3.5%)		0.00448 (0.45%)		0.0102 (1%)		0.0908 (9.1%)		0.0169 (1.7%)		0.116 (12%)		0.331 (33%)
XP_021737634.1	zinc finger MYM-type protein 1-like, partial	Nucl	0.047 (4.7%)		0.00799 (0.8%)		0.0043 (0.43%)		0.0653 (6.5%)		0.0511 (5.1%)		0.0198 (2%)		0.111 (11%)		0.00892 (0.89%)		0.00279 (0.28%)		0.0103 (1%)		0.488 (49%)		0.0032 (0.32%)		0.14 (14%)		0.0403 (4%)
XP_021774471.1	uncharacterized protein At3g28850-like	Nucl	0.0182 (1.8%)		0.00382 (0.38%)		0.00293 (0.29%)		0.0815 (8.2%)		0.03 (3%)		0.00342 (0.34%)		0.00308 (0.31%)		0.0208 (2.1%)		0.00964 (0.96%)		0.0103 (1%)		0.566 (57%)		0.00222 (0.22%)		0.243 (24%)		0.00473 (0.47%)
XP_021733318.1	TOM1-like protein 5	Nucl	0.0658 (6.6%)		0.00379 (0.38%)		0.00881 (0.88%)		0.103 (10%)		0.0553 (5.5%)		0.142 (14%)		0.00287 (0.29%)		0.082 (8.2%)		0.00365 (0.36%)		0.0103 (1%)		0.449 (45%)		0.0369 (3.7%)		0.0245 (2.4%)		0.0122 (1.2%)
XP_021757975.1	uncharacterized protein LOC110723011	Plastid	0.00146 (0.15%)		0.000141 (0.014%)		0.000143 (0.014%)		0.00119 (0.12%)		0.0128 (1.3%)		0.000965 (0.096%)		0.00169 (0.17%)		0.0012 (0.12%)		0.0117 (1.2%)		0.0103 (1%)		0.00433 (0.43%)		0.00778 (0.78%)		0.944 (94%)		0.0018 (0.18%)
XP_021744732.1	protein SODIUM POTASSIUM ROOT DEFECTIVE 3-like	Plastid	0.0486 (4.9%)		0.0344 (3.4%)		0.00149 (0.15%)		0.0798 (8%)		0.0233 (2.3%)		0.0182 (1.8%)		0.0178 (1.8%)		0.00761 (0.76%)		0.00297 (0.3%)		0.0104 (1%)		0.121 (12%)		0.00694 (0.69%)		0.602 (60%)		0.0263 (2.6%)
XP_021747808.1	uncharacterized protein C57A7.06-like	Nucl	0.011 (1.1%)		0.00231 (0.23%)		0.00333 (0.33%)		0.0369 (3.7%)		0.151 (15%)		0.0342 (3.4%)		0.00101 (0.1%)		0.0247 (2.5%)		0.0014 (0.14%)		0.0105 (1%)		0.668 (67%)		0.00599 (0.6%)		0.046 (4.6%)		0.00473 (0.47%)
XP_021716525.1	indole-3-acetic acid-amido synthetase GH3.5-like	Nucl	0.0778 (7.8%)		0.00344 (0.34%)		0.007 (0.7%)		0.206 (21%)		0.113 (11%)		0.0863 (8.6%)		0.0068 (0.68%)		0.0179 (1.8%)		0.00241 (0.24%)		0.0105 (1%)		0.382 (38%)		0.0429 (4.3%)		0.0184 (1.8%)		0.0255 (2.6%)
XP_021761915.1	KH domain-containing protein HEN4-like	Plastid	0.0148 (1.5%)		0.00446 (0.45%)		0.0141 (1.4%)		0.0351 (3.5%)		0.108 (11%)		0.0036 (0.36%)		0.0128 (1.3%)		0.0134 (1.3%)		0.05 (5%)		0.0105 (1%)		0.145 (14%)		0.0175 (1.8%)		0.537 (54%)		0.0334 (3.3%)
XP_021745446.1	uncharacterized protein LOC110711382	Nucl	0.0172 (1.7%)		0.00097 (0.097%)		0.00615 (0.62%)		0.0323 (3.2%)		0.0649 (6.5%)		0.00173 (0.17%)		0.00157 (0.16%)		0.0104 (1%)		0.00281 (0.28%)		0.0106 (1.1%)		0.844 (84%)		0.0038 (0.38%)		0.00234 (0.23%)		0.000785 (0.078%)
XP_021755575.1	golgin subfamily A member 4-like isoform X1	Nucl	0.0174 (1.7%)		0.00224 (0.22%)		0.0261 (2.6%)		0.0915 (9.2%)		0.178 (18%)		0.013 (1.3%)		0.00134 (0.13%)		0.0158 (1.6%)		0.00847 (0.85%)		0.0106 (1.1%)		0.559 (56%)		0.044 (4.4%)		0.0205 (2.1%)		0.013 (1.3%)
XP_021751496.1	serine--glyoxylate aminotransferase-like	Peroxi	0.0706 (7.1%)		0.00949 (0.95%)		0.0192 (1.9%)		0.00729 (0.73%)		0.103 (10%)		0.0088 (0.88%)		0.00418 (0.42%)		0.008 (0.8%)		0.0078 (0.78%)		0.0106 (1.1%)		0.0111 (1.1%)		0.66 (66%)		0.0506 (5.1%)		0.0301 (3%)
XP_021753897.1	cytochrome P450 CYP72A219-like isoform X2	Plastid	0.00999 (1%)		0.000847 (0.085%)		0.002 (0.2%)		0.000751 (0.075%)		0.0412 (4.1%)		0.0389 (3.9%)		0.00866 (0.87%)		0.00663 (0.66%)		0.00162 (0.16%)		0.0106 (1.1%)		0.00588 (0.59%)		0.014 (1.4%)		0.847 (85%)		0.0118 (1.2%)
XP_021763226.1	protein IQ-DOMAIN 14-like	Nucl	0.0239 (2.4%)		0.00104 (0.1%)		0.00534 (0.53%)		0.0221 (2.2%)		0.0132 (1.3%)		0.00341 (0.34%)		0.000575 (0.057%)		0.0642 (6.4%)		0.00286 (0.29%)		0.0107 (1.1%)		0.821 (82%)		0.00363 (0.36%)		0.0272 (2.7%)		0.000741 (0.074%)
XP_021749475.1	uncharacterized protein LOC110715213	Nucl	0.0119 (1.2%)		0.00385 (0.38%)		0.0124 (1.2%)		0.0348 (3.5%)		0.238 (24%)		0.017 (1.7%)		0.00109 (0.11%)		0.00745 (0.74%)		0.00497 (0.5%)		0.0107 (1.1%)		0.306 (31%)		0.0559 (5.6%)		0.272 (27%)		0.0233 (2.3%)
XP_021729995.1	uncharacterized protein LOC110696965	Plastid	0.0737 (7.4%)		0.00126 (0.13%)		0.00274 (0.27%)		0.0307 (3.1%)		0.373 (37%)		0.0162 (1.6%)		0.0144 (1.4%)		0.0456 (4.6%)		0.0271 (2.7%)		0.0107 (1.1%)		0.0111 (1.1%)		0.00377 (0.38%)		0.377 (38%)		0.0129 (1.3%)
XP_021741002.1	RRP12-like protein	Nucl	0.0637 (6.4%)		0.0022 (0.22%)		0.0105 (1%)		0.301 (30%)		0.0301 (3%)		0.0487 (4.9%)		0.00189 (0.19%)		0.00712 (0.71%)		0.00216 (0.22%)		0.0108 (1.1%)		0.45 (45%)		0.0386 (3.9%)		0.0157 (1.6%)		0.0178 (1.8%)
XP_021759135.1	uncharacterized protein LOC110724045	Nucl	0.109 (11%)		0.00244 (0.24%)		0.00434 (0.43%)		0.0387 (3.9%)		0.124 (12%)		0.113 (11%)		0.0135 (1.4%)		0.0713 (7.1%)		0.00223 (0.22%)		0.0108 (1.1%)		0.427 (43%)		0.0103 (1%)		0.0561 (5.6%)		0.0168 (1.7%)
XP_021718870.1	9-cis-epoxycarotenoid dioxygenase NCED1, chloroplastic-like	Plastid	0.0116 (1.2%)		0.00499 (0.5%)		0.00231 (0.23%)		0.0132 (1.3%)		0.128 (13%)		0.012 (1.2%)		0.00238 (0.24%)		0.0131 (1.3%)		0.00324 (0.32%)		0.0108 (1.1%)		0.0153 (1.5%)		0.00335 (0.34%)		0.777 (78%)		0.00286 (0.29%)
XP_021747436.1	uncharacterized protein LOC110713285	Plastid	0.0293 (2.9%)		0.001 (0.1%)		0.00131 (0.13%)		0.0235 (2.4%)		0.0318 (3.2%)		0.00275 (0.27%)		0.0166 (1.7%)		0.00481 (0.48%)		0.00422 (0.42%)		0.0108 (1.1%)		0.0356 (3.6%)		0.0083 (0.83%)		0.824 (82%)		0.00633 (0.63%)
XP_021749987.1	quinolinate synthase, chloroplastic-like	Plastid	0.0062 (0.62%)		0.000647 (0.065%)		0.00157 (0.16%)		0.0195 (2%)		0.0304 (3%)		0.00415 (0.42%)		0.00224 (0.22%)		0.0054 (0.54%)		0.00337 (0.34%)		0.0109 (1.1%)		0.0404 (4%)		0.000822 (0.082%)		0.867 (87%)		0.00697 (0.7%)
XP_021713463.1	zinc finger MYM-type protein 1-like	Nucl	0.165 (16%)		0.00137 (0.14%)		0.0119 (1.2%)		0.0674 (6.7%)		0.0575 (5.8%)		0.0557 (5.6%)		0.00142 (0.14%)		0.137 (14%)		0.00289 (0.29%)		0.011 (1.1%)		0.441 (44%)		0.0135 (1.4%)		0.0282 (2.8%)		0.00541 (0.54%)
XP_021716006.1	FBD-associated F-box protein At2g26860-like	Nucl	0.347 (35%)		0.00185 (0.18%)		0.00212 (0.21%)		0.0813 (8.1%)		0.00754 (0.75%)		0.013 (1.3%)		0.00153 (0.15%)		0.0211 (2.1%)		0.00158 (0.16%)		0.011 (1.1%)		0.429 (43%)		0.0182 (1.8%)		0.0115 (1.2%)		0.0527 (5.3%)
XP_021745455.1	uncharacterized protein LOC110711390 isoform X1	Nucl	0.0177 (1.8%)		0.00105 (0.1%)		0.00311 (0.31%)		0.274 (27%)		0.0528 (5.3%)		0.00234 (0.23%)		0.00699 (0.7%)		0.00218 (0.22%)		0.00602 (0.6%)		0.011 (1.1%)		0.544 (54%)		0.0133 (1.3%)		0.0577 (5.8%)		0.00824 (0.82%)
XP_021745906.1	DNA polymerase I A, chloroplastic/mitochondrial-like	Plastid	0.00135 (0.14%)		0.00121 (0.12%)		0.00378 (0.38%)		0.0372 (3.7%)		0.0216 (2.2%)		0.00316 (0.32%)		0.00407 (0.41%)		0.00289 (0.29%)		0.0857 (8.6%)		0.011 (1.1%)		0.0108 (1.1%)		0.00204 (0.2%)		0.813 (81%)		0.00232 (0.23%)
XP_021740190.1	uncharacterized protein LOC110706569	Nucl	0.0033 (0.33%)		0.000672 (0.067%)		0.00217 (0.22%)		0.102 (10%)		0.0976 (9.8%)		0.00391 (0.39%)		0.00151 (0.15%)		0.00308 (0.31%)		0.00967 (0.97%)		0.0111 (1.1%)		0.691 (69%)		0.0221 (2.2%)		0.0506 (5.1%)		0.00135 (0.14%)
XP_021761388.1	flocculation protein FLO11-like	Nucl	0.087 (8.7%)		0.0776 (7.8%)		0.00565 (0.56%)		0.0425 (4.2%)		0.0108 (1.1%)		0.00904 (0.9%)		0.0806 (8.1%)		0.00598 (0.6%)		0.00423 (0.42%)		0.0111 (1.1%)		0.62 (62%)		0.00254 (0.25%)		0.0218 (2.2%)		0.0216 (2.2%)
XP_021721607.1	DEAD-box ATP-dependent RNA helicase 35-like	Nucl	0.041 (4.1%)		0.00246 (0.25%)		0.0132 (1.3%)		0.0887 (8.9%)		0.103 (10%)		0.0415 (4.2%)		0.0039 (0.39%)		0.00526 (0.53%)		0.00348 (0.35%)		0.0111 (1.1%)		0.37 (37%)		0.0403 (4%)		0.198 (20%)		0.0779 (7.8%)
XP_021760806.1	carbonic anhydrase, chloroplastic	Plastid	0.00087 (0.087%)		0.000151 (0.015%)		7.64e-05 (0.0076%)		0.000786 (0.079%)		0.00644 (0.64%)		0.002 (0.2%)		0.000265 (0.026%)		0.00332 (0.33%)		0.00723 (0.72%)		0.0111 (1.1%)		0.00165 (0.16%)		0.00224 (0.22%)		0.964 (96%)		0.000124 (0.012%)
XP_021747840.1	enoyl-CoA delta isomerase 2, peroxisomal-like	Plastid	0.179 (18%)		0.00102 (0.1%)		0.00461 (0.46%)		0.0111 (1.1%)		0.17 (17%)		0.0267 (2.7%)		0.00353 (0.35%)		0.0102 (1%)		0.00508 (0.51%)		0.0111 (1.1%)		0.013 (1.3%)		0.0516 (5.2%)		0.501 (50%)		0.0118 (1.2%)
XP_021728936.1	uncharacterized protein LOC110695987	Nucl	0.0202 (2%)		0.00111 (0.11%)		0.0325 (3.2%)		0.161 (16%)		0.0126 (1.3%)		0.0254 (2.5%)		0.00294 (0.29%)		0.0808 (8.1%)		0.00514 (0.51%)		0.0112 (1.1%)		0.568 (57%)		0.0412 (4.1%)		0.0289 (2.9%)		0.00966 (0.97%)
XP_021773785.1	multiple organellar RNA editing factor 8, chloroplastic/mitochondrial-like isoform X1	Plastid	0.0227 (2.3%)		0.00883 (0.88%)		0.00271 (0.27%)		0.00922 (0.92%)		0.021 (2.1%)		0.0113 (1.1%)		0.0649 (6.5%)		0.00738 (0.74%)		0.00433 (0.43%)		0.0112 (1.1%)		0.374 (37%)		0.00651 (0.65%)		0.433 (43%)		0.0232 (2.3%)
XP_021737200.1	allantoate deiminase 2-like isoform X1	Plastid	0.00627 (0.63%)		0.00162 (0.16%)		0.000859 (0.086%)		0.00161 (0.16%)		0.00647 (0.65%)		0.0109 (1.1%)		0.0193 (1.9%)		0.00148 (0.15%)		0.207 (21%)		0.0113 (1.1%)		0.00642 (0.64%)		0.000389 (0.039%)		0.716 (72%)		0.0103 (1%)
XP_021764557.1	zinc finger CCCH domain-containing protein 39-like isoform X1	Nucl	0.0177 (1.8%)		0.00771 (0.77%)		0.00146 (0.15%)		0.023 (2.3%)		0.0757 (7.6%)		0.00664 (0.66%)		0.121 (12%)		0.0145 (1.5%)		0.01 (1%)		0.0114 (1.1%)		0.605 (60%)		0.00344 (0.34%)		0.0949 (9.5%)		0.00691 (0.69%)
XP_021745930.1	uncharacterized protein LOC110711811	Nucl	0.0542 (5.4%)		0.00111 (0.11%)		0.000992 (0.099%)		0.125 (12%)		0.052 (5.2%)		0.00774 (0.77%)		0.00137 (0.14%)		0.0221 (2.2%)		0.000994 (0.099%)		0.0114 (1.1%)		0.692 (69%)		0.00455 (0.46%)		0.0199 (2%)		0.00638 (0.64%)
XP_021718021.1	ATPase family AAA domain-containing protein 3-like	Plastid	0.000851 (0.085%)		0.000122 (0.012%)		0.00038 (0.038%)		0.0114 (1.1%)		0.00292 (0.29%)		0.00331 (0.33%)		0.000454 (0.045%)		0.00119 (0.12%)		0.0912 (9.1%)		0.0114 (1.1%)		0.00867 (0.87%)		0.000238 (0.024%)		0.866 (87%)		0.00162 (0.16%)
XP_021770190.1	ethylene-responsive transcription factor 1B-like	Nucl	0.038 (3.8%)		0.00454 (0.45%)		0.00369 (0.37%)		0.062 (6.2%)		0.0217 (2.2%)		0.00387 (0.39%)		0.00696 (0.7%)		0.0255 (2.6%)		0.0028 (0.28%)		0.0115 (1.2%)		0.711 (71%)		0.00464 (0.46%)		0.0729 (7.3%)		0.0309 (3.1%)
YP_009380121.1	RpoC1 (chloroplast)	Plastid	0.00464 (0.46%)		0.000257 (0.026%)		0.000647 (0.065%)		0.0272 (2.7%)		0.0106 (1.1%)		0.00087 (0.087%)		0.000239 (0.024%)		0.000975 (0.097%)		0.00319 (0.32%)		0.0115 (1.2%)		0.00822 (0.82%)		0.00331 (0.33%)		0.926 (93%)		0.00268 (0.27%)
XP_021745975.1	uncharacterized protein LOC110700954	Nucl	0.155 (16%)		0.00149 (0.15%)		0.007 (0.7%)		0.0356 (3.6%)		0.147 (15%)		0.00831 (0.83%)		0.00199 (0.2%)		0.0372 (3.7%)		0.0048 (0.48%)		0.0116 (1.2%)		0.481 (48%)		0.0237 (2.4%)		0.0618 (6.2%)		0.0237 (2.4%)
XP_021743269.1	inorganic phosphate transporter 2-1, chloroplastic-like	Plastid	0.0575 (5.8%)		0.000319 (0.032%)		0.000197 (0.02%)		8.66e-05 (0.0087%)		0.00229 (0.23%)		0.00214 (0.21%)		0.0018 (0.18%)		0.00292 (0.29%)		0.00654 (0.65%)		0.0116 (1.2%)		0.000203 (0.02%)		0.00154 (0.15%)		0.907 (91%)		0.0059 (0.59%)
XP_021748284.1	protein TSS-like	Nucl	0.0828 (8.3%)		0.00308 (0.31%)		0.0127 (1.3%)		0.0799 (8%)		0.312 (31%)		0.0956 (9.6%)		0.00258 (0.26%)		0.0362 (3.6%)		0.00522 (0.52%)		0.0117 (1.2%)		0.322 (32%)		0.0111 (1.1%)		0.0208 (2.1%)		0.00442 (0.44%)
XP_021738956.1	protein mel-28-like isoform X2	Nucl	0.00353 (0.35%)		0.00234 (0.23%)		0.00102 (0.1%)		0.0585 (5.9%)		0.025 (2.5%)		0.00475 (0.48%)		0.0017 (0.17%)		0.0217 (2.2%)		0.00169 (0.17%)		0.0118 (1.2%)		0.846 (85%)		0.00214 (0.21%)		0.00989 (0.99%)		0.0103 (1%)
XP_021747011.1	chaperone protein dnaJ 13-like isoform X1	Plastid	0.0168 (1.7%)		0.00214 (0.21%)		0.0198 (2%)		0.0783 (7.8%)		0.129 (13%)		0.0117 (1.2%)		0.00343 (0.34%)		0.00402 (0.4%)		0.00748 (0.75%)		0.0118 (1.2%)		0.194 (19%)		0.0104 (1%)		0.298 (30%)		0.213 (21%)
XP_021721093.1	uncharacterized protein LOC110688668	Nucl	0.0784 (7.8%)		0.00229 (0.23%)		0.0177 (1.8%)		0.0992 (9.9%)		0.121 (12%)		0.0146 (1.5%)		0.0304 (3%)		0.0149 (1.5%)		0.00385 (0.38%)		0.0119 (1.2%)		0.472 (47%)		0.00949 (0.95%)		0.11 (11%)		0.0147 (1.5%)
XP_021759528.1	3-dehydroquinate synthase, chloroplastic-like	Plastid	0.00218 (0.22%)		0.000394 (0.039%)		0.000389 (0.039%)		0.00436 (0.44%)		0.00918 (0.92%)		0.00185 (0.18%)		0.000481 (0.048%)		0.0025 (0.25%)		0.0666 (6.7%)		0.0119 (1.2%)		0.00121 (0.12%)		0.00168 (0.17%)		0.896 (90%)		0.00159 (0.16%)
XP_021745116.1	oxysterol-binding protein-related protein 3C-like	Plastid	0.0109 (1.1%)		0.00301 (0.3%)		0.00258 (0.26%)		0.0087 (0.87%)		0.0498 (5%)		0.0247 (2.5%)		0.0018 (0.18%)		0.0361 (3.6%)		0.00581 (0.58%)		0.0119 (1.2%)		0.0595 (5.9%)		0.00174 (0.17%)		0.774 (77%)		0.00945 (0.94%)
XP_021720003.1	DEP domain-containing protein DDB_G0279099-like	Nucl	0.112 (11%)		0.0101 (1%)		0.00753 (0.75%)		0.0728 (7.3%)		0.0135 (1.4%)		0.0139 (1.4%)		0.138 (14%)		0.00343 (0.34%)		0.00316 (0.32%)		0.012 (1.2%)		0.475 (48%)		0.0104 (1%)		0.0735 (7.4%)		0.0553 (5.5%)
XP_021773828.1	protein LIGHT-DEPENDENT SHORT HYPOCOTYLS 10-like	Nucl	0.0231 (2.3%)		0.0103 (1%)		0.00281 (0.28%)		0.16 (16%)		0.0136 (1.4%)		0.00469 (0.47%)		0.00396 (0.4%)		0.0316 (3.2%)		0.00502 (0.5%)		0.012 (1.2%)		0.706 (71%)		0.0102 (1%)		0.0111 (1.1%)		0.00545 (0.55%)
XP_021736615.1	putative uncharacterized protein DDB_G0286751	Nucl	0.0492 (4.9%)		0.0208 (2.1%)		0.00346 (0.35%)		0.0861 (8.6%)		0.06 (6%)		0.0097 (0.97%)		0.1 (10%)		0.00495 (0.5%)		0.00185 (0.18%)		0.012 (1.2%)		0.312 (31%)		0.0028 (0.28%)		0.279 (28%)		0.0576 (5.8%)
XP_021728720.1	uncharacterized protein LOC110695797	Nucl	0.0128 (1.3%)		0.000486 (0.049%)		0.00103 (0.1%)		0.283 (28%)		0.009 (0.9%)		0.00106 (0.11%)		0.00048 (0.048%)		0.00183 (0.18%)		0.00144 (0.14%)		0.012 (1.2%)		0.642 (64%)		0.00696 (0.7%)		0.0222 (2.2%)		0.00572 (0.57%)
XP_021723977.1	uncharacterized protein LOC110691367	Nucl	0.0844 (8.4%)		0.0019 (0.19%)		0.0137 (1.4%)		0.0809 (8.1%)		0.0763 (7.6%)		0.0271 (2.7%)		0.00868 (0.87%)		0.0299 (3%)		0.00382 (0.38%)		0.0121 (1.2%)		0.493 (49%)		0.00409 (0.41%)		0.141 (14%)		0.0225 (2.2%)
XP_021764041.1	uncharacterized protein LOC110728707 isoform X1	Nucl	0.0147 (1.5%)		0.00267 (0.27%)		0.00555 (0.56%)		0.0233 (2.3%)		0.1 (10%)		0.0216 (2.2%)		0.00238 (0.24%)		0.0851 (8.5%)		0.00594 (0.59%)		0.0121 (1.2%)		0.639 (64%)		0.0362 (3.6%)		0.0304 (3%)		0.0205 (2.1%)
XP_021753092.1	photosystem I reaction center subunit III, chloroplastic-like	Plastid	0.00133 (0.13%)		0.000625 (0.062%)		0.00103 (0.1%)		0.000282 (0.028%)		0.00726 (0.73%)		0.00256 (0.26%)		0.000494 (0.049%)		0.00231 (0.23%)		0.0245 (2.4%)		0.0121 (1.2%)		0.00266 (0.27%)		0.00383 (0.38%)		0.94 (94%)		0.00154 (0.15%)
XP_021746553.1	two-component response regulator ARR11-like	Nucl	0.00747 (0.75%)		0.000838 (0.084%)		0.00189 (0.19%)		0.0495 (5%)		0.114 (11%)		0.00825 (0.82%)		0.0137 (1.4%)		0.0163 (1.6%)		0.0145 (1.5%)		0.0122 (1.2%)		0.741 (74%)		0.00219 (0.22%)		0.0157 (1.6%)		0.00242 (0.24%)
XP_021724504.1	nuclear pore complex protein NUP133-like	Nucl	0.0476 (4.8%)		0.0019 (0.19%)		0.0413 (4.1%)		0.308 (31%)		0.0556 (5.6%)		0.00999 (1%)		0.00175 (0.18%)		0.0426 (4.3%)		0.0346 (3.5%)		0.0122 (1.2%)		0.311 (31%)		0.0391 (3.9%)		0.0895 (9%)		0.00472 (0.47%)
XP_021717015.1	uncharacterized protein LOC110684883 isoform X1	Nucl	0.027 (2.7%)		0.000549 (0.055%)		0.0022 (0.22%)		0.26 (26%)		0.0233 (2.3%)		0.00764 (0.76%)		0.00167 (0.17%)		0.163 (16%)		0.00435 (0.43%)		0.0122 (1.2%)		0.48 (48%)		0.00371 (0.37%)		0.0107 (1.1%)		0.00411 (0.41%)
XP_021727623.1	2-oxoglutarate-dependent dioxygenase DAO-like	Plastid	0.225 (22%)		0.00125 (0.12%)		0.00295 (0.3%)		0.0398 (4%)		0.0292 (2.9%)		0.0659 (6.6%)		0.00186 (0.19%)		0.00949 (0.95%)		0.00393 (0.39%)		0.0122 (1.2%)		0.0677 (6.8%)		0.0149 (1.5%)		0.473 (47%)		0.0521 (5.2%)
XP_021759593.1	zinc finger BED domain-containing protein RICESLEEPER 2-like	Vacu	0.0469 (4.7%)		0.00318 (0.32%)		0.0556 (5.6%)		0.0412 (4.1%)		0.126 (13%)		0.0616 (6.2%)		0.00259 (0.26%)		0.0152 (1.5%)		0.00406 (0.41%)		0.0122 (1.2%)		0.139 (14%)		0.174 (17%)		0.115 (12%)		0.204 (20%)
XP_021731229.1	TOM1-like protein 6	Nucl	0.00735 (0.74%)		0.00419 (0.42%)		0.00187 (0.19%)		0.00974 (0.97%)		0.0615 (6.2%)		0.00853 (0.85%)		0.00693 (0.69%)		0.00224 (0.22%)		0.0117 (1.2%)		0.0123 (1.2%)		0.435 (44%)		0.00453 (0.45%)		0.426 (43%)		0.00791 (0.79%)
XP_021730793.1	uncharacterized protein LOC110697721	Nucl	0.0225 (2.2%)		0.00316 (0.32%)		0.00632 (0.63%)		0.291 (29%)		0.205 (20%)		0.0283 (2.8%)		0.0034 (0.34%)		0.007 (0.7%)		0.00649 (0.65%)		0.0123 (1.2%)		0.34 (34%)		0.00487 (0.49%)		0.0616 (6.2%)		0.00869 (0.87%)
XP_021720868.1	U-box domain-containing protein 33-like isoform X1	Plastid	0.0367 (3.7%)		0.000848 (0.085%)		0.00436 (0.44%)		0.0485 (4.9%)		0.0652 (6.5%)		0.00995 (1%)		0.00207 (0.21%)		0.0953 (9.5%)		0.0233 (2.3%)		0.0123 (1.2%)		0.332 (33%)		0.0111 (1.1%)		0.35 (35%)		0.00838 (0.84%)
XP_021754317.1	myosin-11-like	Nucl	0.00666 (0.67%)		0.00223 (0.22%)		0.00309 (0.31%)		0.0498 (5%)		0.0476 (4.8%)		0.0148 (1.5%)		0.000695 (0.069%)		0.00567 (0.57%)		0.00622 (0.62%)		0.0124 (1.2%)		0.808 (81%)		0.00756 (0.76%)		0.0268 (2.7%)		0.0079 (0.79%)
XP_021756072.1	uncharacterized protein LOC110721230	Nucl	0.0686 (6.9%)		0.00161 (0.16%)		0.00418 (0.42%)		0.0782 (7.8%)		0.0994 (9.9%)		0.0215 (2.2%)		0.00343 (0.34%)		0.0301 (3%)		0.0171 (1.7%)		0.0124 (1.2%)		0.579 (58%)		0.00698 (0.7%)		0.0645 (6.4%)		0.0127 (1.3%)
XP_021743720.1	photosystem II 22 kDa protein, chloroplastic-like	Plastid	0.00951 (0.95%)		0.000528 (0.053%)		0.000246 (0.025%)		0.000374 (0.037%)		0.0139 (1.4%)		0.00273 (0.27%)		0.0016 (0.16%)		0.000308 (0.031%)		0.0122 (1.2%)		0.0124 (1.2%)		0.000451 (0.045%)		0.00185 (0.18%)		0.939 (94%)		0.00477 (0.48%)
XP_021735066.1	GATA zinc finger domain-containing protein 14-like	Nucl	0.0102 (1%)		0.00367 (0.37%)		0.00103 (0.1%)		0.174 (17%)		0.0557 (5.6%)		0.00156 (0.16%)		0.0098 (0.98%)		0.00253 (0.25%)		0.00133 (0.13%)		0.0125 (1.2%)		0.703 (70%)		0.000723 (0.072%)		0.0156 (1.6%)		0.00812 (0.81%)
XP_021742454.1	sodium/hydrogen exchanger 1-like	Plastid	0.336 (34%)		0.00187 (0.19%)		0.00224 (0.22%)		0.00266 (0.27%)		0.00281 (0.28%)		0.0352 (3.5%)		0.0015 (0.15%)		0.00806 (0.81%)		0.00161 (0.16%)		0.0125 (1.2%)		0.00133 (0.13%)		0.00109 (0.11%)		0.338 (34%)		0.255 (26%)
XP_021754463.1	catalase-like	Peroxi	0.0544 (5.4%)		0.00142 (0.14%)		0.00169 (0.17%)		0.00772 (0.77%)		0.0183 (1.8%)		0.0159 (1.6%)		0.00125 (0.12%)		0.022 (2.2%)		0.00552 (0.55%)		0.0126 (1.3%)		0.0231 (2.3%)		0.677 (68%)		0.154 (15%)		0.00555 (0.56%)
XP_021764638.1	peroxisomal (S)-2-hydroxy-acid oxidase isoform X1	Peroxi	0.0255 (2.6%)		0.0028 (0.28%)		0.0119 (1.2%)		0.0105 (1%)		0.0609 (6.1%)		0.0163 (1.6%)		0.00212 (0.21%)		0.0075 (0.75%)		0.0188 (1.9%)		0.0126 (1.3%)		0.0108 (1.1%)		0.765 (76%)		0.0334 (3.3%)		0.022 (2.2%)
XP_021717755.1	glyceraldehyde-3-phosphate dehydrogenase B, chloroplastic	Plastid	0.000881 (0.088%)		0.000438 (0.044%)		0.000277 (0.028%)		0.00264 (0.26%)		0.00475 (0.48%)		0.000362 (0.036%)		0.000581 (0.058%)		0.000674 (0.067%)		0.0117 (1.2%)		0.0127 (1.3%)		0.00151 (0.15%)		0.000349 (0.035%)		0.963 (96%)		0.000508 (0.051%)
XP_021748746.1	uncharacterized protein LOC110714522	Nucl	0.28 (28%)		0.00251 (0.25%)		0.00212 (0.21%)		0.165 (16%)		0.0192 (1.9%)		0.0636 (6.4%)		0.000565 (0.056%)		0.0568 (5.7%)		0.000719 (0.072%)		0.0128 (1.3%)		0.379 (38%)		0.0024 (0.24%)		0.0116 (1.2%)		0.00384 (0.38%)
XP_021734367.1	probable protein phosphatase 2C 33	Plastid	0.266 (27%)		0.00279 (0.28%)		0.00382 (0.38%)		0.0391 (3.9%)		0.149 (15%)		0.0112 (1.1%)		0.00458 (0.46%)		0.0706 (7.1%)		0.0205 (2.1%)		0.0128 (1.3%)		0.0703 (7%)		0.036 (3.6%)		0.304 (30%)		0.00921 (0.92%)
XP_021758247.1	E3 ubiquitin-protein ligase SHPRH-like isoform X1	Nucl	0.0728 (7.3%)		0.00235 (0.24%)		0.0419 (4.2%)		0.329 (33%)		0.0293 (2.9%)		0.00652 (0.65%)		0.00167 (0.17%)		0.0301 (3%)		0.0308 (3.1%)		0.0129 (1.3%)		0.381 (38%)		0.0392 (3.9%)		0.0153 (1.5%)		0.00794 (0.79%)
XP_021747237.1	pre-mRNA-splicing factor CWC22 homolog	Nucl	0.00451 (0.45%)		0.0013 (0.13%)		0.00217 (0.22%)		0.078 (7.8%)		0.0252 (2.5%)		0.00753 (0.75%)		0.00255 (0.26%)		0.0625 (6.2%)		0.0012 (0.12%)		0.0129 (1.3%)		0.791 (79%)		0.00117 (0.12%)		0.00694 (0.69%)		0.0034 (0.34%)
XP_021715802.1	mitochondrial substrate carrier family protein C-like	Nucl	0.107 (11%)		0.00159 (0.16%)		0.00984 (0.98%)		0.0116 (1.2%)		0.219 (22%)		0.0507 (5.1%)		0.00253 (0.25%)		0.0109 (1.1%)		0.0245 (2.4%)		0.0129 (1.3%)		0.28 (28%)		0.00555 (0.56%)		0.259 (26%)		0.00551 (0.55%)
XP_021735184.1	chlorophyll a-b binding protein 5, chloroplastic	Plastid	0.00293 (0.29%)		0.00575 (0.57%)		0.00028 (0.028%)		0.00707 (0.71%)		0.0179 (1.8%)		0.00223 (0.22%)		0.00412 (0.41%)		0.00104 (0.1%)		0.041 (4.1%)		0.0129 (1.3%)		0.00205 (0.2%)		0.00716 (0.72%)		0.891 (89%)		0.00412 (0.41%)
XP_021762770.1	xyloglucan endotransglucosylase/hydrolase protein 22-like	Plastid	0.286 (29%)		0.00295 (0.3%)		0.00294 (0.29%)		0.00718 (0.72%)		0.00919 (0.92%)		0.00824 (0.82%)		0.0308 (3.1%)		0.0181 (1.8%)		0.0152 (1.5%)		0.0129 (1.3%)		0.0428 (4.3%)		0.00374 (0.37%)		0.533 (53%)		0.0266 (2.7%)
XP_021728707.1	BTB/POZ domain-containing protein FBL11 isoform X1	Nucl	0.0668 (6.7%)		0.000624 (0.062%)		0.00769 (0.77%)		0.0868 (8.7%)		0.023 (2.3%)		0.122 (12%)		0.00153 (0.15%)		0.0817 (8.2%)		0.00134 (0.13%)		0.013 (1.3%)		0.555 (56%)		0.00444 (0.44%)		0.0147 (1.5%)		0.0208 (2.1%)
XP_021745481.1	photosynthetic NDH subunit of lumenal location 5, chloroplastic-like	Plastid	0.0303 (3%)		0.000436 (0.044%)		0.00109 (0.11%)		0.0146 (1.5%)		0.0176 (1.8%)		0.00131 (0.13%)		0.0169 (1.7%)		0.00244 (0.24%)		0.021 (2.1%)		0.013 (1.3%)		0.025 (2.5%)		0.00187 (0.19%)		0.851 (85%)		0.00324 (0.32%)
XP_021763559.1	ribulose bisphosphate carboxylase small chain 3, chloroplastic-like	Plastid	0.0156 (1.6%)		0.00936 (0.94%)		0.000698 (0.07%)		0.00805 (0.8%)		0.0205 (2.1%)		0.0171 (1.7%)		0.0227 (2.3%)		0.00319 (0.32%)		0.0222 (2.2%)		0.013 (1.3%)		0.0133 (1.3%)		0.00159 (0.16%)		0.843 (84%)		0.00987 (0.99%)
XP_021732916.1	ATP-dependent zinc metalloprotease FTSH 2, chloroplastic	Plastid	0.00214 (0.21%)		0.000151 (0.015%)		0.000385 (0.038%)		0.000995 (0.1%)		0.0101 (1%)		0.00139 (0.14%)		0.000276 (0.028%)		0.00121 (0.12%)		0.033 (3.3%)		0.013 (1.3%)		0.00303 (0.3%)		0.00164 (0.16%)		0.932 (93%)		0.00107 (0.11%)
XP_021747182.1	chaperone protein dnaJ 16-like	Nucl	0.0253 (2.5%)		0.00115 (0.12%)		0.000626 (0.063%)		0.146 (15%)		0.0958 (9.6%)		0.00786 (0.79%)		0.000554 (0.055%)		0.00475 (0.48%)		0.00173 (0.17%)		0.0131 (1.3%)		0.618 (62%)		0.00267 (0.27%)		0.0766 (7.7%)		0.00569 (0.57%)
XP_021765575.1	protein ABHD17C-like	Nucl	0.0805 (8%)		0.00513 (0.51%)		0.00481 (0.48%)		0.0217 (2.2%)		0.00646 (0.65%)		0.00823 (0.82%)		0.189 (19%)		0.00845 (0.84%)		0.00312 (0.31%)		0.0131 (1.3%)		0.592 (59%)		0.00322 (0.32%)		0.0401 (4%)		0.0247 (2.5%)
XP_021723310.1	interactor of constitutive active ROPs 2, chloroplastic-like isoform X1	Nucl	0.0542 (5.4%)		0.0145 (1.5%)		0.00689 (0.69%)		0.0905 (9%)		0.131 (13%)		0.03 (3%)		0.00571 (0.57%)		0.0328 (3.3%)		0.00294 (0.29%)		0.0132 (1.3%)		0.539 (54%)		0.013 (1.3%)		0.0569 (5.7%)		0.0085 (0.85%)
XP_021759192.1	uncharacterized protein LOC110724104	Nucl	0.0741 (7.4%)		0.00704 (0.7%)		0.00276 (0.28%)		0.0618 (6.2%)		0.161 (16%)		0.0183 (1.8%)		0.00702 (0.7%)		0.00782 (0.78%)		0.00389 (0.39%)		0.0132 (1.3%)		0.35 (35%)		0.00271 (0.27%)		0.21 (21%)		0.0803 (8%)
XP_021733911.1	zinc finger BED domain-containing protein RICESLEEPER 2-like	Nucl	0.037 (3.7%)		0.0022 (0.22%)		0.00277 (0.28%)		0.134 (13%)		0.0732 (7.3%)		0.0343 (3.4%)		0.00742 (0.74%)		0.0293 (2.9%)		0.00192 (0.19%)		0.0132 (1.3%)		0.637 (64%)		0.00167 (0.17%)		0.021 (2.1%)		0.00499 (0.5%)
XP_021747672.1	protein FAR1-RELATED SEQUENCE 6-like	Nucl	0.00935 (0.94%)		0.000831 (0.083%)		0.00264 (0.26%)		0.111 (11%)		0.144 (14%)		0.0222 (2.2%)		0.00247 (0.25%)		0.00762 (0.76%)		0.0016 (0.16%)		0.0132 (1.3%)		0.651 (65%)		0.00461 (0.46%)		0.0191 (1.9%)		0.011 (1.1%)
XP_021718631.1	uncharacterized protein LOC110686347	Nucl	0.116 (12%)		0.00612 (0.61%)		0.0116 (1.2%)		0.0389 (3.9%)		0.225 (22%)		0.135 (14%)		0.0172 (1.7%)		0.0151 (1.5%)		0.00698 (0.7%)		0.0133 (1.3%)		0.242 (24%)		0.0238 (2.4%)		0.12 (12%)		0.0296 (3%)
XP_021768032.1	vesicle-associated protein 2-1-like isoform X1	Nucl	0.0888 (8.9%)		0.0161 (1.6%)		0.00792 (0.79%)		0.0223 (2.2%)		0.0331 (3.3%)		0.128 (13%)		0.0161 (1.6%)		0.0488 (4.9%)		0.0171 (1.7%)		0.0133 (1.3%)		0.478 (48%)		0.0379 (3.8%)		0.0724 (7.2%)		0.0207 (2.1%)
XP_021743531.1	biotin carboxyl carrier protein of acetyl-CoA carboxylase 1, chloroplastic-like	Plastid	0.0117 (1.2%)		0.00186 (0.19%)		0.00214 (0.21%)		0.0448 (4.5%)		0.0603 (6%)		0.00331 (0.33%)		0.054 (5.4%)		0.00332 (0.33%)		0.0137 (1.4%)		0.0133 (1.3%)		0.134 (13%)		0.00141 (0.14%)		0.654 (65%)		0.0026 (0.26%)
XP_021759692.1	chlorophyll(ide) b reductase NOL, chloroplastic-like	Plastid	0.000306 (0.031%)		0.000686 (0.069%)		5.62e-05 (0.0056%)		5.11e-05 (0.0051%)		0.00159 (0.16%)		0.000703 (0.07%)		0.000378 (0.038%)		0.000321 (0.032%)		0.00236 (0.24%)		0.0133 (1.3%)		0.0011 (0.11%)		0.000314 (0.031%)		0.978 (98%)		0.000647 (0.065%)
XP_021751214.1	probable protein phosphatase 2C 62 isoform X1	Vacu	0.0653 (6.5%)		0.0155 (1.6%)		0.00693 (0.69%)		0.0445 (4.4%)		0.113 (11%)		0.0435 (4.4%)		0.0813 (8.1%)		0.0105 (1%)		0.0463 (4.6%)		0.0133 (1.3%)		0.0341 (3.4%)		0.005 (0.5%)		0.243 (24%)		0.277 (28%)
XP_021744699.1	uncharacterized protein LOC110710678	Nucl	0.00251 (0.25%)		0.000271 (0.027%)		0.00187 (0.19%)		0.14 (14%)		0.0237 (2.4%)		0.0073 (0.73%)		0.000142 (0.014%)		0.00488 (0.49%)		0.000987 (0.099%)		0.0134 (1.3%)		0.788 (79%)		0.00579 (0.58%)		0.00842 (0.84%)		0.00209 (0.21%)
XP_021770541.1	uncharacterized protein LOC110734711	Nucl	0.0532 (5.3%)		0.00136 (0.14%)		0.00607 (0.61%)		0.032 (3.2%)		0.298 (30%)		0.00341 (0.34%)		0.00895 (0.9%)		0.00725 (0.73%)		0.00513 (0.51%)		0.0134 (1.3%)		0.347 (35%)		0.00253 (0.25%)		0.197 (20%)		0.0249 (2.5%)
XP_021771355.1	60S ribosomal protein L7-1-like	Plastid	0.0326 (3.3%)		0.00308 (0.31%)		0.00355 (0.36%)		0.266 (27%)		0.221 (22%)		0.0208 (2.1%)		0.00217 (0.22%)		0.00866 (0.87%)		0.00547 (0.55%)		0.0134 (1.3%)		0.088 (8.8%)		0.0212 (2.1%)		0.302 (30%)		0.0124 (1.2%)
XP_021734682.1	T-complex protein 1 subunit gamma-like	Plastid	0.0207 (2.1%)		0.000663 (0.066%)		0.0447 (4.5%)		0.0522 (5.2%)		0.33 (33%)		0.00197 (0.2%)		0.00204 (0.2%)		0.00164 (0.16%)		0.0275 (2.8%)		0.0134 (1.3%)		0.021 (2.1%)		0.00299 (0.3%)		0.477 (48%)		0.00435 (0.43%)
XP_021717106.1	uncharacterized protein LOC110684968	Nucl	0.0502 (5%)		0.00631 (0.63%)		0.00147 (0.15%)		0.354 (35%)		0.0303 (3%)		0.0175 (1.8%)		0.00506 (0.51%)		0.00793 (0.79%)		0.0153 (1.5%)		0.0135 (1.4%)		0.377 (38%)		0.00705 (0.7%)		0.11 (11%)		0.00408 (0.41%)
XP_021745453.1	adenylate kinase 5, chloroplastic-like isoform X1	Plastid	0.0116 (1.2%)		0.00159 (0.16%)		0.00133 (0.13%)		0.00338 (0.34%)		0.00769 (0.77%)		0.0075 (0.75%)		0.00205 (0.2%)		0.00536 (0.54%)		0.139 (14%)		0.0135 (1.4%)		0.0103 (1%)		0.0445 (4.4%)		0.749 (75%)		0.00312 (0.31%)
XP_021729849.1	syndetin-like isoform X1	Nucl	0.00729 (0.73%)		0.00274 (0.27%)		0.0114 (1.1%)		0.0418 (4.2%)		0.0572 (5.7%)		0.0143 (1.4%)		0.00322 (0.32%)		0.00734 (0.73%)		0.0556 (5.6%)		0.0136 (1.4%)		0.59 (59%)		0.00576 (0.58%)		0.184 (18%)		0.00566 (0.57%)
XP_021774327.1	dicer-like protein 4 isoform X1	Nucl	0.0201 (2%)		0.00152 (0.15%)		0.00606 (0.61%)		0.201 (20%)		0.0784 (7.8%)		0.0135 (1.4%)		0.00188 (0.19%)		0.00552 (0.55%)		0.00371 (0.37%)		0.0136 (1.4%)		0.616 (62%)		0.00387 (0.39%)		0.0275 (2.8%)		0.00779 (0.78%)
XP_021730975.1	MADS-box protein CMB1-like	Nucl	0.00727 (0.73%)		0.000664 (0.066%)		0.00554 (0.55%)		0.122 (12%)		0.00446 (0.45%)		0.00216 (0.22%)		0.00102 (0.1%)		0.0205 (2.1%)		0.00211 (0.21%)		0.0137 (1.4%)		0.799 (80%)		0.00298 (0.3%)		0.0116 (1.2%)		0.0067 (0.67%)
XP_021746631.1	uncharacterized protein LOC110712474	Nucl	0.0855 (8.6%)		0.00571 (0.57%)		0.00653 (0.65%)		0.0807 (8.1%)		0.107 (11%)		0.0256 (2.6%)		0.0774 (7.7%)		0.0277 (2.8%)		0.00405 (0.4%)		0.0137 (1.4%)		0.397 (40%)		0.0691 (6.9%)		0.073 (7.3%)		0.0277 (2.8%)
XP_021766863.1	uncharacterized protein LOC110731319	Plastid	0.103 (10%)		0.00646 (0.65%)		0.00214 (0.21%)		0.00478 (0.48%)		0.0321 (3.2%)		0.0289 (2.9%)		0.0144 (1.4%)		0.022 (2.2%)		0.0962 (9.6%)		0.0138 (1.4%)		0.231 (23%)		0.0104 (1%)		0.415 (42%)		0.0196 (2%)
XP_021737677.1	cleavage stimulating factor 64-like isoform X1	Nucl	0.0214 (2.1%)		0.00296 (0.3%)		0.00724 (0.72%)		0.0497 (5%)		0.0207 (2.1%)		0.00807 (0.81%)		0.138 (14%)		0.00271 (0.27%)		0.00284 (0.28%)		0.014 (1.4%)		0.644 (64%)		0.0144 (1.4%)		0.0468 (4.7%)		0.0272 (2.7%)
XP_021752393.1	pentatricopeptide repeat-containing protein At3g06430, chloroplastic-like	Plastid	0.00391 (0.39%)		0.00111 (0.11%)		0.000173 (0.017%)		0.00103 (0.1%)		0.00202 (0.2%)		0.0101 (1%)		0.000116 (0.012%)		0.00111 (0.11%)		0.00925 (0.92%)		0.014 (1.4%)		0.00982 (0.98%)		0.000129 (0.013%)		0.947 (95%)		0.000586 (0.059%)
XP_021721986.1	receptor-like protein kinase 5	Plastid	0.293 (29%)		0.00117 (0.12%)		0.0016 (0.16%)		0.00296 (0.3%)		0.00881 (0.88%)		0.00555 (0.56%)		0.0143 (1.4%)		0.00654 (0.65%)		0.00149 (0.15%)		0.014 (1.4%)		0.00599 (0.6%)		0.00122 (0.12%)		0.625 (62%)		0.0181 (1.8%)
XP_021736321.1	uncharacterized protein LOC110702882	Nucl	0.0091 (0.91%)		0.0019 (0.19%)		0.00382 (0.38%)		0.107 (11%)		0.0288 (2.9%)		0.0147 (1.5%)		0.00138 (0.14%)		0.0067 (0.67%)		0.000625 (0.062%)		0.0141 (1.4%)		0.799 (80%)		0.00384 (0.38%)		0.00726 (0.73%)		0.00195 (0.19%)
XP_021763948.1	chlorophyll a-b binding protein, chloroplastic	Plastid	0.00225 (0.22%)		0.00414 (0.41%)		0.000211 (0.021%)		0.00364 (0.36%)		0.0302 (3%)		0.00747 (0.75%)		0.00793 (0.79%)		0.000923 (0.092%)		0.0116 (1.2%)		0.0141 (1.4%)		0.00153 (0.15%)		0.00453 (0.45%)		0.907 (91%)		0.00466 (0.47%)
XP_021754384.1	probable inactive ATP-dependent zinc metalloprotease FTSHI 1, chloroplastic	Plastid	0.0151 (1.5%)		0.000396 (0.04%)		0.00141 (0.14%)		0.0103 (1%)		0.0135 (1.4%)		0.0115 (1.2%)		0.000698 (0.07%)		0.00303 (0.3%)		0.00813 (0.81%)		0.0141 (1.4%)		0.0201 (2%)		0.00986 (0.99%)		0.883 (88%)		0.00902 (0.9%)
XP_021734839.1	urease accessory protein F-like	Vacu	0.257 (26%)		0.0027 (0.27%)		0.00714 (0.71%)		0.0243 (2.4%)		0.0398 (4%)		0.0493 (4.9%)		0.00522 (0.52%)		0.0135 (1.4%)		0.00181 (0.18%)		0.0141 (1.4%)		0.122 (12%)		0.00797 (0.8%)		0.0301 (3%)		0.426 (43%)
XP_021746040.1	uncharacterized protein LOC110711909	Nucl	0.00571 (0.57%)		0.00034 (0.034%)		0.000841 (0.084%)		0.0163 (1.6%)		0.0136 (1.4%)		0.00121 (0.12%)		0.000632 (0.063%)		0.00418 (0.42%)		0.00477 (0.48%)		0.0142 (1.4%)		0.816 (82%)		0.0429 (4.3%)		0.071 (7.1%)		0.0085 (0.85%)
XP_021715653.1	protein IQ-DOMAIN 1-like	Nucl	0.00494 (0.49%)		0.000674 (0.067%)		0.00608 (0.61%)		0.0276 (2.8%)		0.0247 (2.5%)		0.00587 (0.59%)		0.00115 (0.12%)		0.00427 (0.43%)		0.00257 (0.26%)		0.0142 (1.4%)		0.88 (88%)		0.00102 (0.1%)		0.0251 (2.5%)		0.00183 (0.18%)
XP_021756914.1	uncharacterized protein LOC110721998	Plastid	0.0529 (5.3%)		0.00794 (0.79%)		0.00718 (0.72%)		0.119 (12%)		0.12 (12%)		0.0657 (6.6%)		0.0106 (1.1%)		0.00952 (0.95%)		0.00214 (0.21%)		0.0142 (1.4%)		0.2 (20%)		0.0036 (0.36%)		0.318 (32%)		0.0698 (7%)
XP_021763122.1	heavy metal-associated isoprenylated plant protein 35-like isoform X2	Nucl	0.00582 (0.58%)		0.00491 (0.49%)		0.00257 (0.26%)		0.0505 (5.1%)		0.0305 (3%)		0.00269 (0.27%)		0.0461 (4.6%)		0.00161 (0.16%)		0.00135 (0.14%)		0.0143 (1.4%)		0.788 (79%)		0.00226 (0.23%)		0.0452 (4.5%)		0.00391 (0.39%)
XP_021776094.1	late embryogenesis abundant protein D-34-like	Plastid	0.162 (16%)		0.0108 (1.1%)		0.00252 (0.25%)		0.105 (10%)		0.248 (25%)		0.00776 (0.78%)		0.0141 (1.4%)		0.00396 (0.4%)		0.00489 (0.49%)		0.0143 (1.4%)		0.0683 (6.8%)		0.00976 (0.98%)		0.306 (31%)		0.0423 (4.2%)
XP_021767874.1	protein KINESIN LIGHT CHAIN-RELATED 1-like	Plastid	0.0151 (1.5%)		0.000926 (0.093%)		0.00165 (0.16%)		0.034 (3.4%)		0.0532 (5.3%)		0.00854 (0.85%)		0.00125 (0.12%)		0.00397 (0.4%)		0.0139 (1.4%)		0.0143 (1.4%)		0.0559 (5.6%)		0.0372 (3.7%)		0.758 (76%)		0.00172 (0.17%)
XP_021735469.1	F-box/LRR-repeat protein 4-like	Nucl	0.0508 (5.1%)		0.00182 (0.18%)		0.00673 (0.67%)		0.129 (13%)		0.119 (12%)		0.00923 (0.92%)		0.00115 (0.12%)		0.0387 (3.9%)		0.0119 (1.2%)		0.0144 (1.4%)		0.586 (59%)		0.0075 (0.75%)		0.0176 (1.8%)		0.00677 (0.68%)
XP_021723361.1	E3 ubiquitin-protein ligase SDIR1-like	Nucl	0.0865 (8.6%)		0.00616 (0.62%)		0.00199 (0.2%)		0.143 (14%)		0.0301 (3%)		0.0315 (3.2%)		0.0207 (2.1%)		0.00259 (0.26%)		0.00305 (0.3%)		0.0144 (1.4%)		0.59 (59%)		0.00131 (0.13%)		0.0545 (5.4%)		0.0139 (1.4%)
XP_021764164.1	U11/U12 small nuclear ribonucleoprotein 65 kDa protein-like	Plastid	0.135 (14%)		0.0136 (1.4%)		0.00438 (0.44%)		0.0291 (2.9%)		0.0397 (4%)		0.0128 (1.3%)		0.00825 (0.82%)		0.00618 (0.62%)		0.00394 (0.39%)		0.0144 (1.4%)		0.105 (10%)		0.195 (20%)		0.417 (42%)		0.0153 (1.5%)
XP_021716394.1	protein HIRA-like isoform X1	Nucl	0.0467 (4.7%)		0.00747 (0.75%)		0.00748 (0.75%)		0.0879 (8.8%)		0.26 (26%)		0.00557 (0.56%)		0.00266 (0.27%)		0.00995 (1%)		0.0107 (1.1%)		0.0145 (1.5%)		0.475 (48%)		0.00688 (0.69%)		0.0476 (4.8%)		0.0176 (1.8%)
XP_021745911.1	photosystem I reaction center subunit V, chloroplastic-like	Plastid	0.0207 (2.1%)		0.00471 (0.47%)		0.00126 (0.13%)		0.0388 (3.9%)		0.00734 (0.73%)		0.015 (1.5%)		0.0215 (2.2%)		0.0059 (0.59%)		0.0313 (3.1%)		0.0145 (1.5%)		0.0271 (2.7%)		0.00409 (0.41%)		0.79 (79%)		0.0177 (1.8%)
XP_021715167.1	uncharacterized protein LOC110683124	Nucl	0.0263 (2.6%)		0.00917 (0.92%)		0.00326 (0.33%)		0.0433 (4.3%)		0.0531 (5.3%)		0.0577 (5.8%)		0.0142 (1.4%)		0.0151 (1.5%)		0.00459 (0.46%)		0.0146 (1.5%)		0.503 (50%)		0.0125 (1.2%)		0.219 (22%)		0.0246 (2.5%)
XP_021752355.1	2-alkenal reductase (NADP(+)-dependent)-like	Plastid	0.0298 (3%)		0.00569 (0.57%)		0.0293 (2.9%)		0.00735 (0.74%)		0.33 (33%)		0.00441 (0.44%)		0.00598 (0.6%)		0.0125 (1.2%)		0.0047 (0.47%)		0.0148 (1.5%)		0.00836 (0.84%)		0.0342 (3.4%)		0.395 (40%)		0.119 (12%)
XP_021719634.1	cysteine-rich receptor-like protein kinase 15	Plastid	0.0938 (9.4%)		0.0178 (1.8%)		0.00896 (0.9%)		0.00519 (0.52%)		0.0265 (2.6%)		0.0106 (1.1%)		0.115 (12%)		0.00555 (0.56%)		0.00218 (0.22%)		0.0148 (1.5%)		0.0124 (1.2%)		0.00309 (0.31%)		0.584 (58%)		0.1 (10%)
XP_021748261.1	uncharacterized protein LOC110714096 isoform X1	Nucl	0.00789 (0.79%)		0.000261 (0.026%)		0.00118 (0.12%)		0.0877 (8.8%)		0.0059 (0.59%)		0.00134 (0.13%)		0.000501 (0.05%)		0.003 (0.3%)		0.000948 (0.095%)		0.0149 (1.5%)		0.872 (87%)		0.000559 (0.056%)		0.00255 (0.26%)		0.000828 (0.083%)
XP_021743628.1	GEM-like protein 1	Plastid	0.00966 (0.97%)		0.0162 (1.6%)		0.00202 (0.2%)		0.0266 (2.7%)		0.022 (2.2%)		0.00576 (0.58%)		0.0142 (1.4%)		0.00673 (0.67%)		0.00172 (0.17%)		0.0149 (1.5%)		0.411 (41%)		0.00577 (0.58%)		0.447 (45%)		0.0164 (1.6%)
XP_021736848.1	ATP-dependent DNA helicase DDX11-like	Plastid	0.102 (10%)		0.00233 (0.23%)		0.00459 (0.46%)		0.109 (11%)		0.0851 (8.5%)		0.0311 (3.1%)		0.00369 (0.37%)		0.00973 (0.97%)		0.00165 (0.16%)		0.0149 (1.5%)		0.171 (17%)		0.0163 (1.6%)		0.429 (43%)		0.0195 (2%)
XP_021739222.1	jmjC domain-containing protein 7-like	Nucl	0.011 (1.1%)		0.00255 (0.26%)		0.00333 (0.33%)		0.0813 (8.1%)		0.0478 (4.8%)		0.137 (14%)		0.00896 (0.9%)		0.0152 (1.5%)		0.00141 (0.14%)		0.015 (1.5%)		0.545 (55%)		0.00902 (0.9%)		0.0405 (4%)		0.0813 (8.1%)
XP_021714629.1	zinc finger protein 3-like	Nucl	0.00563 (0.56%)		0.0014 (0.14%)		0.00704 (0.7%)		0.0125 (1.2%)		0.161 (16%)		0.00375 (0.38%)		0.00632 (0.63%)		0.00463 (0.46%)		0.01 (1%)		0.015 (1.5%)		0.733 (73%)		0.00602 (0.6%)		0.0237 (2.4%)		0.00994 (0.99%)
XP_021739042.1	uncharacterized protein C6G9.01c-like	Nucl	0.0249 (2.5%)		0.00575 (0.57%)		0.00214 (0.21%)		0.0361 (3.6%)		0.0371 (3.7%)		0.00469 (0.47%)		0.00297 (0.3%)		0.0108 (1.1%)		0.00129 (0.13%)		0.015 (1.5%)		0.822 (82%)		0.00132 (0.13%)		0.0337 (3.4%)		0.00178 (0.18%)
XP_021756362.1	CCR4-NOT transcription complex subunit 1-like isoform X1	Nucl	0.124 (12%)		0.0118 (1.2%)		0.0219 (2.2%)		0.0373 (3.7%)		0.0552 (5.5%)		0.0616 (6.2%)		0.00713 (0.71%)		0.0276 (2.8%)		0.0222 (2.2%)		0.0152 (1.5%)		0.24 (24%)		0.0295 (2.9%)		0.154 (15%)		0.192 (19%)
XP_021763874.1	peroxisomal (S)-2-hydroxy-acid oxidase GLO1-like isoform X1	Plastid	0.156 (16%)		0.00245 (0.24%)		0.0132 (1.3%)		0.00868 (0.87%)		0.149 (15%)		0.0415 (4.2%)		0.0021 (0.21%)		0.0197 (2%)		0.0386 (3.9%)		0.0152 (1.5%)		0.034 (3.4%)		0.223 (22%)		0.255 (26%)		0.0419 (4.2%)
XP_021773356.1	uncharacterized protein LOC110737289	Plastid	0.1 (10%)		0.00158 (0.16%)		0.0159 (1.6%)		0.0664 (6.6%)		0.148 (15%)		0.00932 (0.93%)		0.00402 (0.4%)		0.017 (1.7%)		0.00634 (0.63%)		0.0152 (1.5%)		0.137 (14%)		0.0232 (2.3%)		0.394 (39%)		0.0613 (6.1%)
XP_021742971.1	uncharacterized protein LOC110709068	Plastid	0.0735 (7.4%)		0.00573 (0.57%)		0.00977 (0.98%)		0.151 (15%)		0.195 (20%)		0.129 (13%)		0.00628 (0.63%)		0.0572 (5.7%)		0.00998 (1%)		0.0152 (1.5%)		0.0638 (6.4%)		0.00977 (0.98%)		0.266 (27%)		0.00824 (0.82%)
XP_021724355.1	lactoylglutathione lyase-like	Plastid	0.00191 (0.19%)		0.00117 (0.12%)		0.00024 (0.024%)		0.0048 (0.48%)		0.0117 (1.2%)		0.00263 (0.26%)		0.0104 (1%)		0.00469 (0.47%)		0.0588 (5.9%)		0.0155 (1.6%)		0.0057 (0.57%)		0.000678 (0.068%)		0.881 (88%)		0.00101 (0.1%)
XP_021732277.1	uncharacterized protein LOC110699091	Plastid	0.0525 (5.2%)		0.00153 (0.15%)		0.00108 (0.11%)		0.00161 (0.16%)		0.0114 (1.1%)		0.029 (2.9%)		0.00148 (0.15%)		0.0372 (3.7%)		0.0168 (1.7%)		0.0155 (1.6%)		0.0436 (4.4%)		0.0108 (1.1%)		0.771 (77%)		0.00646 (0.65%)
XP_021732487.1	2-oxoglutarate-dependent dioxygenase DAO-like	Nucl	0.0045 (0.45%)		0.000287 (0.029%)		0.000892 (0.089%)		0.0269 (2.7%)		0.0127 (1.3%)		0.00164 (0.16%)		0.00123 (0.12%)		0.00955 (0.96%)		0.0106 (1.1%)		0.0156 (1.6%)		0.524 (52%)		0.000972 (0.097%)		0.388 (39%)		0.00302 (0.3%)
XP_021765678.1	putative disease resistance protein RGA3	Nucl	0.0292 (2.9%)		0.000973 (0.097%)		0.0201 (2%)		0.171 (17%)		0.0259 (2.6%)		0.0409 (4.1%)		0.00499 (0.5%)		0.00693 (0.69%)		0.00126 (0.13%)		0.0156 (1.6%)		0.617 (62%)		0.0147 (1.5%)		0.0382 (3.8%)		0.0133 (1.3%)
XP_021741549.1	FRIGIDA-like protein 4a	Plastid	0.0365 (3.6%)		0.0461 (4.6%)		0.00577 (0.58%)		0.00725 (0.73%)		0.113 (11%)		0.103 (10%)		0.0737 (7.4%)		0.00778 (0.78%)		0.00959 (0.96%)		0.0156 (1.6%)		0.17 (17%)		0.00747 (0.75%)		0.363 (36%)		0.0418 (4.2%)
XP_021722124.1	uncharacterized protein LOC110689660	Nucl	0.00696 (0.7%)		0.000899 (0.09%)		0.002 (0.2%)		0.0765 (7.6%)		0.0602 (6%)		0.00316 (0.32%)		0.0021 (0.21%)		0.000874 (0.087%)		0.0042 (0.42%)		0.0157 (1.6%)		0.801 (80%)		0.000877 (0.088%)		0.0216 (2.2%)		0.00421 (0.42%)
XP_021752192.1	protein STRICTOSIDINE SYNTHASE-LIKE 13-like isoform X1	Plastid	0.0237 (2.4%)		0.0244 (2.4%)		0.0243 (2.4%)		0.00362 (0.36%)		0.231 (23%)		0.184 (18%)		0.0262 (2.6%)		0.0255 (2.6%)		0.00569 (0.57%)		0.0157 (1.6%)		0.00886 (0.89%)		0.0157 (1.6%)		0.394 (39%)		0.0171 (1.7%)
XP_021737427.1	mitochondrial import inner membrane translocase subunit TIM8-like	Nucl	0.0299 (3%)		0.0162 (1.6%)		0.00362 (0.36%)		0.0421 (4.2%)		0.0237 (2.4%)		0.0067 (0.67%)		0.0148 (1.5%)		0.00359 (0.36%)		0.00182 (0.18%)		0.0158 (1.6%)		0.803 (80%)		0.00222 (0.22%)		0.0235 (2.4%)		0.0129 (1.3%)
XP_021773256.1	glutathione S-transferase T3-like	Nucl	0.00379 (0.38%)		0.000915 (0.092%)		0.00316 (0.32%)		0.145 (14%)		0.195 (20%)		0.0133 (1.3%)		0.00164 (0.16%)		0.0148 (1.5%)		0.0099 (0.99%)		0.0158 (1.6%)		0.489 (49%)		0.0134 (1.3%)		0.0928 (9.3%)		0.0021 (0.21%)
XP_021738711.1	MAG2-interacting protein 2-like	Plastid	0.186 (19%)		0.00423 (0.42%)		0.00792 (0.79%)		0.0654 (6.5%)		0.038 (3.8%)		0.0405 (4%)		0.00439 (0.44%)		0.0164 (1.6%)		0.0182 (1.8%)		0.0158 (1.6%)		0.218 (22%)		0.0896 (9%)		0.268 (27%)		0.0284 (2.8%)
XP_021744534.1	calmodulin-interacting protein 111-like isoform X1	Plastid	0.0186 (1.9%)		0.00342 (0.34%)		0.00998 (1%)		0.0274 (2.7%)		0.0829 (8.3%)		0.0115 (1.2%)		0.00153 (0.15%)		0.0123 (1.2%)		0.0193 (1.9%)		0.0158 (1.6%)		0.166 (17%)		0.0106 (1.1%)		0.614 (61%)		0.00679 (0.68%)
XP_021769602.1	uncharacterized protein LOC110733838	Nucl	0.00389 (0.39%)		0.000147 (0.015%)		0.000336 (0.034%)		0.0408 (4.1%)		0.0184 (1.8%)		0.0018 (0.18%)		0.000248 (0.025%)		0.00941 (0.94%)		0.00102 (0.1%)		0.0159 (1.6%)		0.902 (90%)		0.00137 (0.14%)		0.00316 (0.32%)		0.0013 (0.13%)
XP_021754531.1	protein indeterminate-domain 7-like	Nucl	0.0114 (1.1%)		0.0112 (1.1%)		0.00077 (0.077%)		0.0539 (5.4%)		0.0146 (1.5%)		0.0024 (0.24%)		0.0136 (1.4%)		0.00868 (0.87%)		0.000748 (0.075%)		0.0159 (1.6%)		0.846 (85%)		0.00168 (0.17%)		0.0117 (1.2%)		0.00758 (0.76%)
XP_021774460.1	LOW QUALITY PROTEIN: DNA-directed RNA polymerase V subunit 1-like	Nucl	0.13 (13%)		0.0572 (5.7%)		0.00439 (0.44%)		0.127 (13%)		0.0481 (4.8%)		0.0189 (1.9%)		0.0463 (4.6%)		0.00437 (0.44%)		0.00687 (0.69%)		0.0159 (1.6%)		0.337 (34%)		0.00448 (0.45%)		0.161 (16%)		0.0373 (3.7%)
XP_021753594.1	transcription factor bHLH95-like	Nucl	0.0348 (3.5%)		0.00282 (0.28%)		0.0041 (0.41%)		0.0238 (2.4%)		0.125 (12%)		0.0156 (1.6%)		0.00402 (0.4%)		0.00457 (0.46%)		0.00399 (0.4%)		0.0159 (1.6%)		0.383 (38%)		0.00728 (0.73%)		0.29 (29%)		0.0849 (8.5%)
XP_021744135.1	disease resistance protein RGA2-like	Plastid	0.268 (27%)		0.00254 (0.25%)		0.00216 (0.22%)		0.0119 (1.2%)		0.005 (0.5%)		0.0754 (7.5%)		0.0166 (1.7%)		0.0172 (1.7%)		0.0142 (1.4%)		0.0159 (1.6%)		0.0214 (2.1%)		0.00331 (0.33%)		0.535 (54%)		0.0114 (1.1%)
XP_021713472.1	uncharacterized protein LOC110681627	Plastid	0.197 (20%)		0.0106 (1.1%)		0.00161 (0.16%)		0.00201 (0.2%)		0.0363 (3.6%)		0.143 (14%)		0.00354 (0.35%)		0.0509 (5.1%)		0.00372 (0.37%)		0.0161 (1.6%)		0.00698 (0.7%)		0.00579 (0.58%)		0.417 (42%)		0.105 (10%)
XP_021750352.1	probable F-box protein At2g36090	Nucl	0.0793 (7.9%)		0.00368 (0.37%)		0.028 (2.8%)		0.047 (4.7%)		0.0433 (4.3%)		0.13 (13%)		0.00543 (0.54%)		0.198 (20%)		0.0113 (1.1%)		0.0164 (1.6%)		0.263 (26%)		0.0137 (1.4%)		0.107 (11%)		0.0542 (5.4%)
XP_021724155.1	kinesin-like protein KIN-14L isoform X1	Nucl	0.0321 (3.2%)		0.0127 (1.3%)		0.021 (2.1%)		0.181 (18%)		0.0548 (5.5%)		0.0229 (2.3%)		0.00404 (0.4%)		0.0454 (4.5%)		0.0214 (2.1%)		0.0164 (1.6%)		0.493 (49%)		0.0275 (2.8%)		0.0528 (5.3%)		0.0153 (1.5%)
XP_021768975.1	high mobility group B protein 7-like isoform X1	Nucl	0.0417 (4.2%)		0.00716 (0.72%)		0.00288 (0.29%)		0.0609 (6.1%)		0.0327 (3.3%)		0.00492 (0.49%)		0.0203 (2%)		0.0444 (4.4%)		0.00761 (0.76%)		0.0164 (1.6%)		0.693 (69%)		0.0103 (1%)		0.0529 (5.3%)		0.00442 (0.44%)
XP_021766294.1	uncharacterized protein LOC110730780	Plastid	0.116 (12%)		0.00605 (0.6%)		0.0012 (0.12%)		0.109 (11%)		0.0775 (7.8%)		0.0114 (1.1%)		0.0117 (1.2%)		0.0129 (1.3%)		0.0194 (1.9%)		0.0164 (1.6%)		0.0907 (9.1%)		0.00392 (0.39%)		0.516 (52%)		0.00791 (0.79%)
XP_021775633.1	protein TPX2-like	Nucl	0.0137 (1.4%)		0.0012 (0.12%)		0.00259 (0.26%)		0.115 (12%)		0.0482 (4.8%)		0.00684 (0.68%)		0.00155 (0.16%)		0.00292 (0.29%)		0.00287 (0.29%)		0.0166 (1.7%)		0.748 (75%)		0.0112 (1.1%)		0.0198 (2%)		0.00968 (0.97%)
XP_021714403.1	uncharacterized protein LOC110682379 isoform X1	Nucl	0.0442 (4.4%)		0.00196 (0.2%)		0.0236 (2.4%)		0.0496 (5%)		0.0188 (1.9%)		0.0333 (3.3%)		0.00776 (0.78%)		0.0657 (6.6%)		0.00272 (0.27%)		0.0166 (1.7%)		0.698 (70%)		0.00552 (0.55%)		0.0221 (2.2%)		0.0103 (1%)
XP_021774998.1	pentatricopeptide repeat-containing protein At5g08510-like	Plastid	0.199 (20%)		0.00851 (0.85%)		0.00276 (0.28%)		0.0107 (1.1%)		0.0266 (2.7%)		0.0298 (3%)		0.00219 (0.22%)		0.0156 (1.6%)		0.017 (1.7%)		0.0166 (1.7%)		0.0142 (1.4%)		0.00787 (0.79%)		0.639 (64%)		0.00962 (0.96%)
XP_021770486.1	(R,S)-reticuline 7-O-methyltransferase-like	Plastid	0.0186 (1.9%)		0.00134 (0.13%)		0.00192 (0.19%)		0.00939 (0.94%)		0.11 (11%)		0.0373 (3.7%)		0.00372 (0.37%)		0.0021 (0.21%)		0.0106 (1.1%)		0.0166 (1.7%)		0.00939 (0.94%)		0.0222 (2.2%)		0.739 (74%)		0.0181 (1.8%)
XP_021746291.1	transcriptional corepressor LEUNIG-like isoform X1	Nucl	0.0138 (1.4%)		0.00747 (0.75%)		0.00565 (0.56%)		0.0569 (5.7%)		0.0474 (4.7%)		0.00728 (0.73%)		0.00721 (0.72%)		0.0192 (1.9%)		0.00149 (0.15%)		0.0168 (1.7%)		0.76 (76%)		0.00607 (0.61%)		0.00722 (0.72%)		0.0436 (4.4%)
XP_021741943.1	uncharacterized protein LOC110708146	Nucl	0.0251 (2.5%)		0.0145 (1.5%)		0.00709 (0.71%)		0.0339 (3.4%)		0.253 (25%)		0.0172 (1.7%)		0.00771 (0.77%)		0.0321 (3.2%)		0.00322 (0.32%)		0.0168 (1.7%)		0.511 (51%)		0.00413 (0.41%)		0.0588 (5.9%)		0.0154 (1.5%)
XP_021729813.1	zinc finger protein ZAT5-like	Nucl	0.151 (15%)		0.0303 (3%)		0.00257 (0.26%)		0.0646 (6.5%)		0.0277 (2.8%)		0.0145 (1.5%)		0.205 (20%)		0.00531 (0.53%)		0.00316 (0.32%)		0.0169 (1.7%)		0.293 (29%)		0.00377 (0.38%)		0.155 (16%)		0.0272 (2.7%)
XP_021714835.1	pre-mRNA-processing protein 40A-like isoform X1	Nucl	0.00807 (0.81%)		0.000564 (0.056%)		0.000639 (0.064%)		0.101 (10%)		0.0274 (2.7%)		0.00407 (0.41%)		0.000665 (0.066%)		0.002 (0.2%)		0.000689 (0.069%)		0.0169 (1.7%)		0.821 (82%)		0.00331 (0.33%)		0.0124 (1.2%)		0.00139 (0.14%)
XP_021716079.1	proteasome subunit alpha type-4-like	Vacu	0.0726 (7.3%)		0.00403 (0.4%)		0.0301 (3%)		0.0715 (7.2%)		0.0232 (2.3%)		0.00864 (0.86%)		0.00776 (0.78%)		0.0833 (8.3%)		0.028 (2.8%)		0.0169 (1.7%)		0.0721 (7.2%)		0.114 (11%)		0.114 (11%)		0.355 (36%)
XP_021750428.1	glucose and ribitol dehydrogenase-like	Nucl	0.144 (14%)		0.0153 (1.5%)		0.0117 (1.2%)		0.123 (12%)		0.14 (14%)		0.0213 (2.1%)		0.00523 (0.52%)		0.0312 (3.1%)		0.00514 (0.51%)		0.017 (1.7%)		0.205 (20%)		0.167 (17%)		0.077 (7.7%)		0.0368 (3.7%)
XP_021721731.1	structural maintenance of chromosomes protein 6A-like	Nucl	0.00971 (0.97%)		0.000445 (0.044%)		0.0105 (1%)		0.301 (30%)		0.0323 (3.2%)		0.00691 (0.69%)		0.000467 (0.047%)		0.00387 (0.39%)		0.0108 (1.1%)		0.017 (1.7%)		0.534 (53%)		0.0213 (2.1%)		0.0324 (3.2%)		0.019 (1.9%)
XP_021713714.1	nucleosome assembly protein 1;3-like	Nucl	0.0474 (4.7%)		0.0143 (1.4%)		0.00714 (0.71%)		0.0901 (9%)		0.17 (17%)		0.0812 (8.1%)		0.0154 (1.5%)		0.00543 (0.54%)		0.00765 (0.76%)		0.0172 (1.7%)		0.212 (21%)		0.0079 (0.79%)		0.185 (18%)		0.139 (14%)
XP_021718580.1	uncharacterized protein LOC110686269	Plastid	0.0206 (2.1%)		0.000387 (0.039%)		0.000733 (0.073%)		0.0113 (1.1%)		0.105 (10%)		0.0114 (1.1%)		0.00451 (0.45%)		0.00686 (0.69%)		0.0193 (1.9%)		0.0172 (1.7%)		0.056 (5.6%)		0.00166 (0.17%)		0.74 (74%)		0.00534 (0.53%)
XP_021741629.1	3-ketoacyl-CoA synthase 11-like	Nucl	0.0764 (7.6%)		0.00238 (0.24%)		0.00432 (0.43%)		0.0506 (5.1%)		0.0332 (3.3%)		0.0645 (6.4%)		0.00334 (0.33%)		0.194 (19%)		0.0295 (2.9%)		0.0173 (1.7%)		0.282 (28%)		0.00974 (0.97%)		0.224 (22%)		0.00867 (0.87%)
XP_021721806.1	uncharacterized protein LOC110689341 isoform X1	Nucl	0.0693 (6.9%)		0.00811 (0.81%)		0.00188 (0.19%)		0.0229 (2.3%)		0.00745 (0.74%)		0.0184 (1.8%)		0.0901 (9%)		0.185 (18%)		0.00417 (0.42%)		0.0173 (1.7%)		0.555 (56%)		0.00216 (0.22%)		0.0101 (1%)		0.008 (0.8%)
XP_021748876.1	auxin response factor 18-like	Nucl	0.0102 (1%)		0.00148 (0.15%)		0.00227 (0.23%)		0.126 (13%)		0.0228 (2.3%)		0.0482 (4.8%)		0.00201 (0.2%)		0.0268 (2.7%)		0.00708 (0.71%)		0.0174 (1.7%)		0.661 (66%)		0.0165 (1.6%)		0.049 (4.9%)		0.00964 (0.96%)
XP_021771190.1	uncharacterized protein LOC110735323 isoform X1	Nucl	0.00471 (0.47%)		0.0014 (0.14%)		0.0686 (6.9%)		0.181 (18%)		0.0575 (5.8%)		0.00871 (0.87%)		0.000774 (0.077%)		0.0267 (2.7%)		0.0333 (3.3%)		0.0174 (1.7%)		0.558 (56%)		0.0175 (1.8%)		0.0189 (1.9%)		0.00587 (0.59%)
XP_021717274.1	uncharacterized protein LOC110685120	Plastid	0.00658 (0.66%)		0.00331 (0.33%)		0.0016 (0.16%)		0.0418 (4.2%)		0.0664 (6.6%)		0.0106 (1.1%)		0.00265 (0.26%)		0.00664 (0.66%)		0.0056 (0.56%)		0.0174 (1.7%)		0.408 (41%)		0.00132 (0.13%)		0.421 (42%)		0.0071 (0.71%)
XP_021756992.1	uncharacterized protein LOC110722065	Plastid	0.106 (11%)		0.00346 (0.35%)		0.163 (16%)		0.00987 (0.99%)		0.019 (1.9%)		0.0314 (3.1%)		0.00692 (0.69%)		0.034 (3.4%)		0.0169 (1.7%)		0.0174 (1.7%)		0.0441 (4.4%)		0.0205 (2.1%)		0.485 (48%)		0.0431 (4.3%)
XP_021731665.1	cold-regulated 413 plasma membrane protein 2-like	Plastid	0.0425 (4.2%)		0.00323 (0.32%)		0.000954 (0.095%)		0.00115 (0.12%)		0.00278 (0.28%)		0.0864 (8.6%)		0.00121 (0.12%)		0.0239 (2.4%)		0.0012 (0.12%)		0.0174 (1.7%)		0.00154 (0.15%)		0.00888 (0.89%)		0.704 (70%)		0.105 (10%)
XP_021732445.1	mucin-19-like	Nucl	0.00766 (0.77%)		0.000566 (0.057%)		0.000783 (0.078%)		0.0172 (1.7%)		0.0128 (1.3%)		0.00167 (0.17%)		0.00329 (0.33%)		0.00511 (0.51%)		0.0108 (1.1%)		0.0175 (1.8%)		0.815 (82%)		0.00215 (0.22%)		0.103 (10%)		0.00188 (0.19%)
XP_021758003.1	protein TIC 55, chloroplastic-like	Plastid	0.0104 (1%)		0.00221 (0.22%)		0.00115 (0.12%)		0.00209 (0.21%)		0.00878 (0.88%)		0.0181 (1.8%)		0.00166 (0.17%)		0.00539 (0.54%)		0.015 (1.5%)		0.0175 (1.8%)		0.0129 (1.3%)		0.00732 (0.73%)		0.894 (89%)		0.0034 (0.34%)
[truncated: 770 more rows]
