# Supplementary material for: Presence of a Mitovirus Is Associated with Alteration of the Mitochondrial Proteome, as Revealed by Protein–Protein Interaction (PPI) and Co-Expression Network Models in Chenopodium quinoa Plants
Source: Biology (Basel). 2022 Jan 8;11(1):95. doi: 10.3390/biology11010095 (PMC8773257; doi:10.3390/biology11010095)
Supplement: Supplementary file 1 [file biology-11-00095-s001.zip › Table S3.xlsx]

## Sheet: Table S3
Table S3. Mitochondrial predicted or annotated proteins identified in mitochondria enriched fractions from leaves of Chenopodium quinoa, -CqMV1 and +CqMV1. For each identified protein, Chenopodium quinoa Protein RefSeq NCBI code, Chenopodium quinoa Protein Name, MW, pI, Identification frequency of (IF) and normalized SpC are reported. In addition, homologuos proteins in Arabidopsis thaliana are s…
					Identification Frequency (IF)			Spectral count (SpC)						Arabidopsis thaliana homology
	Accession	Protein Name	MW [kDa]	calc. pI	+CqMV1	-CqMV1	Total	+CqMV1	-CqMV1	Prediction	% mito	% max	%mito/%max	Gene name	Protein names Uniprot	Gene ontology (cellular component) Uniprot	Identity (%)	Bitscore (String)
A	XP_021728965.1	ADP,ATP carrier protein 1, mitochondrial-like	41.7	9.76	12	12	24	100.27	93.98	Mito	0.78	0.78	1	AAC2	ADP,ATP carrier protein 2, mitochondrial (ADP/ATP translocase 2) (Adenine nucleotide translocator 2) (ANT 2)	chloroplast envelope [GO:0009941]; integral component of membrane [GO:0016021]; mitochondrial envelope [GO:0005740]; mitochondrial inner membrane [GO:0005743]; mitochondrion [GO:0005739]; plastid [GO:0009536]; vacuolar membrane [GO:0005774]	80.4	600.9
	XP_021767752.1	ADP,ATP carrier protein-like	42	9.73	12	11	23	22.39	20.45	Mito	0.71	0.71	1	AAC3	ADP,ATP carrier protein 3, mitochondrial (ADP/ATP translocase 3) (Adenine nucleotide translocator 3) (ANT 3)	chloroplast envelope [GO:0009941]; integral component of membrane [GO:0016021]; membrane [GO:0016020]; mitochondrial inner membrane [GO:0005743]; mitochondrion [GO:0005739]; plasma membrane [GO:0005886]	76.8	590.5
	XP_021753677.1	protein ABC transporter 1, mitochondrial-like	68	6.44	2	0	2	0.17	0	Mito	0.27	0.27	1	ABC1	Protein ABC transporter 1, mitochondrial (ABC1At) (AtABC1) (EC 2.7.-.-)	mitochondrial inner membrane [GO:0005743]; mitochondrion [GO:0005739]	59.6	701.4
	XP_021748736.1	mitochondrial adenine nucleotide transporter ADNT1-like	38.3	9.58	1	1	2	0.08	0.17	Mito	0.58	0.58	1	ADNT1	Mitochondrial adenine nucleotide transporter ADNT1 (Adenine nucleotide transporter 1)	integral component of membrane [GO:0016021]; mitochondrial inner membrane [GO:0005743]	78.9	581.6
	XP_021771271.1	alanine--glyoxylate aminotransferase 2 homolog 1, mitochondrial-like	52	8.35	12	12	24	14.67	12.38	Mito	0.64	0.64	1	AGT2	Alanine--glyoxylate aminotransferase 2 homolog 1, mitochondrial (EC 2.6.1.44) (Beta-alanine-pyruvate aminotransferase 1)	mitochondrion [GO:0005739]; plasma membrane [GO:0005886]; vacuolar membrane [GO:0005774]	80.9	797.7
	XP_021733645.1	aldehyde dehydrogenase family 2 member B4, mitochondrial-like isoform X1	58.7	7.72	12	12	24	24.14	24.97	Mito	0.62	0.62	1	ALDH2B4	Aldehyde dehydrogenase family 2 member B4, mitochondrial (ALDH2a) (EC 1.2.1.3)	cytosol [GO:0005829]; mitochondrial matrix [GO:0005759]; mitochondrion [GO:0005739]	79.3	874
	XP_021726994.1	aldehyde dehydrogenase family 2 member B7, mitochondrial-like isoform X1	57.9	7.2	12	12	24	8.48	8.26	Mito	0.65	0.65	1	ALDH2B7	Aldehyde dehydrogenase family 2 member B7, mitochondrial (ALDH2b) (EC 1.2.1.3)	mitochondrial matrix [GO:0005759]; nucleus [GO:0005634]	78.5	874
	XP_021728340.1	succinate-semialdehyde dehydrogenase, mitochondrial-like	62.2	8.72	1	2	3	0.17	0.27	Mito	0.9	0.9	1	ALDH5F1	Succinate-semialdehyde dehydrogenase, mitochondrial (At-SSADH1) (EC 1.2.1.24) (Aldehyde dehydrogenase family 5 member F1) (NAD(+)-dependent succinic semialdehyde dehydrogenase) (Protein ENLARGED FIL EXPRESSING DOMAIN 1)	chloroplast [GO:0009507]; chloroplast stroma [GO:0009570]; cytosol [GO:0005829]; mitochondrial matrix [GO:0005759]; mitochondrion [GO:0005739]	81.5	762.7
	XP_021763351.1	39S ribosomal protein L47, mitochondrial-like	16.5	10.23	2	1	3	0.16	0.09	Mito	0.67	0.67	1	AT1G07830	At1g07830/F24B9_7 (Ribosomal protein L29 family protein)	mitochondrial large ribosomal subunit [GO:0005762]	69.4	194.1
	XP_021732856.1	uncharacterized protein LOC110699654 isoform X1	30.9	9.58	0	2	2	0	0.18	Mito	0.39	0.39	1	AT1G08220	ATPase complex subunit (Uncharacterized protein At1g08220)	integral component of mitochondrial membrane [GO:0032592]; mitochondrial inner membrane [GO:0005743]; mitochondrion [GO:0005739]	60	299.7
	XP_021719517.1	uncharacterized aarF domain-containing protein kinase 2-like isoform X1	71.5	9.8	3	4	7	0.34	0.34	Mito	0.47	0.47	1	AT1G11390	Protein kinase superfamily protein	mitochondrion [GO:0005739]	64.2	806.6
	XP_021734735.1	putative pentatricopeptide repeat-containing protein At1g12700, mitochondrial	68.5	7.25	1	1	2	0.09	0.09	Mito	0.31	0.31	1	AT1G12300	Pentatricopeptide repeat-containing protein At1g12300, mitochondrial	mitochondrion [GO:0005739]	35.6	66.2
	XP_021745568.1	pentatricopeptide repeat-containing protein At1g80270, mitochondrial-like	69.8	6.86	10	9	19	2.52	1.77	Mito	0.45	0.45	1	AT1G15480	Pentatricopeptide repeat-containing protein At1g15480, mitochondrial	mitochondrion [GO:0005739]	55.5	566.6
	XP_021735370.1	NADH dehydrogenase [ubiquinone] 1 beta subcomplex subunit 2-like	7.7	8.94	12	10	22	2.12	1.39	Mito	0.72	0.72	1	AT1G76200	NADH dehydrogenase [ubiquinone] 1 beta subcomplex subunit 2	mitochondrial respiratory chain complex I [GO:0005747]	79.4	133.3
	XP_021731594.1	NADH dehydrogenase [ubiquinone] iron-sulfur protein 8, mitochondrial-like	25.7	5.41	8	7	15	1.4	1.18	Mito	0.71	0.71	1	AT1G79010	NADH dehydrogenase [ubiquinone] iron-sulfur protein 8-A, mitochondrial (EC 7.1.1.2)	mitochondrial respiratory chain complex I [GO:0005747]; mitochondrion [GO:0005739]	85.2	295.4
	XP_021759351.1	pentatricopeptide repeat-containing protein At1g80880, mitochondrial-like	65.3	8.43	1	1	2	0.09	0.08	Mito	0.4	0.4	1	AT1G80880	Pentatricopeptide repeat-containing protein At1g80880, mitochondrial	mitochondrion [GO:0005739]	52.3	282.3
	XP_021713842.1	succinate--CoA ligase [ADP-forming] subunit beta, mitochondrial	45.4	5.72	12	12	24	19.06	19.67	Mito	0.39	0.39	1	AT2G20420	Succinate--CoA ligase [ADP-forming] subunit beta, mitochondrial (EC 6.2.1.5) (Succinyl-CoA synthetase beta chain) (SCS-beta)	mitochondrion [GO:0005739]; succinate-CoA ligase complex [GO:0042709]	82.1	675.6
	XP_021762612.1	NADH dehydrogenase [ubiquinone] 1 alpha subcomplex subunit 13-B	16.2	9.73	12	12	24	4.16	4.18	Mito	0.51	0.51	1	AT2G33220	GRIM-19 protein	integral component of membrane [GO:0016021]; mitochondrial inner membrane [GO:0005743]; respirasome [GO:0070469]	86.7	261.2
	XP_021717791.1	uncharacterized protein LOC110685551	11.4	10.18	1	3	4	0.08	0.23	Mito	0.22	0.22	1	AT2G33585	Subtilisin-like protease	mitochondrion [GO:0005739]	65.9	126.7
	XP_021715820.1	uncharacterized protein LOC110683734 isoform X1	26.7	9.45	7	6	13	0.97	0.86	Mito	0.57	0.57	1	AT2G35790	Expressed protein (Transmembrane protein) (Uncharacterized protein At2g35790)	integral component of mitochondrial membrane [GO:0032592]; mitochondrion [GO:0005739]	61.6	283.5
	XP_021737901.1	uncharacterized protein LOC110704429 isoform X1	45.6	9.94	11	12	23	2.97	3.37	Mito	0.42	0.42	1	AT2G40800	Import inner membrane translocase subunit (Uncharacterized protein At2g40800) (Uncharacterized protein At2g40800; T7D17.2)	integral component of membrane [GO:0016021]; intracellular membrane-bounded organelle [GO:0043231]; mitochondrion [GO:0005739]	63.3	374.4
	XP_021733811.1	uncharacterized protein LOC110700565	20.7	11.44	1	2	3	0.08	0.23	Mito	0.62	0.62	1	AT2G44065	Expressed protein (Ribosomal protein L2 family) (Uncharacterized protein At2g44065)	mitochondrial large ribosomal subunit [GO:0005762]	60.9	212.2
	XP_021734455.1	cytochrome c oxidase subunit 5C	7	9.25	4	6	10	0.65	0.9	Mito	0.83	0.83	1	AT2G47380	Probable cytochrome c oxidase subunit 5C-1 (Cytochrome c oxidase polypeptide Vc-1)	integral component of membrane [GO:0016021]; mitochondrial respirasome [GO:0005746]; mitochondrion [GO:0005739]	77.8	108.2
	XP_021752091.1	probable NADH dehydrogenase [ubiquinone] 1 alpha subcomplex subunit 12	18.3	9.04	12	11	23	3.11	3.81	Mito	0.28	0.28	1	AT3G03100	NADH dehydrogenase [ubiquinone] 1 alpha subcomplex subunit 12 (Fragment)	mitochondrial inner membrane [GO:0005743]; respirasome [GO:0070469]	72.3	262.3
	XP_021723329.1	NADH dehydrogenase [ubiquinone] 1 alpha subcomplex subunit 1	7.5	7.46	12	10	22	2.79	1.63	Mito	0.54	0.54	1	AT3G08610	NADH dehydrogenase [ubiquinone] 1 alpha subcomplex subunit 1	integral component of membrane [GO:0016021]; mitochondrial respiratory chain complex I [GO:0005747]; mitochondrion [GO:0005739]	82.8	109.8
	XP_021752891.1	NADH dehydrogenase [ubiquinone] 1 alpha subcomplex subunit 6-like	15.1	9.23	12	12	24	5.48	4.71	Mito	0.29	0.29	1	AT3G12260	NADH dehydrogenase [ubiquinone] 1 alpha subcomplex subunit 6	cytosol [GO:0005829]; mitochondrial respiratory chain complex I [GO:0005747]; mitochondrion [GO:0005739]	69	185.3
	XP_021754549.1	uncharacterized protein LOC110719876	17.5	11.18	1	0	1	0.15	0	Mito	0.52	0.52	1	AT3G13882	Ribosomal protein L34	mitochondrial large ribosomal subunit [GO:0005762]	44.9	101.3
	XP_021770580.1	uncharacterized protein LOC110734744	48.5	5.15	5	6	11	0.48	0.65	Mito	0.42	0.42	1	AT3G18240	AT3G18240 protein (AT3g18240) (Ribosomal protein S24/S35) (Uncharacterized protein At3g18240)	cytosol [GO:0005829]; mitochondrial small ribosomal subunit [GO:0005763]; nucleus [GO:0005634]	57.1	439.5
	XP_021753412.1	RNA pseudouridine synthase 4, mitochondrial-like	54.1	9.16	0	1	1	0	0.08	Mito	0.24	0.24	1	AT3G19440	RNA pseudouridine synthase 4, mitochondrial (EC 5.4.99.-) (RNA pseudouridylate synthase 4) (RNA-uridine isomerase 4)	mitochondrion [GO:0005739]	54.2	448.7
	XP_021716299.1	enoyl-[acyl-carrier-protein] reductase, mitochondrial-like	41	8.54	3	2	5	0.34	0.26	Mito	0.33	0.33	1	AT3G45770	Enoyl-[acyl-carrier-protein] reductase, mitochondrial (EC 1.3.1.104) (2-enoyl thioester reductase)	chloroplast [GO:0009507]; cytosol [GO:0005829]; mitochondrion [GO:0005739]; nucleus [GO:0005634]	75.8	554.3
	XP_021759832.1	2-oxoglutarate dehydrogenase, mitochondrial-like	116.4	7.08	12	12	24	16.97	16.67	Mito	0.44	0.44	1	AT3G55410	Oxoglutarate dehydrogenase (succinyl-transferring) (EC 1.2.4.2)	cytosol [GO:0005829]; mitochondrion [GO:0005739]; oxoglutarate dehydrogenase complex [GO:0045252]	84.2	1793.9
	XP_021769058.1	uncharacterized protein At2g39795, mitochondrial-like	29.1	4.64	12	12	24	7.43	6.42	Mito	0.4	0.4	1	AT3G55605	At3g55605 (Mitochondrial glycoprotein family protein)	mitochondrial matrix [GO:0005759]; mitochondrion [GO:0005739]	53.2	191.4
	XP_021770260.1	NADH dehydrogenase [ubiquinone] flavoprotein 2, mitochondrial-like	28.7	8.27	12	12	24	4.99	6.37	Mito	0.41	0.41	1	AT4G02580	NADH dehydrogenase [ubiquinone] flavoprotein 2, mitochondrial (EC 7.1.1.2)	cytosol [GO:0005829]; mitochondrial respiratory chain complex I [GO:0005747]; mitochondrion [GO:0005739]	82.7	437.2
	XP_021768273.1	pentatricopeptide repeat-containing protein At4g11690-like	64.1	7.97	0	1	1	0	0.09	Mito	0.4	0.4	1	AT4G11690	Pentatricopeptide repeat-containing protein At4g11690	mitochondrion [GO:0005739]	39.8	149.8
	XP_021764467.1	3-hydroxyisobutyryl-CoA hydrolase-like protein 3, mitochondrial isoform X3	47.3	5.97	4	7	11	0.49	1.05	Mito	0.44	0.44	1	AT4G13360	3-hydroxyisobutyryl-CoA hydrolase-like protein 3, mitochondrial (EC 3.1.2.-)	cytosol [GO:0005829]; mitochondrion [GO:0005739]	71	563.1
	XP_021745512.1	uncharacterized protein LOC110711444	9.1	7.42	12	12	24	10.03	9.53	Mito	0.69	0.69	1	AT4G20150	Excitatory amino acid transporter (Uncharacterized protein At4g20150)	cytosol [GO:0005829]; mitochondrial respiratory chain complex I [GO:0005747]; mitochondrion [GO:0005739]; vacuolar membrane [GO:0005774]	82.3	136
	XP_021735509.1	probable 3-hydroxyisobutyrate dehydrogenase, mitochondrial isoform X1	38.5	7.23	1	0	1	0.09	0	Mito	0.8	0.8	1	AT4G20930	Probable 3-hydroxyisobutyrate dehydrogenase, mitochondrial (HIBADH) (EC 1.1.1.31)	mitochondrion [GO:0005739]	63.4	426.4
	XP_021766859.1	dihydrolipoyllysine-residue succinyltransferase component of 2-oxoglutarate dehydrogenase complex 1, mitochondrial-like	51.4	9.25	12	12	24	19.97	18.63	Mito	0.74	0.74	1	AT4G26910	Dihydrolipoyllysine-residue succinyltransferase component of 2-oxoglutarate dehydrogenase complex 2, mitochondrial (EC 2.3.1.61) (2-oxoglutarate dehydrogenase complex component E2-2) (OGDC-E2-2) (Dihydrolipoamide succinyltransferase component of 2-oxoglutarate dehydrogenase complex 2) (E2K-2)	cytosol [GO:0005829]; mitochondrion [GO:0005739]; oxoglutarate dehydrogenase complex [GO:0045252]	67.8	505.4
	XP_021730022.1	uncharacterized protein LOC110696995	10	8.7	4	8	12	0.52	1.02	Mito	0.31	0.31	1	AT4G30010	AT4g30010/F6G3_40 (ATP-dependent RNA helicase) (Uncharacterized protein AT4g30010) (Uncharacterized protein F6G3.40)	mitochondrial proton-transporting ATP synthase complex [GO:0005753]; mitochondrion [GO:0005739]; plasma membrane [GO:0005886]; plastid [GO:0009536]	54.5	101.7
	XP_021756837.1	AFG1-like ATPase isoform X1	56.9	7.71	1	0	1	0.09	0	Mito	0.49	0.49	1	AT4G30490	AFG1-like ATPase family protein (Uncharacterized protein At4g30490)	chloroplast [GO:0009507]; cytoplasm [GO:0005737]; mitochondrion [GO:0005739]	70.4	684.5
	XP_021766997.1	pentatricopeptide repeat-containing protein At4g35850, mitochondrial-like isoform X2	49.8	7.46	11	10	21	2.14	1.71	Mito	0.8	0.8	1	AT4G35850	Pentatricopeptide repeat-containing protein At4g35850, mitochondrial	mitochondrion [GO:0005739]	62.2	426
	XP_021751911.1	MICOS complex subunit MIC60-like	71	5.25	12	11	23	4.2	2.83	Mito	0.74	0.74	1	AT4G39690	Uncharacterized protein AT4g39690	mitochondrial inner membrane [GO:0005743]	41.9	362.5
	XP_021747433.1	ATP synthase subunit beta, mitochondrial	59.1	6.55	12	12	24	123.51	122.23	Mito	0.9	0.9	1	AT5G08680	ATP synthase subunit beta-3, mitochondrial (EC 7.1.2.2)	mitochondrial proton-transporting ATP synthase complex [GO:0005753]; mitochondrial proton-transporting ATP synthase complex, catalytic sector F(1) [GO:0000275]; mitochondrion [GO:0005739]; plasma membrane [GO:0005886]; proton-transporting ATP synthase complex, catalytic core F(1) [GO:0045261]	83.5	892.9
	XP_021768096.1	ATP synthase subunit delta', mitochondrial-like	21.2	6.95	12	12	24	14.55	16.7	Mito	0.46	0.46	1	AT5G47030	ATP synthase subunit delta', mitochondrial (F-ATPase delta' subunit)	mitochondrial proton-transporting ATP synthase complex [GO:0005753]; mitochondrial proton-transporting ATP synthase complex, catalytic sector F(1) [GO:0000275]; mitochondrion [GO:0005739]; plastid [GO:0009536]	68.6	263.1
	XP_021738142.1	NADH dehydrogenase [ubiquinone] 1 beta subcomplex subunit 8, mitochondrial-like	13.4	7.12	0	2	2	0	0.17	Mito	0.46	0.46	1	AT5G47570	NADH dehydrogenase [ubiquinone] 1 beta subcomplex subunit 8, mitochondrial	integral component of membrane [GO:0016021]; mitochondrial respiratory chain complex I [GO:0005747]	84.8	220.3
	XP_021748535.1	NADH dehydrogenase [ubiquinone] 1 alpha subcomplex subunit 2-like	11.1	9.11	12	12	24	4.28	4.75	Mito	0.56	0.56	1	AT5G47890	NADH dehydrogenase [ubiquinone] 1 alpha subcomplex subunit 2	mitochondrial respiratory chain complex I [GO:0005747]; mitochondrion [GO:0005739]; plastid [GO:0009536]	72	145.2
	XP_021715217.1	ATP synthase subunit d, mitochondrial	19.8	5.17	12	12	24	19.38	21.67	Mito	0.42	0.42	1	ATPQ	ATP synthase subunit d, mitochondrial	mitochondrial proton-transporting ATP synthase complex, coupling factor F(o) [GO:0000276]	83.9	286.2
	XP_021762591.1	stomatin-like protein 2, mitochondrial	45.6	9.06	12	12	24	7.84	6.52	Mito	0.36	0.36	1	AT4G27585	SPFH/Band 7/PHB domain-containing membrane-associated protein family (Stomatin-like protein) (Uncharacterized protein At4g27585)	cytosol [GO:0005829]; membrane [GO:0016020]; mitochondrion [GO:0005739]	44.9	264.2
	XP_021714927.1	2-oxoisovalerate dehydrogenase subunit beta 1, mitochondrial-like	41.7	6.64	2	2	4	0.24	0.15	Mito	0.8	0.8	1	At1g55510	2-oxoisovalerate dehydrogenase subunit beta 1, mitochondrial (EC 1.2.4.4) (Branched-chain alpha-keto acid dehydrogenase E1 component beta chain) (BCKDE1B) (BCKDH E1-beta)	mitochondrial alpha-ketoglutarate dehydrogenase complex [GO:0005947]	87.6	614
	XP_021741204.1	lipoamide acyltransferase component of branched-chain alpha-keto acid dehydrogenase complex, mitochondrial-like	54.7	6.79	10	7	17	1.81	0.64	Mito	0.88	0.88	1	BCE2	Lipoamide acyltransferase component of branched-chain alpha-keto acid dehydrogenase complex, mitochondrial (EC 2.3.1.168) (Branched-chain alpha-keto acid dehydrogenase complex component E2) (BCE2) (BCKAD-E2) (BCKADE2) (Dihydrolipoamide acetyltransferase component of branched-chain alpha-keto acid dehydrogenase complex) (Dihydrolipoamide branched chain transacylase) (Dihydrolipoyllysine-residue (2…	cytoplasm [GO:0005737]; mitochondrial matrix [GO:0005759]; mitochondrion [GO:0005739]	61.8	525.4
	XP_021768183.1	mitochondrial carnitine/acylcarnitine carrier-like protein	30.1	9.13	12	12	24	22.37	21.83	Mito	0.68	0.68	1	BOU	Mitochondrial carnitine/acylcarnitine carrier-like protein (Carnitine/acylcarnitine translocase-like protein) (CAC-like protein) (Protein A BOUT DE SOUFFLE)	chloroplast [GO:0009507]; integral component of membrane [GO:0016021]; mitochondrial inner membrane [GO:0005743]; mitochondrion [GO:0005739]; plastid [GO:0009536]	79	472.6
	XP_021764564.1	NADH-cytochrome b5 reductase-like protein isoform X1	36.1	8.92	12	12	24	7.16	6.12	Mito	0.79	0.79	1	AT5G20080	NADH-cytochrome b5 reductase-like protein (B5R) (EC 1.6.2.2)	Golgi apparatus [GO:0005794]; mitochondrial intermembrane space [GO:0005758]; mitochondrion [GO:0005739]; plant-type cell wall [GO:0009505]; plastid [GO:0009536]	72.5	504.2
	XP_021753484.1	NADH dehydrogenase [ubiquinone] 1 beta subcomplex subunit 9-like	13.9	8.65	12	12	24	7.41	7.54	Mito	0.94	0.94	1	CIB22	NADH dehydrogenase [ubiquinone] 1 beta subcomplex subunit 9 (B22 subunit of eukaryotic mitochondrial complex I) (Complex I-B22) (AtCIB22) (CI-B22) (NADH-ubiquinone oxidoreductase B22 subunit)	mitochondrial membrane [GO:0031966]; mitochondrial respiratory chain complex I [GO:0005747]; mitochondrion [GO:0005739]; plasma membrane [GO:0005886]; respiratory chain complex I [GO:0045271]; vacuolar membrane [GO:0005774]	75	194.5
	XP_021739501.1	chaperone protein ClpB4, mitochondrial-like	110.1	6.51	12	9	21	2.63	1.54	Mito	0.56	0.56	1	CLPB4	Chaperone protein ClpB4, mitochondrial (ATP-dependent Clp protease ATP-binding subunit ClpB homolog 4) (Casein lytic proteinase B4)	chloroplast [GO:0009507]; chloroplast envelope [GO:0009941]; chloroplast stroma [GO:0009570]; cytoplasm [GO:0005737]; mitochondrion [GO:0005739]	71.7	1275
	XP_021735421.1	ATP-dependent Clp protease proteolytic subunit 2, mitochondrial-like	27.1	7.9	3	5	8	0.25	0.54	Mito	0.68	0.68	1	NCLPP7	ATP-dependent Clp protease proteolytic subunit 2, mitochondrial (EC 3.4.21.92) (ATP-dependent Clp protease proteolytic subunit 1, mitochondrial) (Endopeptidase ClpP2) (nClpP7)	chloroplastic endopeptidase Clp complex [GO:0009840]; chloroplast thylakoid membrane [GO:0009535]; cytosol [GO:0005829]; endopeptidase Clp complex [GO:0009368]; mitochondrion [GO:0005739]; plastid [GO:0009536]; plastid stroma [GO:0009532]	79.1	377.9
	XP_021727308.1	2-methoxy-6-polyprenyl-1,4-benzoquinol methylase, mitochondrial-like	32	6.89	5	4	9	0.65	0.47	Mito	0.66	0.66	1	AT5G57300	2-methoxy-6-polyprenyl-1,4-benzoquinol methylase, mitochondrial (EC 2.1.1.201) (Ubiquinone biosynthesis methyltransferase COQ5)	extrinsic component of mitochondrial inner membrane [GO:0031314]; mitochondrion [GO:0005739]	74.4	439.1
	XP_021737030.1	uncharacterized protein LOC110703544	29.9	7.01	0	1	1	0	0.08	Mito	0.94	0.94	1	COX3	Cytochrome c oxidase subunit 3	integral component of membrane [GO:0016021]; mitochondrion [GO:0005739]	94	505.8
	XP_021718442.1	cytochrome c oxidase subunit 6a, mitochondrial-like	11.8	9.06	12	11	23	5	4.23	Mito	0.88	0.88	1	AT4G37830	Cytochrome c oxidase subunit 6a, mitochondrial (AtCOX6a)	mitochondrial respiratory chain complex IV [GO:0005751]; mitochondrion [GO:0005739]	63.7	125.9
	XP_021767103.1	bifunctional L-3-cyanoalanine synthase/cysteine synthase, mitochondrial	39.6	8.7	12	12	24	93.26	109.55	Mito	0.95	0.95	1	CYSC1	Bifunctional L-3-cyanoalanine synthase/cysteine synthase C1, mitochondrial (EC 2.5.1.47) (EC 4.4.1.9) (Beta-substituted Ala synthase 3;1) (ARAth-Bsas3;1) (Cysteine synthase C1) (AtCYSC1) (O-acetylserine (thiol)-lyase 5)	chloroplast [GO:0009507]; cytoplasm [GO:0005737]; cytosol [GO:0005829]; mitochondrion [GO:0005739]	76	533.5
	XP_021776189.1	cytochrome c-like	12.2	9.32	12	5	17	1.88	0.87	Mito	0.89	0.89	1	CYTC-1	Cytochrome c-1 (Cytochrome c At1g22840)	cytosol [GO:0005829]; mitochondrial intermembrane space [GO:0005758]; mitochondrion [GO:0005739]; nucleus [GO:0005634]; respirasome [GO:0070469]; vacuolar membrane [GO:0005774]	86.6	202.6
	XP_021732850.1	ornithine aminotransferase, mitochondrial-like	54.2	6.92	12	6	18	3.16	0.64	Mito	0.82	0.82	1	DELTA-OAT	Ornithine aminotransferase, mitochondrial (EC 2.6.1.13) (Ornithine delta-aminotransferase) (Ornithine--oxo-acid aminotransferase)	cytoplasm [GO:0005737]; mitochondrial matrix [GO:0005759]; mitochondrion [GO:0005739]; plastid [GO:0009536]	69.5	699.9
	XP_021741216.1	mitochondrial dicarboxylate/tricarboxylate transporter DTC-like	31.9	9.58	12	12	24	12.26	11.07	Mito	0.74	0.74	1	AT5G19760	Mitochondrial dicarboxylate/tricarboxylate transporter DTC (Dicarboxylate/tricarboxylate carrier)	cell wall [GO:0005618]; chloroplast envelope [GO:0009941]; integral component of membrane [GO:0016021]; mitochondrial inner membrane [GO:0005743]; mitochondrion [GO:0005739]; plasmodesma [GO:0009506]; plastid [GO:0009536]; vacuolar membrane [GO:0005774]	83.5	508.4
	XP_021754467.1	elongation factor Ts, mitochondrial-like isoform X1	44.1	6.8	12	12	24	2.79	2.42	Mito	0.39	0.39	1	AT4G11120	Elongation factor Ts, mitochondrial (EF-Ts) (EF-TsMt)	mitochondrial matrix [GO:0005759]; mitochondrion [GO:0005739]	60.3	436
	XP_021775142.1	NADH dehydrogenase [ubiquinone] iron-sulfur protein 1, mitochondrial-like	81.6	6.46	12	12	24	39.75	36.21	Mito	0.72	0.72	1	EMB1467	NADH dehydrogenase [ubiquinone] iron-sulfur protein 1, mitochondrial (EC 7.1.1.2) (Protein EMBRYO DEFECTIVE 1467)	chloroplast [GO:0009507]; mitochondrial membrane [GO:0031966]; mitochondrial respiratory chain complex I [GO:0005747]; mitochondrion [GO:0005739]; plastid [GO:0009536]; respiratory chain complex I [GO:0045271]	76.8	1162.5
	XP_021757363.1	pentatricopeptide repeat-containing protein At1g79490, mitochondrial-like	92.9	8.94	0	1	1	0	0.09	Mito	0.42	0.42	1	EMB2217	Pentatricopeptide repeat-containing protein At1g79490, mitochondrial (Protein EMBRYO DEFECTIVE 2217)	mitochondrion [GO:0005739]	82.1	751.9
	XP_021732955.1	uncharacterized protein LOC110699738	72.8	7.42	0	3	3	0	0.31	Mito	0.57	0.57	1	EMB2785	Elongation factor family protein	mitochondrion [GO:0005739]; ribonucleoprotein complex [GO:1990904]	80.5	1054.7
	XP_021737555.1	uncharacterized protein LOC110704082	18.6	7.4	0	3	3	0	0.54	Mito	0.27	0.27	1	AT1G71730	Embryogenesis-like protein (AtEML) (EMB-like protein)	cytosol [GO:0005829]; mitochondrion [GO:0005739]; nucleus [GO:0005634]	70.4	125.2
	XP_021774469.1	reactive oxygen species modulator 1-like	7.3	9.54	12	12	24	2.79	3	Mito	0.3	0.3	1	AT3G07910	AT3g07910/F17A17_25 (F17A17.25 protein) (Reactive oxygen species modulator-like protein)	integral component of membrane [GO:0016021]; TIM23 mitochondrial import inner membrane translocase complex [GO:0005744]	75.7	79.3
	XP_021770553.1	formate dehydrogenase, mitochondrial-like	42.1	6.61	12	12	24	17.98	15.24	Mito	0.56	0.56	1	FDH	Formate dehydrogenase, chloroplastic/mitochondrial (FDH) (EC 1.17.1.9) (NAD-dependent formate dehydrogenase)	chloroplast [GO:0009507]; cytosol [GO:0005829]; formate dehydrogenase complex [GO:0009326]; mitochondrion [GO:0005739]; plastid [GO:0009536]; thylakoid [GO:0009579]	78.2	617.1
	XP_021729636.1	NADH dehydrogenase [ubiquinone] iron-sulfur protein 4, mitochondrial-like	17.3	9.73	12	12	24	8.26	7.95	Mito	0.72	0.72	1	At5g67590	NADH dehydrogenase [ubiquinone] iron-sulfur protein 4, mitochondrial (Protein FROSTBITE1)	mitochondrial respiratory chain complex I [GO:0005747]; mitochondrion [GO:0005739]; plastid [GO:0009536]	75	206.5
	XP_021722280.1	fumarate hydratase 1, mitochondrial-like	53.5	7.87	11	12	23	2.87	6.79	Mito	0.84	0.84	1	FUM1	Fumarate hydratase 1, mitochondrial (AtFUM1) (Fumarase 1) (EC 4.2.1.2)	cytosol [GO:0005829]; mitochondrion [GO:0005739]; tricarboxylic acid cycle enzyme complex [GO:0045239]	86.7	850.1
	XP_021714547.1	gamma carbonic anhydrase 1, mitochondrial-like	29.8	6.65	12	12	24	19.2	15.82	Mito	0.71	0.71	1	GAMMACA1	Gamma carbonic anhydrase 1, mitochondrial (AtCA1) (GAMMA CA1) (EC 4.2.1.-)	mitochondrial membrane [GO:0031966]; mitochondrial respiratory chain complex I [GO:0005747]; mitochondrion [GO:0005739]; nucleus [GO:0005634]; respiratory chain complex I [GO:0045271]	82.4	461.5
	XP_021769275.1	aminomethyltransferase, mitochondrial	44.4	8.54	12	12	24	70.79	75.5	Mito	0.63	0.63	1	AT1G11860	Aminomethyltransferase, mitochondrial (EC 2.1.2.10) (Glycine cleavage system T protein) (GCVT)	apoplast [GO:0048046]; chloroplast [GO:0009507]; chloroplast envelope [GO:0009941]; chloroplast stroma [GO:0009570]; chloroplast thylakoid [GO:0009534]; cytosolic ribosome [GO:0022626]; extracellular region [GO:0005576]; mitochondrion [GO:0005739]	84.6	721.1
	XP_021741242.1	glutamate dehydrogenase B	44.6	6.55	12	12	24	13.1	10.51	Mito	0.56	0.56	1	GDH1	Glutamate dehydrogenase 1 (GDH 1) (EC 1.4.1.3)	mitochondrion [GO:0005739]; plastid [GO:0009536]	88.1	758.8
	XP_021768154.1	glycine cleavage system H protein, mitochondrial	17.5	5.03	12	12	24	48.24	52.31	Mito	0.45	0.45	1	AT1G32470	Glycine cleavage system H protein 3, mitochondrial	cytoplasm [GO:0005737]; cytosol [GO:0005829]; glycine cleavage complex [GO:0005960]; mitochondrion [GO:0005739]; nucleus [GO:0005634]	75.6	250
	XP_021774031.1	chaperone protein dnaJ GFA2, mitochondrial-like	50.7	8.7	6	0	6	0.8	0	Mito	0.49	0.49	1	GFA2	Chaperone protein dnaJ GFA2, mitochondrial (Chaperone protein dnaJ A30) (AtDjA30) (Gametophytic factor 2)	cytoplasm [GO:0005737]; mitochondrion [GO:0005739]	57.1	473.8
	XP_021746969.1	L-galactono-1,4-lactone dehydrogenase, mitochondrial-like	67.8	7.71	6	11	17	0.67	2.22	Mito	0.43	0.43	1	GLDH	L-galactono-1,4-lactone dehydrogenase, mitochondrial (EC 1.3.2.3)	integral component of membrane [GO:0016021]; mitochondrial membrane [GO:0031966]; mitochondrion [GO:0005739]; plastid [GO:0009536]	79.1	896
	XP_021749986.1	glycine dehydrogenase (decarboxylating), mitochondrial	113.8	7.03	12	12	24	102.63	112.23	Mito	0.5	0.5	1	GLDP1	Glycine dehydrogenase (decarboxylating) 1, mitochondrial (EC 1.4.4.2) (Glycine cleavage system P protein 1) (Glycine decarboxylase 1) (Glycine decarboxylase P-protein 1) (AtGLDP1) (Glycine dehydrogenase (aminomethyl-transferring) 1)	apoplast [GO:0048046]; chloroplast [GO:0009507]; chloroplast envelope [GO:0009941]; chloroplast stroma [GO:0009570]; chloroplast thylakoid [GO:0009534]; cytosol [GO:0005829]; glycine cleavage complex [GO:0005960]; mitochondrion [GO:0005739]; plasma membrane [GO:0005886]	87.6	1773.4
	XP_021769688.1	protein SCO1 homolog 1, mitochondrial-like	36.9	8.65	3	4	7	0.24	0.59	Mito	0.88	0.88	1	HCC1	Protein SCO1 homolog 1, mitochondrial (Homolog of the copper chaperone SCO1 member 1) (HCC1)	integral component of membrane [GO:0016021]; mitochondrial inner membrane [GO:0005743]; mitochondrion [GO:0005739]	74.9	367.1
	XP_021776224.1	heat shock 70 kDa protein, mitochondrial	72.6	5.59	12	12	24	45.81	44.57	Mito	0.46	0.46	1	MTHSC70-2	Heat shock 70 kDa protein 10, mitochondrial (Chaperone protein HscA homolog 2) (AtHscA2) (Heat shock protein 70-10) (AtHsp70-10) (Mitochondrial heat shock protein 70-2) (mtHsc70-2)	cell wall [GO:0005618]; cytoplasm [GO:0005737]; cytosol [GO:0005829]; mitochondrion [GO:0005739]; plasma membrane [GO:0005886]; vacuolar membrane [GO:0005774]	84.9	1039.6
	XP_021776289.1	isocitrate dehydrogenase [NAD] regulatory subunit 1, mitochondrial-like	39.9	7.03	6	7	13	5.33	6.91	Mito	0.54	0.54	1	IDH2	Isocitrate dehydrogenase [NAD] regulatory subunit 2, mitochondrial (EC 1.1.1.41) (IDH-II) (Isocitric dehydrogenase 2) (NAD(+)-specific ICDH 2)	mitochondrion [GO:0005739]	80	584.3
	XP_021764281.1	iron-sulfur protein NUBPL-like	32	7.64	1	0	1	0.09	0	Mito	0.63	0.63	1	INDH	ATP binding protein-like (INDH1(Iron-sulfur protein required for NADH dehydrogenase))	mitochondrion [GO:0005739]	69.3	391.3
	XP_021734208.1	isovaleryl-CoA dehydrogenase, mitochondrial-like	44.9	7.3	12	12	24	5.75	5.43	Mito	0.88	0.88	1	IVD	Isovaleryl-CoA dehydrogenase, mitochondrial (IVD) (EC 1.3.8.4)	cytosol [GO:0005829]; mitochondrial matrix [GO:0005759]; mitochondrion [GO:0005739]	83.9	708
	XP_021720773.1	uncharacterized protein LOC110688340	16.4	10.08	3	7	10	0.23	0.72	Mito	0.24	0.24	1	AT5G58990	28S ribosomal S34 protein	mitochondrion [GO:0005739]	81.6	144.8
	XP_021734320.1	mitochondrial proton/calcium exchanger protein-like	85.3	5.63	9	4	13	1.01	0.44	Mito	0.81	0.81	1	LETM2	Leucine zipper-EF-hand-containing transmembrane protein 1 (Mitochondrial proton/calcium exchanger protein)	integral component of membrane [GO:0016021]; mitochondrial inner membrane [GO:0005743]; mitochondrion [GO:0005739]; nucleus [GO:0005634]	55.6	651.4
	XP_021774773.1	mitochondrial proton/calcium exchanger protein-like	86.1	5.81	2	0	2	0.25	0	Mito	0.5	0.5	1	LETM2	Leucine zipper-EF-hand-containing transmembrane protein 1 (Mitochondrial proton/calcium exchanger protein)	integral component of membrane [GO:0016021]; mitochondrial inner membrane [GO:0005743]; mitochondrion [GO:0005739]; nucleus [GO:0005634]	63.4	793.1
	XP_021726382.1	lipoyl synthase 2, mitochondrial-like	43.1	8.38	4	3	7	0.36	0.24	Mito	0.33	0.33	1	At2g20860	Lipoyl synthase, mitochondrial (EC 2.8.1.8) (Lipoate synthase) (LS) (Lip-syn) (Lipoate-protein ligase) (AtLPLA) (Lipoic acid synthase)	mitochondrial matrix [GO:0005759]; mitochondrion [GO:0005739]	83	572.8
	XP_021754959.1	dihydrolipoyllysine-residue acetyltransferase component 1 of pyruvate dehydrogenase complex, mitochondrial-like	67.6	5.69	12	12	24	3.59	2.66	Mito	0.68	0.68	1	LTA3	Dihydrolipoyllysine-residue acetyltransferase component 1 of pyruvate dehydrogenase complex, mitochondrial (EC 2.3.1.12) (Dihydrolipoamide S-acetyltransferase component 1 of pyruvate dehydrogenase complex) (Pyruvate dehydrogenase complex component E2 1) (PDC-E2 1) (PDCE2 1)	mitochondrial matrix [GO:0005759]; mitochondrion [GO:0005739]; pyruvate dehydrogenase complex [GO:0045254]	65.3	671.4
	XP_021755595.1	uncharacterized protein At1g32220, chloroplastic-like	30	9.5	6	7	13	0.57	0.82	Mito	0.86	0.86	1	AT5G10730	AT5g10730/MAJ23_90 (NAD(P)-binding Rossmann-fold superfamily protein)	mitochondrion [GO:0005739]; plasma membrane [GO:0005886]	75.4	433
	XP_021770313.1	methylcrotonoyl-CoA carboxylase subunit alpha, mitochondrial-like isoform X1	81.8	6.51	12	12	24	29.39	25.42	Mito	0.54	0.54	1	MCCA	Methylcrotonoyl-CoA carboxylase subunit alpha, mitochondrial (MCCase subunit alpha) (EC 6.4.1.4) (3-methylcrotonyl-CoA carboxylase 1) (3-methylcrotonyl-CoA:carbon dioxide ligase subunit alpha)	cytosolic ribosome [GO:0022626]; extracellular region [GO:0005576]; mitochondrial matrix [GO:0005759]; mitochondrion [GO:0005739]	70.3	1017.7
	XP_021722511.1	methylcrotonoyl-CoA carboxylase beta chain, mitochondrial-like	62.7	8.56	12	12	24	9.12	5.67	Mito	0.76	0.76	1	MCCB	Methylcrotonoyl-CoA carboxylase beta chain, mitochondrial (MCCase subunit beta) (EC 6.4.1.4) (3-methylcrotonyl-CoA carboxylase 2) (3-methylcrotonyl-CoA:carbon dioxide ligase subunit beta)	methylcrotonoyl-CoA carboxylase complex [GO:1905202]; mitochondrial matrix [GO:0005759]; mitochondrion [GO:0005739]; plasma membrane [GO:0005886]	77.8	894
	XP_021756582.1	folate synthesis bifunctional protein, mitochondrial-like	56.2	7.09	7	4	11	0.75	0.53	Mito	0.48	0.48	1	AT4G30000	Folate synthesis bifunctional protein, mitochondrial [Includes: 6-hydroxymethyl-7,8-dihydropterin pyrophosphokinase (HPPK) (EC 2.7.6.3) (2-amino-4-hydroxy-6-hydroxymethyldihydropteridine diphosphokinase) (7,8-dihydro-6-hydroxymethylpterin-pyrophosphokinase); Dihydropteroate synthase (DHPS) (EC 2.5.1.15)]	mitochondrion [GO:0005739]; plasma membrane [GO:0005886]	66.5	672.2
	XP_021755318.1	prostaglandin E synthase 2-like	36.4	8.79	12	12	24	2.96	2.74	Mito	0.41	0.41	1	AT5G42150	Microsomal prostaglandin E synthase 2 (EC 5.3.99.3) (Prostaglandin E synthase 2)	integral component of membrane [GO:0016021]; mitochondrion [GO:0005739]	64.1	395.6
	XP_021725019.1	mitochondrial-processing peptidase subunit alpha-like	54.7	6.01	12	12	24	29.8	31.17	Mito	0.68	0.68	1	AT1G51980	Probable mitochondrial-processing peptidase subunit alpha-1, mitochondrial (Alpha-MPP 1) (Complex III subunit II) (Core protein II) (Cytochrome b-c1 complex subunit 2-1, mitochondrial) (Inactive zinc metalloprotease alpha-1) (Ubiquinol-cytochrome c oxidoreductase core protein 2-1)	mitochondrial matrix [GO:0005759]; mitochondrial respiratory chain complex III [GO:0005750]; mitochondrion [GO:0005739]; nucleus [GO:0005634]; plastid [GO:0009536]; vacuolar membrane [GO:0005774]	63.9	616.3
	XP_021775106.1	probable mitochondrial-processing peptidase subunit beta, mitochondrial	58.3	6.89	12	12	24	17.7	18.92	Mito	0.49	0.49	1	MPPBETA	Probable mitochondrial-processing peptidase subunit beta, mitochondrial (EC 3.4.24.64) (Beta-MPP) (Complex III subunit I) (Core protein I) (Cytochrome b-c1 complex subunit 1, mitochondrial) (Ubiquinol-cytochrome c oxidoreductase core protein 1)	cell wall [GO:0005618]; chloroplast [GO:0009507]; cytosol [GO:0005829]; mitochondrial inner membrane [GO:0005743]; mitochondrial intermembrane space [GO:0005758]; mitochondrial matrix [GO:0005759]; mitochondrial outer membrane [GO:0005741]; mitochondrial respiratory chain complex III [GO:0005750]; mitochondrion [GO:0005739]; nucleolus [GO:0005730]; vacuolar membrane [GO:0005774]	78.8	730.3
	XP_021758206.1	superoxide dismutase [Mn], mitochondrial-like	25.9	7.65	12	12	24	35.87	34.29	Mito	0.87	0.87	1	MSD1	Superoxide dismutase [Mn] 1, mitochondrial (EC 1.15.1.1) (Protein MANGANESE SUPEROXIDE DISMUTASE 1) (AtMSD1) (Protein MATERNAL EFFECT EMBRYO ARREST 33)	cytosol [GO:0005829]; mitochondrial matrix [GO:0005759]; mitochondrion [GO:0005739]	77.3	381.3
	XP_021738444.1	DNA mismatch repair protein MSH1, mitochondrial-like isoform X1	127.1	7.59	1	2	3	0.09	0.17	Mito	0.27	0.27	1	MSH1	DNA mismatch repair protein MSH1, mitochondrial (AtMSH1) (MutS protein homolog 1) (Protein CHLOROPLAST MUTATOR)	chloroplast [GO:0009507]; mismatch repair complex [GO:0032300]; mitochondrion [GO:0005739]; plastid [GO:0009536]; thylakoid membrane [GO:0042651]	68	1535.8
	XP_021737027.1	uncharacterized protein LOC110703539	44.4	7.42	3	4	7	0.32	0.43	Mito	0.8	0.8	1	CYTB	Cytochrome b (Complex III subunit 3) (Complex III subunit III) (Cytochrome b-c1 complex subunit 3) (Ubiquinol-cytochrome-c reductase complex cytochrome b subunit)	integral component of membrane [GO:0016021]; mitochondrial inner membrane [GO:0005743]; respiratory chain complex III [GO:0045275]	93.6	764.2
	XP_021766850.1	transcription termination factor MTERF9, chloroplastic-like	46.2	9.74	1	0	1	0.09	0	Mito	0.52	0.52	1	AT5G64950	Emb|CAB62602.1 (Mitochondrial transcription termination factor family protein)	chloroplast [GO:0009507]; mitochondrion [GO:0005739]	25.9	105.1
	XP_021756461.1	NAD-dependent malic enzyme 65 kDa isoform, mitochondrial	69.2	5.78	12	12	24	21.03	18.81	Mito	0.68	0.68	1	NAD-ME1	NAD-dependent malic enzyme 1, mitochondrial (AtNAD-ME1) (NAD-malic enzyme 1) (EC 1.1.1.39)	mitochondrion [GO:0005739]	82.1	1030.8
	XP_021748009.1	NAD-dependent malic enzyme 59 kDa isoform, mitochondrial-like	66.9	7.49	12	12	24	21.4	19.9	Mito	0.8	0.8	1	NAD-ME2	NAD-dependent malic enzyme 2, mitochondrial (AtNAD-ME2) (NAD-malic enzyme 2) (EC 1.1.1.39)	cytosol [GO:0005829]; mitochondrion [GO:0005739]	76.4	956.8
	XP_021771143.1	nifU-like protein 4, mitochondrial	30.5	5.06	7	5	12	0.91	0.62	Mito	0.66	0.66	1	NFU4	NifU-like protein 4, mitochondrial (AtNfu-III) (AtNfu4)	cytosol [GO:0005829]; mitochondrion [GO:0005739]	79.9	349.7
	XP_021760316.1	mitochondrial inner membrane protein OXA1-like isoform X1	48.3	9.42	4	5	9	0.33	0.55	Mito	0.66	0.66	1	OXA1L	Mitochondrial inner membrane protein OXA1-like	integral component of mitochondrial inner membrane [GO:0031305]	49.2	387.5
	XP_021748558.1	mitochondrial inner membrane protein OXA1-like	26.5	7.47	0	1	1	0	0.09	Mito	0.51	0.51	1	OXA1L	Mitochondrial inner membrane protein OXA1-like	integral component of mitochondrial inner membrane [GO:0031305]	43.8	134.8
	XP_021773487.1	pentatricopeptide repeat-containing protein At4g19191, mitochondrial-like	73.9	6.83	1	0	1	0.09	0	Mito	0.34	0.34	1	AT4G19191	Pentatricopeptide repeat-containing protein At4g19191, mitochondrial	intracellular membrane-bounded organelle [GO:0043231]; mitochondrion [GO:0005739]	53.4	713.4
	XP_021760820.1	pentatricopeptide repeat-containing protein At4g32430, mitochondrial-like	86	6.39	0	1	1	0	0.08	Mito	0.46	0.46	1	AT4G32430	Pentatricopeptide repeat-containing protein At4g32430, mitochondrial	intracellular membrane-bounded organelle [GO:0043231]; mitochondrion [GO:0005739]	52.8	788.5
	XP_021720071.1	putative pentatricopeptide repeat-containing protein At3g25060, mitochondrial	75.5	7.84	0	1	1	0	0.08	Mito	0.4	0.4	1	AT3G25060	Putative pentatricopeptide repeat-containing protein At3g25060, mitochondrial	intracellular membrane-bounded organelle [GO:0043231]; mitochondrion [GO:0005739]	54.5	627.9
	XP_021766539.1	putative pentatricopeptide repeat-containing protein At3g11460, mitochondrial	71.2	8.18	1	0	1	0.08	0	Mito	0.57	0.57	1	AT3G11460	Putative pentatricopeptide repeat-containing protein At3g11460, mitochondrial (Mitochondrial RNA editing factor 10)	intracellular membrane-bounded organelle [GO:0043231]; mitochondrion [GO:0005739]	58.7	734.2
	XP_021775803.1	pyruvate dehydrogenase E1 component subunit beta-1, mitochondrial isoform X1	39.5	5.77	12	12	24	8.81	9.8	Mito	0.72	0.72	1	MAB1	Pyruvate dehydrogenase E1 component subunit beta-1, mitochondrial (PDHE1-B) (EC 1.2.4.1) (Protein MACCI-BOU)	mitochondrial pyruvate dehydrogenase complex [GO:0005967]; mitochondrion [GO:0005739]; nucleolus [GO:0005730]; plastid [GO:0009536]; vacuolar membrane [GO:0005774]	85	589
	XP_021772243.1	prohibitin-1, mitochondrial-like	32	9.61	12	12	24	11.55	11.62	Mito	0.69	0.69	1	PHB1	Prohibitin-1, mitochondrial (Atphb1)	integral component of membrane [GO:0016021]; mitochondrial respiratory chain complex I [GO:0005747]; mitochondrion [GO:0005739]; vacuolar membrane [GO:0005774]	83.3	454.1
	XP_021736100.1	prohibitin-3, mitochondrial-like	30.8	9.01	12	12	24	7.12	6.92	Mito	0.66	0.66	1	PHB3	Prohibitin-3, mitochondrial (Atphb3) (Protein ENHANCED ETHYLENE RESPONSE 3)	chloroplast [GO:0009507]; chloroplast envelope [GO:0009941]; integral component of membrane [GO:0016021]; mitochondrial respiratory chain complex I [GO:0005747]; mitochondrion [GO:0005739]; nucleolus [GO:0005730]; plasma membrane [GO:0005886]; vacuolar membrane [GO:0005774]; vacuole [GO:0005773]	73.6	381.3
	XP_021731733.1	presequence protease 1, chloroplastic/mitochondrial-like	121.5	5.71	3	0	3	0.33	0	Mito	0.54	0.54	1	PREP1	Presequence protease 1, chloroplastic/mitochondrial (AtPreP1) (PreP 1) (EC 3.4.24.-) (Zinc metalloprotease 1) (AtZnMP1)	apoplast [GO:0048046]; chloroplast [GO:0009507]; chloroplast envelope [GO:0009941]; chloroplast stroma [GO:0009570]; cytosol [GO:0005829]; mitochondrial matrix [GO:0005759]; mitochondrion [GO:0005739]	77.1	1588.5
	XP_021761078.1	peroxiredoxin-2F, mitochondrial-like isoform X1	20.8	8.24	12	12	24	9.19	7.84	Mito	0.66	0.66	1	PRXIIF	Peroxiredoxin-2F, mitochondrial (EC 1.11.1.25) (Glutaredoxin-dependent peroxiredoxin) (Peroxiredoxin IIF) (Thioredoxin peroxidase 2F)	cytoplasm [GO:0005737]; cytosol [GO:0005829]; mitochondrial matrix [GO:0005759]; mitochondrion [GO:0005739]	75	275.8
	XP_021738011.1	cytochrome b-c1 complex subunit 7-2-like	14.8	8.16	12	12	24	10.75	9.6	Mito	0.68	0.68	1	AT5G25450	Cytochrome b-c1 complex subunit 7-2, mitochondrial (Complex III subunit 7-2) (Complex III subunit VII) (Ubiquinol-cytochrome c oxidoreductase subunit 7-2)	mitochondrial respiratory chain complex III [GO:0005750]; mitochondrion [GO:0005739]; plastid [GO:0009536]	77.7	189.5
	XP_021764874.1	cytochrome b-c1 complex subunit 9-like	8.1	9.19	12	12	24	5.89	7.26	Mito	0.57	0.57	1	AT3G52730	Cytochrome b-c1 complex subunit 9, mitochondrial (Complex III subunit 9) (Complex III subunit X) (Ubiquinol-cytochrome c oxidoreductase subunit 9)	cytosol [GO:0005829]; integral component of membrane [GO:0016021]; mitochondrial respiratory chain complex III [GO:0005750]; mitochondrion [GO:0005739]	76.1	112.5
	XP_021749042.1	glycine-rich RNA-binding protein 4, mitochondrial-like	15.7	6.76	12	10	22	5.13	2.61	Mito	0.29	0.29	1	GR-RBP2	Glycine-rich RNA-binding protein 2, mitochondrial (AtGR-RBP2) (AtRBG2) (Glycine-rich protein 2) (AtGRP2) (Mitochondrial RNA-binding protein 1a) (At-mRBP1a)	cytosol [GO:0005829]; mitochondrion [GO:0005739]	58.4	136.3
	XP_021757172.1	RHOMBOID-like protein 12, mitochondrial	36.1	10.37	1	0	1	0.08	0	Mito	0.56	0.56	1	RBL12	RHOMBOID-like protein 12, mitochondrial (AtRBL12) (EC 3.4.21.-) (Presenilins-associated rhomboid-like protein)	integral component of membrane [GO:0016021]; mitochondrial membrane [GO:0031966]; mitochondrion [GO:0005739]	53.3	307
	XP_021737028.1	uncharacterized protein LOC110703540	39	11.6	0	1	1	0	0.08	Mito	0.45	0.45	1	At2g07734	Ribosomal protein S4	mitochondrion [GO:0005739]; small ribosomal subunit [GO:0015935]	62.5	391.3
	XP_021742493.1	succinate dehydrogenase [ubiquinone] flavoprotein subunit, mitochondrial	70	6.42	12	12	24	15.51	16.02	Mito	0.43	0.43	1	SDH1-1	Succinate dehydrogenase [ubiquinone] flavoprotein subunit 1, mitochondrial (EC 1.3.5.1) (Flavoprotein subunit 1 of complex II) (FP)	cell wall [GO:0005618]; mitochondrial respiratory chain complex II, succinate dehydrogenase complex (ubiquinone) [GO:0005749]; mitochondrion [GO:0005739]; plastid [GO:0009536]; respiratory chain complex II [GO:0045273]	89.3	1159.4
	XP_021776485.1	succinate dehydrogenase [ubiquinone] iron-sulfur subunit 2, mitochondrial-like	31	8.44	12	12	24	6.45	6.85	Mito	0.49	0.49	1	SDH2-2	Succinate dehydrogenase [ubiquinone] iron-sulfur subunit 2, mitochondrial (EC 1.3.5.1) (Iron-sulfur subunit of complex II) (Ip)	mitochondrial respiratory chain complex II, succinate dehydrogenase complex (ubiquinone) [GO:0005749]; mitochondrion [GO:0005739]; plastid [GO:0009536]; respiratory chain complex II [GO:0045273]; succinate dehydrogenase complex [GO:0045281]	85.7	436
	XP_021747689.1	serine hydroxymethyltransferase, mitochondrial	56.9	8.13	12	12	24	116.71	128.86	Mito	0.72	0.72	1	SHM1	Serine hydroxymethyltransferase 1, mitochondrial (AtSHMT1) (EC 2.1.2.1) (Glycine hydroxymethyltransferase 1) (Serine Transhydroxymethyltransferase) (STM) (Serine methylase 1)	apoplast [GO:0048046]; chloroplast stroma [GO:0009570]; chloroplast thylakoid [GO:0009534]; cytoplasm [GO:0005737]; cytosol [GO:0005829]; cytosolic ribosome [GO:0022626]; mitochondrial matrix [GO:0005759]; mitochondrion [GO:0005739]; nucleus [GO:0005634]; plasma membrane [GO:0005886]; stromule [GO:0010319]	87.3	905.2
	XP_021735915.1	uncharacterized protein LOC110702499	30.1	9.52	5	7	12	0.64	0.94	Mito	0.79	0.79	1	AT3G12650	AT3g12650/T2E22_103 (Transmembrane protein) (Uncharacterized protein T2E22.4)	integral component of membrane [GO:0016021]; mitochondrion [GO:0005739]	41.6	104
	XP_021725338.1	mitochondrial import inner membrane translocase subunit TIM50-like	41.2	8.69	7	7	14	0.81	0.93	Mito	0.44	0.44	1	TIM50	Mitochondrial import inner membrane translocase subunit TIM50 (Protein EMBRYO DEFECTIVE 1860)	integral component of membrane [GO:0016021]; mitochondrial inner membrane [GO:0005743]; mitochondrion [GO:0005739]; nucleus [GO:0005634]; TIM23 mitochondrial import inner membrane translocase complex [GO:0005744]	60.7	359.4
	XP_021744471.1	elongation factor Tu, mitochondrial-like	49.6	6.81	12	12	24	24.65	24.33	Mito	0.45	0.45	1	AT4G02930	Elongation factor Tu, mitochondrial	cell wall [GO:0005618]; cytosol [GO:0005829]; mitochondrion [GO:0005739]	84.5	766.5
	XP_021736061.1	cytochrome b-c1 complex subunit Rieske-4, mitochondrial-like	29.6	8.62	12	12	24	12.75	11.14	Mito	0.43	0.43	1	AT5G13430	Cytochrome b-c1 complex subunit Rieske-1, mitochondrial (EC 7.1.1.8) (Complex III subunit 5-1) (Rieske iron-sulfur protein 1) (RISP1) (Ubiquinol-cytochrome c reductase iron-sulfur subunit 1)	integral component of membrane [GO:0016021]; mitochondrial membrane [GO:0031966]; mitochondrial respiratory chain complex III [GO:0005750]; mitochondrion [GO:0005739]; plastid [GO:0009536]	74.5	397.9
	XP_021755200.1	cytochrome b-c1 complex subunit 8-like	8.4	9.6	7	7	14	1.05	1.02	Mito	0.3	0.3	1	AT5G05370	Cytochrome b-c1 complex subunit 8-2, mitochondrial (Complex III subunit 8-2) (Complex III subunit VIII) (Ubiquinol-cytochrome c oxidoreductase subunit 8-2) (Ubiquinol-cytochrome c reductase complex ubiquinone-binding protein QP-C)	integral component of membrane [GO:0016021]; mitochondrial respiratory chain complex III [GO:0005750]; plasma membrane [GO:0005886]	68.1	111.3
	XP_021765554.1	secoisolariciresinol dehydrogenase-like	29.9	6.54	1	0	1	0.09	0	Mito	0.27	0.27	1	ABA2			45.1	223.8
	XP_021741040.1	ABC transporter D family member 1-like	149.5	9.04	0	1	1	0	0.15	Mito	0.41	0.41	1	ABCD1			75.1	1970.3
	XP_021744833.1	uncharacterized protein LOC110710800	47.3	8.24	1	0	1	0.08	0	Mito	0.33	0.33	1	ABCG8			36.7
	XP_021759686.1	DExH-box ATP-dependent RNA helicase DExH3-like	131.1	8.44	1	0	1	0.18	0	Mito	0.44	0.44	1	ABO6			81.9	1822.8
	XP_021761871.1	alanine aminotransferase 2-like	58.4	5.99	12	12	24	7.06	6	Mito	0.77	0.77	1	AlaAT1	Alanine aminotransferase 1, mitochondrial (AtAlaAT1) (AtAlaATc) (EC 2.6.1.2) (Alanine-2-oxoglutarate aminotransferase 4) (EC 2.6.1.-)	mitochondrion [GO:0005739]; nucleus [GO:0005634]	82.2	822
	XP_021718991.1	aluminum-activated malate transporter 9-like	62.7	6.89	0	1	1	0	0.09	Mito	0.26	0.26	1	ALMT9			60.6	631.3
	XP_021738547.1	probable E3 ubiquitin-protein ligase ARI2 isoform X1	67	7.91	0	1	1	0	0.09	Mito	0.27	0.27	1	ARI2			56.8	611.3
	XP_021773199.1	probable myosin-binding protein 6	97.2	5.05	0	1	1	0	0.08	Mito	0.33	0.33	1	AT1G08800			46.2	178.3
	XP_021740335.1	aspartyl protease AED3-like	46.8	8.12	0	1	1	0	0.08	Mito	0.16	0.16	1	AT1G09750			56.9	458
	XP_021735426.1	uncharacterized protein LOC110702084 isoform X1	114	6.13	2	0	2	0.16	0	Mito	0.51	0.51	1	AT1G50140			64.2	1198
	XP_021747617.1	uncharacterized protein LOC110713481	48.3	9.33	2	0	2	0.17	0	Mito	0.42	0.42	1	At1g51802			47.4
	XP_021775550.1	uncharacterized protein LOC110739398	46.3	6.35	0	1	1	0	0.08	Mito	0.46	0.46	1	AT1G56050			78.1	570.5
	XP_021755681.1	uncharacterized protein LOC110720901	10.1	9.47	8	6	14	0.85	0.83	Mito	0.52	0.52	1	AT1G65032			62.8	112.5
	XP_021748308.1	uncharacterized protein LOC110714145	10.5	10.01	7	7	14	0.99	1.26	Mito	0.68	0.68	1	AT1G72020			60.8	107.5
	XP_021726065.1	upstream activation factor subunit UAF30-like	13.8	9.96	5	1	6	0.5	0.09	Mito	0.52	0.52	1	AT2G35605			55.4	123.6
	XP_021723209.1	40S ribosomal protein S26-1-like	14.3	10.54	5	9	14	0.5	0.91	Mito	0.31	0.31	1	AT2G40590			87.6	201.1
	XP_021753713.1	pentatricopeptide repeat-containing protein At2g41080	75.4	7.52	0	1	1	0	0.08	Mito	0.56	0.56	1	AT2G41080			54	595.5
	XP_021767417.1	pentatricopeptide repeat-containing protein At3g14730-like	70.8	5.99	1	0	1	0.09	0	Mito	0.44	0.44	1	AT3G14730			47.6	548.5
	XP_021735584.1	pentatricopeptide repeat-containing protein At3g20730-like	64.3	8.4	1	0	1	0.08	0	Mito	0.26	0.26	1	AT3G20730			41.7	454.9
	XP_021752188.1	putative pentatricopeptide repeat-containing protein At3g23330	85.8	8.53	0	1	1	0	0.09	Mito	0.44	0.44	1	AT3G23330			57.8	874.4
	XP_021731642.1	probable LRR receptor-like serine/threonine-protein kinase At3g47570	112	6.83	1	0	1	0.09	0	Mito	0.26	0.26	1	AT3G47090			45.8	359.8
	XP_021717994.1	GTP-binding protein At3g49725, chloroplastic-like	67.1	5.55	1	0	1	0.08	0	Mito	0.34	0.34	1	AT3G49725			54.8	460.7
	XP_021730060.1	alpha-latroinsectotoxin-Lt1a-like	36.1	9.06	1	0	1	0.08	0	Mito	0.27	0.27	1	AT4G03440			31.8	77.8
	XP_021766824.1	nuclear valosin-containing protein-like	65	7.69	3	2	5	0.35	0.26	Mito	0.75	0.75	1	AT4G04180			54.8	620.9
	XP_021724986.1	uncharacterized oxidoreductase At4g09670-like	40.9	6.52	0	1	1	0	0.09	Mito	0.29	0.29	1	AT4G09670			52.1	376.3
	XP_021717925.1	uncharacterized protein LOC110685709	21.1	10.32	1	0	1	0.09	0	Mito	0.51	0.51	1	AT4G29090			37.4	105.5
	XP_021767646.1	uncharacterized protein LOC110732042	129.9	7.06	1	1	2	0.08	0.09	Mito	0.69	0.69	1	AT4G34310			63.5	1347.4
	XP_021759892.1	DNA-(apurinic or apyrimidinic site) lyase 2-like	68	6.64	1	0	1	0.08	0	Mito	0.17	0.17	1	AT4G36050			51.9	583.2
	XP_021735298.1	uncharacterized protein LOC110701981	20.8	9.13	0	2	2	0	0.15	Mito	0.49	0.49	1	AT4G36420			47	134.4
	XP_021727894.1	uncharacterized protein LOC110695007	25.4	9.55	1	5	6	0.09	0.53	Mito	0.42	0.42	1	AT5G02740			45.4	151.8
	XP_021760656.1	uncharacterized protein LOC110725494	44.2	9.58	1	0	1	0.09	0	Mito	0.36	0.36	1	At5g02760			35.7
	XP_021763698.1	U-box domain-containing protein 52-like	32.9	8.4	0	1	1	0	0.09	Mito	0.31	0.31	1	AT5G12000			51.2	171
	XP_021727087.1	uncharacterized protein LOC110694213	241.8	6.65	1	1	2	0.09	0.08	Mito	0.36	0.36	1	AT5G15680			81.8	3526.5
	XP_021723949.1	uncharacterized protein LOC110691339	15.9	6.3	0	1	1	0	0.09	Mito	0.24	0.24	1	AT5G48050			39.3	66.6
	XP_021720011.1	uncharacterized protein LOC110687694, partial	57	8.73	1	0	1	0.09	0	Mito	0.33	0.33	1	AT5G50330			73	707.2
	XP_021724172.1	pentatricopeptide repeat-containing protein At5g65560-like	103.5	7.68	3	7	10	0.25	0.67	Mito	0.56	0.56	1	AT5G65560			40.4	161
	XP_021751527.1	citrate synthase, mitochondrial-like	52.5	7.94	12	12	24	10.99	9.01	Mito	0.85	0.85	1	ATCS			83.5	818.1
	XP_021768258.1	uncharacterized protein LOC110732605 isoform X1	25	6.64	0	1	1	0	0.09	Mito	0.36	0.36	1	CAMTA3			48.7
	XP_021744645.1	NADH dehydrogenase [ubiquinone] flavoprotein 1, mitochondrial	54.4	7.9	12	12	24	17.43	15.58	Mito	0.42	0.42	1	CI51			91.1	890.6
	XP_021723503.1	F-box protein CPR30-like	46.2	7.65	1	1	2	0.08	0.08	Mito	0.18	0.18	1	CPR1			31.8	177.9
	XP_021719468.1	uncharacterized protein LOC110687160	84.6	9.16	0	1	1	0	0.08	Mito	0.31	0.31	1	CRK26			64.9	92.8
	XP_021718197.1	actin-related protein 2/3 complex subunit 2A-like	37.1	9.41	1	0	1	0.09	0	Mito	0.27	0.27	1	DIS2			69.7	433.7
	XP_021763389.1	uncharacterized protein LOC110728076 isoform X1	84.8	5.57	2	1	3	0.17	0.09	Mito	0.34	0.34	1	emb1974			45.2	594
	XP_021750864.1	electron transfer flavoprotein subunit alpha, mitochondrial-like	38	7.49	8	11	19	1.18	2.42	Mito	0.98	0.98	1	ETFALPHA			70.9	477.2
	XP_021720822.1	ATP-dependent zinc metalloprotease FTSH 10, mitochondrial-like	90.9	7.06	12	12	24	4.23	4.86	Mito	0.28	0.28	1	ftsh10	ATP-dependent zinc metalloprotease FTSH 10, mitochondrial (AtFTSH10) (EC 3.4.24.-)	chloroplast thylakoid membrane [GO:0009535]; integral component of membrane [GO:0016021]; mitochondrial inner membrane [GO:0005743]; mitochondrion [GO:0005739]; plastid [GO:0009536]	78.4	1165.2
	XP_021738989.1	ATP-dependent zinc metalloprotease FTSH 4, mitochondrial-like	77.4	8.38	1	1	2	0.09	0.08	Mito	0.51	0.51	1	ftsh4	ATP-dependent zinc metalloprotease FTSH 4, mitochondrial (AtFTSH4) (EC 3.4.24.-)	chloroplast thylakoid [GO:0009534]; integral component of membrane [GO:0016021]; mitochondrial inner membrane [GO:0005743]; mitochondrion [GO:0005739]; plastid [GO:0009536]	77.7	1005
	XP_021731001.1	uncharacterized protein LOC110697906	56.2	9.36	0	1	1	0	0.08	Mito	0.27	0.27	1	FTSH7			35.7
	XP_021775262.1	monothiol glutaredoxin-S15, mitochondrial-like	19.1	6.8	5	5	10	0.59	0.78	Mito	0.51	0.51	1	GRX4			68.3	220.3
	XP_021725179.1	chaperonin CPN60, mitochondrial-like	61.5	5.8	12	12	24	44.64	50.2	Mito	0.91	0.91	1	HSP60			83.3	906.4
	XP_021716453.1	chaperonin CPN60-like 2, mitochondrial	60.6	5.99	12	12	24	3.66	4.59	Mito	0.74	0.74	1	HSP60-3A			78.6	854
	XP_021760136.1	isocitrate dehydrogenase [NAD] catalytic subunit 5, mitochondrial-like	39.6	7.44	12	12	24	22.55	20.51	Mito	0.58	0.58	1	IDH-V			81.5	612.8
	XP_021757464.1	uncharacterized protein LOC110722504	62.4	8.62	1	0	1	0.08	0	Mito	0.35	0.35	1	KIN8B			35
	XP_021751320.1	3-methyl-2-oxobutanoate hydroxymethyltransferase 1, mitochondrial-like isoform X1	14.7	8.66	0	1	1	0	0.08	Mito	0.33	0.33	1	MDAR1			63.4	57.8
	XP_021724458.1	putative pentatricopeptide repeat-containing protein At5g09950	117.1	6.61	4	2	6	0.53	0.26	Mito	0.77	0.77	1	MEF7			61.2	1189.5
	XP_021773798.1	malate dehydrogenase, mitochondrial-like	36.1	8.34	12	12	24	38.76	39.81	Mito	0.85	0.85	1	mMDH1			75.9	513.1
	XP_021757006.1	dihydrolipoyl dehydrogenase, mitochondrial	53.9	7.21	12	12	24	55.96	57.09	Mito	0.71	0.71	1	mtLPD1			82.9	820.8
	XP_021765869.1	aquaporin NIP2-1-like	27.3	8.35	0	1	1	0	0.09	Mito	0.45	0.45	1	NIP1			45	219.5
	XP_021721470.1	uncharacterized protein LOC110689028	82.2	9.25	1	1	2	0.08	0.08	Mito	0.86	0.86	1	ORF158			48.2	58.9
	XP_021716154.1	probable protein phosphatase 2C 4	79	5.62	0	1	1	0	0.08	Mito	0.28	0.28	1	PLL5			58.6	716.5
	XP_021734967.1	uncharacterized protein LOC110701661	38.3	9	1	0	1	0.08	0	Mito	0.41	0.41	1	PRL1			35.6
	XP_021763865.1	dihydroorotate dehydrogenase (quinone), mitochondrial-like	50.4	8.87	12	12	24	5.67	5.54	Mito	0.48	0.48	1	PYRD			77.3	706.4
	XP_021747897.1	uncharacterized protein LOC110713759	56.7	8.7	1	0	1	0.09	0	Mito	0.46	0.46	1	RIBF1			34.9
	XP_021752777.1	receptor-like protein 12 isoform X1	103.9	7.74	0	1	1	0	0.08	Mito	0.48	0.48	1	RLP47			39.8	65.1
	XP_021740431.1	receptor-like protein 12	54.3	8.29	0	1	1	0	0.08	Mito	0.37	0.37	1	RLP54			47.1
	XP_021714603.1	3-epi-6-deoxocathasterone 23-monooxygenase-like	56.8	8.84	1	4	5	0.08	0.31	Mito	0.56	0.56	1	ROT3			64.9	602.8
	XP_021730776.1	thioredoxin O2, mitochondrial-like isoform X1	23.6	8.9	10	4	14	1.2	0.52	Mito	0.6	0.6	1	TO1			39.2	130.6
	XP_021740229.1	probable pectin methyltransferase QUA2	79.1	7.74	1	0	1	0.08	0	Mito	0.19	0.19	1	TSD2			69.5	894.8
	XP_021769899.1	uncharacterized protein LOC110734162	23.4	8.92	1	0	1	0.08	0	Mito	0.26	0.26	1	WAKL2			40.5
	XP_021763128.1	xyloglucan 6-xylosyltransferase 1-like	52.2	7.5	1	0	1	0.08	0	Mito	0.38	0.38	1	XT1			69	656
	XP_021776244.1	methylmalonate-semialdehyde dehydrogenase [acylating], mitochondrial-like	57.1	7.66	12	12	24	10.82	9.04	Mito.Plastid	0.29	0.29	1	ALDH6B2	Methylmalonate-semialdehyde dehydrogenase [acylating], mitochondrial (MM-ALDH) (MMSDH) (Malonate-semialdehyde dehydrogenase [acylating]) (EC 1.2.1.27) (Aldehyde dehydrogenase family 6 member B2)	cytosol [GO:0005829]; mitochondrion [GO:0005739]	79.6	828.6
	XP_021736514.1	pentatricopeptide repeat-containing protein At3g02490, mitochondrial-like	72.1	8.68	1	1	2	0.08	0.08	Mito.Plastid	0.21	0.73	0.287671	AT5G15980	Pentatricopeptide repeat-containing protein At5g15980, mitochondrial	mitochondrion [GO:0005739]	45.9	551.6
	XP_021720578.1	CLP protease regulatory subunit CLPX2, mitochondrial-like isoform X1	74	6.28	1	0	1	0.09	0	Mito.Plastid	0.21	0.34	0.617647	AT1G33360	CLP protease regulatory subunit CLPX3, mitochondrial	mitochondrial matrix [GO:0005759]	60	635.2
	XP_021772358.1	pentatricopeptide repeat-containing protein At1g10270-like	74.6	8.81	7	5	12	0.75	0.52	Mito.Plastid	0.14	0.19	0.736842	At1g10270	Pentatricopeptide repeat-containing protein At1g10270 (Protein GLUTAMINE-RICH PROTEIN 23)	chloroplast [GO:0009507]; mitochondrion [GO:0005739]; nucleus [GO:0005634]	57.6	268.1
	XP_021760031.1	uncharacterized protein LOC110724849	86	9.01	0	1	1	0	0.08	Mito.Plastid	0.26	0.37	0.702703	AT2G17580	Polynucleotide adenylyltransferase family protein	chloroplast [GO:0009507]; mitochondrion [GO:0005739]	46.8	463
	XP_021720261.1	uncharacterized protein LOC110687922	71.9	9.54	1	0	1	0.09	0	Mito.Plastid	0.25	0.26	0.961538	AT5G39960	GTP-binding protein EngA (GTPase Der)	mitochondrion [GO:0005739]	59.6	676.4
	XP_021721439.1	uncharacterized protein LOC110688998 isoform X1	49.8	6.14	2	0	2	0.16	0	Mito.Plastid	0.13	0.44	0.295455	NDP1	At5g02130 (Tetratricopeptide repeat (TPR)-like superfamily protein) (Uncharacterized protein T7H20_180)	mitochondrion [GO:0005739]	49.4	358.2
	XP_021775524.1	proline--tRNA ligase, chloroplastic/mitochondrial-like	61.6	7.91	12	11	23	2.24	1.66	Mito.Plastid	0.036	0.67	0.0537313	OVA6	Proline--tRNA ligase, chloroplastic/mitochondrial (EC 6.1.1.15) (Prolyl-tRNA Synthetase 1) (PRORS1) (Prolyl-tRNA synthetase) (ProRS) (Protein OVULE ABORTION 6)	aminoacyl-tRNA synthetase multienzyme complex [GO:0017101]; chloroplast [GO:0009507]; chloroplast stroma [GO:0009570]; cytoplasm [GO:0005737]; mitochondrion [GO:0005739]	77.1	862.8
	XP_021769283.1	DEAD-box ATP-dependent RNA helicase 47, mitochondrial-like	62	9.47	0	1	1	0	0.09	Mito.Plastid	0.19	0.47	0.404255	EMB1586	DEAD-box ATP-dependent RNA helicase 47, mitochondrial (EC 3.6.4.13) (Protein EMBRYO DEFECTIVE 1586) (Protein INCREASED SIZE EXCLUSION LIMIT 1)	mitochondrion [GO:0005739]	58.1	573.5
	XP_021715801.1	28S ribosomal protein S9, mitochondrial-like	44.6	6.83	12	11	23	1.96	1.91	Mito.Plastid	0.23	0.5	0.46	AT3G49080	30S ribosomal protein S9, mitochondrial	cytosol [GO:0005829]; mitochondrial small ribosomal subunit [GO:0005763]; mitochondrion [GO:0005739]; small ribosomal subunit [GO:0015935]	80.6	351.7
	XP_021773810.1	succinate dehydrogenase subunit 5, mitochondrial-like	26	9.16	12	12	24	2.8	3.35	Mito.Plastid	0.17	0.54	0.314815	SDH5	Succinate dehydrogenase subunit 5, mitochondrial	mitochondrial respiratory chain complex II, succinate dehydrogenase complex (ubiquinone) [GO:0005749]; mitochondrion [GO:0005739]; nucleus [GO:0005634]; respiratory chain complex II [GO:0045273]	54.8	247.7
	XP_021714822.1	acetyl-CoA carboxylase 1-like	251.5	6.14	0	2	2	0	0.15	Mito.Plastid	0.08	0.34	0.235294	ACC1			79.8	3600.8
	XP_021726523.1	triose phosphate/phosphate translocator, chloroplastic-like	44.4	9.66	0	1	1	0	0.16	Mito.Plastid	0.092	0.64	0.14375	APE2			80.1	612.8
	XP_021745061.1	uncharacterized protein LOC110711005 isoform X1	43.7	8.5	0	1	1	0	0.09	Mito.Plastid	0.03	0.44	0.0681818	AT3G13226			49.5	179.1
	XP_021725199.1	uncharacterized protein LOC110692495 isoform X1	95.4	5.35	2	1	3	0.18	0.08	Mito.Plastid	0.2	0.57	0.350877	AT4G13550			56.2	755.7
	XP_021763972.1	CLP protease regulatory subunit CLPX1, mitochondrial-like	61.7	7.02	1	1	2	0.09	0.08	Mito.Plastid	0.21	0.35	0.6	CLPX			70.2	692.2
	XP_021714035.1	glutamate--tRNA ligase, chloroplastic/mitochondrial-like	64.2	7.18	0	1	1	0	0.09	Mito.Plastid	0.063	0.39	0.161538	ERS			74.7	882.1
	XP_021745927.1	DNA gyrase subunit B, chloroplastic/mitochondrial-like	81.3	7.56	1	0	1	0.08	0	Mito.Plastid	0.22	0.47	0.468085	GYRB2			77.7	1105.9
	XP_021730143.1	protein COFACTOR ASSEMBLY OF COMPLEX C SUBUNIT B CCB2, chloroplastic-like	34	8.32	1	0	1	0.08	0	Mito.Plastid	0.18	0.23	0.782609	HCF208			53.6	274.2
	XP_021723917.1	protein MALE DISCOVERER 1-like	75.7	6.34	1	0	1	0.09	0	Mito.Plastid	0.12	0.21	0.571429	MRH1			50.6	506.9
	XP_021724607.1	DEAD-box ATP-dependent RNA helicase 53-like	66.8	9.51	0	1	1	0	0.15	Mito.Plastid	0.14	0.48	0.291667	PMH2			61.3	574.7
	XP_021733652.1	RNA-dependent RNA polymerase 2-like	83.8	7.05	1	0	1	0.09	0	Mito.Plastid	0.086	0.17	0.505882	RDR2			64.7	990.3
B	XP_021759504.1	DNA excision repair protein ERCC-8-like isoform X1	53.1	8.9	0	1	1	0	0.09	Golgi	0.35	0.35	1	ATCSA-1			63.7	568.9
	XP_021730163.1	pentatricopeptide repeat-containing protein At2g29760, chloroplastic-like	67.8	8.5	0	1	1	0	0.09	Plastid	0.28	0.28	1	OTP81			39.7	328.9
	XP_021746082.1	uncharacterized protein LOC110711953	39	9.36	0	1	1	0	0.08	Plastid	0.29	0.3	0.966667	NUDT23			42.4
	XP_021769476.1	uncharacterized protein LOC110733698	20.2	6.51	1	0	1	0.08	0	Celmemb	0.18	0.19	0.947368	XP_021769476.1
	XP_021757123.1	uncharacterized protein LOC110722167	27.6	9.58	2	1	3	0.17	0.08	Nucl	0.18	0.19	0.947368	ELIP2			41.4
	XP_021755121.1	probable manganese-transporting ATPase PDR2	131.5	8.15	0	1	1	0	0.08	Celmemb	0.16	0.17	0.941176	PDR2			76.1	1799.3
	XP_021745607.1	putative disease resistance RPP13-like protein 1	109.1	6.86	2	1	3	0.17	0.09	Plastid	0.38	0.41	0.926829	AT3G46730			23.8	84.3
	XP_021736567.1	F-box protein At4g22280-like	59.6	8.29	0	1	1	0	0.09	Plastid	0.22	0.24	0.916667	AT3G59200			32.2	140.6
	XP_021765732.1	lon protease homolog 2, peroxisomal-like	98.2	7.61	1	0	1	0.09	0	Plastid	0.2	0.22	0.909091	LON2			81.4	1417.1
	XP_021751662.1	LYR motif-containing protein 4B-like	10.2	9.99	7	12	19	1	1.65	Plastid	0.28	0.31	0.903226	AT5G61220			60	97.4
	XP_021733901.1	formin-like protein 20 isoform X1	176.2	7.3	1	1	2	0.08	0.08	Nucl	0.2	0.23	0.869565	FH20			62	923.3
	XP_021733872.1	putative pentatricopeptide repeat-containing protein At1g74400	54	7.93	1	0	1	0.08	0	Plastid	0.2	0.23	0.869565	AT1G74400			49.2	418.3
	XP_021719867.1	succinate dehydrogenase [ubiquinone] cytochrome b subunit, mitochondrial-like	27.5	9.55	5	2	7	0.58	0.23	Plastid	0.39	0.45	0.866667	SDH3-1	Succinate dehydrogenase subunit 3-1, mitochondrial	integral component of membrane [GO:0016021]; mitochondrial respiratory chain complex II, succinate dehydrogenase complex (ubiquinone) [GO:0005749]; respiratory chain complex II [GO:0045273]	41.3	84
	XP_021764968.1	receptor-like protein 12	112.6	6.98	0	1	1	0	0.09	Celmemb	0.26	0.3	0.866667	AT2G34930			32.8	98.2
	XP_021724718.1	uncharacterized protein LOC110692033	24.9	7.93	1	0	1	0.09	0	Nucl	0.19	0.22	0.863636	AT3G23160			57.7	238.8
	XP_021739108.1	60S ribosomal protein L6-like	26.2	10.23	1	0	1	0.09	0	Cyto	0.18	0.21	0.857143	AT1G18540			79.1	310.5
	XP_021714901.1	uncharacterized protein LOC110682871	58.9	7.53	0	1	1	0	0.08	Golgi	0.23	0.27	0.851852	LOX2			42.3
	XP_021717726.1	pentatricopeptide repeat-containing protein At3g06920-like	101.9	7.18	1	2	3	0.09	0.17	Celmemb	0.22	0.26	0.846154	AT3G06920			57.7	199.9
	XP_021740005.1	uncharacterized protein LOC110706388	35.1	6.46	1	0	1	0.09	0	Cyto	0.27	0.33	0.818182	AT1G26640			69	459.1
	XP_021744975.1	uncharacterized protein LOC110710944 isoform X1	30.9	5.24	0	1	1	0	0.08	Celmemb	0.18	0.22	0.818182	AT2G01275			49.8	226.9
	XP_021753465.1	uncharacterized protein LOC110718853	6.3	10.17	12	12	24	6.7	6.37	Plastid	0.35	0.43	0.813953	AT5G15320			65.5	62.4
	XP_021715429.1	universal stress protein PHOS34-like	18	6.19	1	0	1	0.09	0	Cyto.Nucl	0.21	0.26	0.807692	AT3G53990			52.9	185.3
	XP_021745921.1	probable xyloglucan galactosyltransferase GT11	56.4	9.26	0	1	1	0	0.09	Extracel	0.21	0.26	0.807692	AT2G29040			53.4	506.1
	XP_021734798.1	putative pentatricopeptide repeat-containing protein At1g12700, mitochondrial	99.7	6.77	0	2	2	0	0.15	Cyto	0.16	0.2	0.8	AT1G12775	Pentatricopeptide repeat-containing protein At1g12775, mitochondrial	mitochondrion [GO:0005739]	33.6	67.4
	XP_021739286.1	uncharacterized protein LOC110705689 isoform X1	93.9	8.53	1	0	1	0.09	0	Nucl	0.23	0.3	0.766667	AT3G08020			49.4	701.8
	XP_021735172.1	heat shock protein 90-6, mitochondrial-like isoform X1	88.4	5.36	12	12	24	8.72	7.73	Plastid	0.2	0.27	0.740741	Hsp89.1			70.6	1099.7
	XP_021761934.1	heat shock 70 kDa protein-like	19.1	8.35	0	1	1	0	0.09	Plastid	0.32	0.44	0.727273	AT3G09440			61.8	184.5
	XP_021751433.1	uncharacterized protein LOC110717096	59.3	8.56	0	1	1	0	0.08	Plastid	0.28	0.39	0.717949	AT5G67550			42.8	317.4
	XP_021732204.1	probable acyl-activating enzyme 1, peroxisomal	60.9	7.3	0	1	1	0	0.09	Celmemb	0.15	0.21	0.714286	AAE1			62.5	733
	XP_021775219.1	translation initiation factor IF3-1, mitochondrial-like	67.9	9.7	0	1	1	0	0.08	Plastid	0.22	0.31	0.709677	AT1G34360	Translation initiation factor IF3-1, mitochondrial (AtIF3-1) (AtINFC-1)	mitochondrion [GO:0005739]	36.5	146
	XP_021733474.1	uncharacterized protein LOC110700268	34.6	9.17	0	1	1	0	0.08	Plastid	0.29	0.41	0.707317	AT3G25470			63.6	371.3
	XP_021730069.1	uncharacterized protein LOC110697044 isoform X1	99.8	4.74	2	0	2	0.16	0	Plastid	0.24	0.34	0.705882	AT5G23890	GPI-anchored adhesin-like protein	chloroplast [GO:0009507]; chloroplast envelope [GO:0009941]; chloroplast thylakoid membrane [GO:0009535]; integral component of membrane [GO:0016021]; mitochondrion [GO:0005739]; plastid [GO:0009536]	46.4	474.9
	XP_021775034.1	uncharacterized protein LOC110738888	8.5	7.52	3	4	7	0.32	0.32	Nucl	0.16	0.23	0.695652	AT5G53650			68.5	89.7
	XP_021768689.1	pentatricopeptide repeat-containing protein At5g48910-like	74	7.42	1	1	2	0.09	0.08	Plastid	0.32	0.46	0.695652	LPA66			56.9	738.8
	XP_021755543.1	uncharacterized protein LOC110720810	84.8	5.22	0	1	1	0	0.08	Plastid	0.25	0.36	0.694444	AT3G24190			77.5	1151.7
	XP_021734507.1	GDSL esterase/lipase At1g09390-like	39.7	8.84	0	1	1	0	0.08	Extracel	0.18	0.26	0.692308	AT1G09390			66.6	484.6
	XP_021733679.1	pentatricopeptide repeat-containing protein At3g62890-like	72.8	8.31	0	1	1	0	0.08	Golgi	0.29	0.42	0.690476	AT3G47530			38.3	389.8
	XP_021768799.1	U-box domain-containing protein 3-like isoform X1	84.3	6.67	0	1	1	0	0.08	Plastid	0.17	0.25	0.68	AT3G54790			52.7	435.3
	XP_021753233.1	disease resistance protein RGA2-like	48.3	6.29	0	1	1	0	0.09	Nucl	0.25	0.37	0.675676	At3g14460			47.6
	XP_021759224.1	uncharacterized protein LOC110724141	20.1	9	1	0	1	0.08	0	Celmemb	0.16	0.24	0.666667	ITPK2			35.9
	XP_021751291.1	uncharacterized protein LOC110716948 isoform X1	250.2	6.16	0	1	1	0	0.08	Nucl	0.16	0.24	0.666667	EMB2016			48.9	1611.7
	XP_021757035.1	probable L-gulonolactone oxidase 4	65.1	6.15	1	0	1	0.09	0	Endoplasm	0.11	0.17	0.647059	GulLO5			54.9	639
	XP_021737314.1	uncharacterized protein LOC110703838	12	6.29	3	3	6	0.26	0.36	Plastid	0.2	0.31	0.645161	ALA11			45
	XP_021733836.1	glutathione S-transferase U10-like	26.4	5.34	0	1	1	0	0.09	Endoplasm	0.14	0.22	0.636364	GSTU10			48	213
	XP_021751513.1	uncharacterized protein LOC110717173	34.7	8.6	1	0	1	0.08	0	Plastid	0.14	0.22	0.636364	cPT4			35.8	163.3
	XP_021752248.1	maltose excess protein 1-like, chloroplastic isoform X1	57.5	9.26	0	1	1	0	0.08	Celmemb	0.21	0.33	0.636364	RCP1			64	447.6
	XP_021748960.1	small subunit processome component 20 homolog	304.5	7.68	1	1	2	0.08	0.08	Plastid	0.12	0.19	0.631579	AT4G30990			43.2	2007.6
	XP_021719593.1	pentatricopeptide repeat-containing protein At2g22070-like	87.7	8.4	1	0	1	0.08	0	Plastid	0.27	0.44	0.613636	AT2G22070			64.3	788.5
	XP_021731488.1	protein SMAX1-LIKE 3-like isoform X1	98.7	6.58	0	1	1	0	0.08	Nucl	0.22	0.36	0.611111	AT3G52490			44.9	619.8
	XP_021725382.1	probable ATP synthase 24 kDa subunit, mitochondrial	27.8	8.79	12	12	24	26.41	29.54	Plastid	0.33	0.54	0.611111	MGP1			66.9	302.8
	XP_021731738.1	autophagy-related protein 2-like isoform X1	215.4	5.54	0	1	1	0	0.08	Golgi	0.14	0.23	0.608696	PEUP1			41.3	1334.3
	XP_021742878.1	uncharacterized protein LOC110708958	24.3	8.69	1	1	2	0.08	0.08	Nucl	0.16	0.27	0.592593	MAIL1			31.7
	XP_021749107.1	50S ribosomal protein 5 alpha, chloroplastic-like	19.6	10.55	0	1	1	0	0.08	Plastid	0.2	0.34	0.588235	PSRP5			52.3
	XP_021746604.1	uncharacterized protein LOC110712442	7.6	7.43	12	11	23	2.6	1.91	Nucl	0.17	0.29	0.586207	AT1G67785			69.8	87.4
	XP_021743326.1	uncharacterized protein LOC110709413	71.7	5.59	1	0	1	0.09	0	Plastid	0.18	0.31	0.580645	At4g29970			44.4
	XP_021724178.1	LOW QUALITY PROTEIN: nuclear pore complex protein NUP93A-like	96.1	6.92	0	1	1	0	0.08	Nucl	0.11	0.19	0.578947	AT2G41620			70.5	1203.7
	XP_021720022.1	uncharacterized protein LOC110687708	36.5	8.09	0	1	1	0	0.09	Golgi	0.2	0.35	0.571429	AT3G25270			26.5	88.6
	XP_021759819.1	cytochrome P450 83B1-like	57.2	8.1	1	1	2	0.08	0.08	Golgi	0.16	0.28	0.571429	CYP83B1	Cytochrome P450 83B1 (EC 1.14.14.45) (Protein ALTERED TRYPTOPHAN REGULATION 4) (Protein RED ELONGATED 1) (Protein SUPERROOT 2)	endoplasmic reticulum [GO:0005783]; integral component of membrane [GO:0016021]; mitochondrion [GO:0005739]; plasma membrane [GO:0005886]	48.2	458.8
	XP_021742009.1	uncharacterized protein LOC110708230	29.8	10.36	1	1	2	0.09	0.08	Plastid	0.25	0.44	0.568182	NPF5.10			46
	XP_021750551.1	outer envelope protein 64, chloroplastic-like	64.8	8.78	5	2	7	0.5	0.16	Plastid	0.26	0.46	0.565217	TOC64-III			64	705.3
	XP_021759874.1	V-type proton ATPase subunit a3-like	93.2	6.24	1	0	1	0.08	0	Cyto	0.15	0.27	0.555556	VHA-A3			72.7	1183.7
	XP_021728769.1	pentatricopeptide repeat-containing protein At2g27610-like	78.3	8.87	0	1	1	0	0.08	Golgi	0.15	0.27	0.555556	AT4G33170			36.2	481.1
	XP_021753554.1	auxin-responsive protein SAUR68-like	14.2	9.1	1	0	1	0.08	0	Golgi	0.21	0.38	0.552632	AT1G29430			45.7	107.5
	XP_021726257.1	uncharacterized protein LOC110693454	20.2	8.97	1	0	1	0.09	0	Celmemb	0.27	0.49	0.55102	AT4G21310			56.2	206.1
	XP_021727428.1	replication protein A 70 kDa DNA-binding subunit B-like	47.1	6.65	0	1	1	0	0.08	Plastid	0.28	0.51	0.54902	RPA70B			20.7	74.3
	XP_021713571.1	uncharacterized protein LOC110681754	43.3	7.77	0	1	1	0	0.08	Endoplasm	0.12	0.22	0.545455	CRK8			45.8	310.1
	XP_021749632.1	uncharacterized protein LOC110715368 isoform X1	68.1	6.6	1	0	1	0.08	0	Plastid	0.22	0.41	0.536585	AT5G50340			61.7	613.6
	XP_021727316.1	probable ribosomal protein S11, mitochondrial	25.8	10.35	6	7	13	0.67	1.04	Plastid	0.2	0.38	0.526316	NFD3	Probable ribosomal protein S11, mitochondrial (MRP-S11) (S11mt) (Protein NUCLEAR FUSION DEFECTIVE 3, mitochondrial)	mitochondrial small ribosomal subunit [GO:0005763]	53.5	183
	XP_021729724.1	uncharacterized protein LOC110696679	47.1	9.36	0	1	1	0	0.08	Plastid	0.22	0.42	0.52381	At1g70360			50
	XP_021770697.1	uncharacterized protein LOC110734875	100.7	8.25	0	1	1	0	0.08	Plastid	0.12	0.23	0.521739	FAAH			32.9
	XP_021755187.1	acyl carrier protein 1, mitochondrial-like	14.5	5.29	12	12	24	4.06	5.01	Plastid	0.15	0.29	0.517241	MTACP-1			64.3	163.7
	XP_021719243.1	reticulon-4-interacting protein 1, mitochondrial-like	41.7	8.29	10	11	21	1.96	2	Plastid	0.27	0.53	0.509434	AT3G15090			70.1	499.6
	XP_021761015.1	uncharacterized protein LOC110725859	26.1	7.58	0	1	1	0	0.09	Golgi	0.076	0.15	0.506667	SMR12			42.9
	XP_021776117.1	dehydrogenase/reductase SDR family member on chromosome X-like isoform X1	41.3	9.03	1	0	1	0.09	0	Celmemb	0.19	0.38	0.5	AT5G04070			54.4	380.9
	XP_021770985.1	myosin-binding protein 2-like	67.3	4.78	1	0	1	0.08	0	Nucl	0.16	0.32	0.5	AT5G16720			30.7	177.9
	XP_021773163.1	protein ECERIFERUM 26-like	51.4	6.58	0	1	1	0	0.09	Plastid	0.1	0.2	0.5	AT4G29250			29.5	196.4
	XP_021749339.1	phospholipase A1-IIgamma-like	49.7	5.72	1	0	1	0.08	0	Plastid	0.15	0.31	0.483871	DSEL			55.5	440.7
	XP_021774652.1	uncharacterized protein LOC110738561	51.9	9.36	1	0	1	0.09	0	Plastid	0.14	0.29	0.482759	FRS10			50
	XP_021758723.1	chlorophyll a-b binding protein 3, chloroplastic	28.5	5.15	9	8	17	2.18	0.95	Plastid	0.28	0.58	0.482759	LHCB3			87.8	494.2
	XP_021728256.1	3-hydroxy-3-methylglutaryl-coenzyme A reductase 1-like	53.1	7.02	1	0	1	0.08	0	Celmemb	0.12	0.25	0.48	HMG1			60	579.7
	XP_021732196.1	protein NUCLEAR FUSION DEFECTIVE 4-like	58.9	8.34	1	0	1	0.09	0	Celmemb	0.22	0.46	0.478261	AT5G50630.1			52	535.8
	XP_021774455.1	phosphatidylinositol 4-phosphate 5-kinase 6-like	85.2	7.84	1	0	1	0.15	0	Plastid	0.18	0.38	0.473684	PIP5K4			64.5	653.3
	XP_021774172.1	uncharacterized protein LOC110738111	61.4	9.22	0	1	1	0	0.09	Cyto	0.16	0.34	0.470588	FRS10			50
	XP_021743329.1	uncharacterized protein LOC110709416 isoform X1	50.5	8.6	0	1	1	0	0.16	Plastid	0.15	0.32	0.46875	CIPK26			40.6
	XP_021755688.1	uncharacterized protein LOC110720909 isoform X1	28.1	9.52	0	1	1	0	0.09	Nucl	0.2	0.43	0.465116	GOS12			33.9
	XP_021733164.1	replication protein A 70 kDa DNA-binding subunit E-like	49.2	6.71	0	1	1	0	0.08	Plastid	0.19	0.41	0.463415	AT2G05642			23	96.3
	XP_021751494.1	DNA ligase 4-like	135.4	8.32	1	0	1	0.09	0	Nucl	0.12	0.26	0.461538	ATLIG4			48.8	1111.3
	XP_021713585.1	protein FAR1-RELATED SEQUENCE 5-like	76.6	7.46	0	1	1	0	0.18	Cyto	0.11	0.24	0.458333	FRS5			29.9	258.8
	XP_021773693.1	uncharacterized protein LOC110737665	48.6	8.53	0	1	1	0	0.08	Nucl	0.11	0.24	0.458333	emb2737			65.1	612.8
	XP_021737322.1	uncharacterized protein LOC110703854	42.6	8.1	1	0	1	0.09	0	Nucl	0.13	0.29	0.448276	KAN4			38.9
	XP_021736105.1	ribonuclease TUDOR 2-like	108.6	7.49	1	0	1	0.08	0	Nucl	0.13	0.29	0.448276	Tudor2			63.2	1229.2
	XP_021736327.1	F-box/WD-40 repeat-containing protein At3g52030-like	47	9.03	0	1	1	0	0.08	Golgi	0.17	0.38	0.447368	AT3G52030			49.7	453
	XP_021760914.1	pentatricopeptide repeat-containing protein At4g20770-like	87.4	7.18	1	0	1	0.09	0	Plastid	0.15	0.34	0.441176	AT4G20770			48.8	691.8
	XP_021760079.1	alpha-mannosidase 2-like	133.8	7.02	0	1	1	0	0.09	Plastid	0.15	0.34	0.441176	GMII			68.7	1673.3
	XP_021752604.1	formin-like protein 20	79.8	4.94	1	0	1	0.08	0	Nucl	0.14	0.32	0.4375	FH20			61.5	478.4
	XP_021754822.1	lanC-like protein GCR2	45.1	7.65	1	0	1	0.08	0	Cyto	0.16	0.37	0.432432	GPCR			66.8	578.9
	XP_021757779.1	beta-1,6-galactosyltransferase GALT31A-like	45.5	7.96	2	2	4	0.18	0.17	Plastid	0.15	0.35	0.428571	AT1G32930			70	568.9
	XP_021767513.1	alpha-galactosidase-like	19.3	5.26	0	2	2	0	0.17	Celmemb	0.12	0.28	0.428571	AGAL2			73.6	181.4
	XP_021764252.1	uncharacterized protein LOC110728891	29.5	9.8	0	1	1	0	0.09	Endoplasm	0.12	0.28	0.428571	FGT1			48.3
	XP_021744848.1	cytochrome P450 CYP72A219-like	60.9	9.11	1	0	1	0.09	0	Extracel	0.12	0.28	0.428571	CYP72A15			49.8	531.6
	XP_021755533.1	protein SDA1 homolog	94.1	6.99	0	1	1	0	0.08	Nucl	0.12	0.28	0.428571	AT1G13160			36.1	377.1
	XP_021716557.1	oligouridylate-binding protein 1B-like isoform X1	46.2	7.58	1	0	1	0.08	0	Plastid	0.12	0.28	0.428571	UBP1B			80.3	620.2
	XP_021739094.1	uncharacterized protein LOC110705517 isoform X1	73	5.07	0	1	1	0	0.09	Endoplasm	0.077	0.18	0.427778	AT1G73850			60.7	402.1
	XP_021750472.1	probable C-terminal domain small phosphatase	33.4	9.39	1	0	1	0.08	0	Cyto.Nucl	0.14	0.33	0.424242	AT5G45700			47.6	232.3
	XP_021720217.1	callose synthase 10-like	218.4	8.57	0	1	1	0	0.08	Celmemb	0.16	0.38	0.421053	GSL8			76.5	2931
	XP_021741808.1	translocase of chloroplast 90, chloroplastic-like	87.3	7.9	1	0	1	0.09	0	Plastid	0.16	0.38	0.421053	Toc90			53.7	772.7
	XP_021737155.1	uncharacterized protein LOC110703670	45.7	6.39	1	1	2	0.09	0.15	Plastid	0.18	0.43	0.418605	At5g39840	DExH-box ATP-dependent RNA helicase DExH18, mitochondrial (EC 3.6.4.13) (ATP-dependent RNA helicase SUV3L) (AtSUV3L) (Protein SUPPRESSOR OF VAR 3-like)	mitochondrial degradosome [GO:0045025]; mitochondrial nucleoid [GO:0042645]; nucleus [GO:0005634]	37
	XP_021746412.1	importin subunit alpha-like	44.1	5.66	0	1	1	0	0.17	Plastid	0.18	0.43	0.418605	PYR4	Dihydroorotase, mitochondrial (DHOase) (EC 3.5.2.3)	chloroplast [GO:0009507]; cytoplasm [GO:0005737]; cytosol [GO:0005829]; mitochondrion [GO:0005739]	29.2
	XP_021738678.1	purple acid phosphatase 2-like	54.3	6.67	0	1	1	0	0.09	Extracel	0.058	0.14	0.414286	PAP10			71.9	731.1
	XP_021714164.1	uncharacterized protein LOC110682203	48.3	9.79	1	0	1	0.08	0	Plastid	0.12	0.29	0.413793	AT4G39840			48.7	208.8
	XP_021753345.1	scopoletin glucosyltransferase-like	55.7	6.68	0	1	1	0	0.09	Celmemb	0.09	0.22	0.409091	UGT73B3			55.7	523.9
	XP_021769477.1	chorion class high-cysteine HCB protein 13-like	11.7	6.43	2	0	2	0.17	0	Plastid	0.11	0.27	0.407407	CTU2			31.7
	XP_021731338.1	protein NYNRIN-like	31.6	10.01	0	1	1	0	0.08	Cyto	0.13	0.32	0.40625	EXL6			33.3
	XP_021774991.1	serine/threonine-protein kinase ATR-like	305.4	7.46	0	1	1	0	0.08	Plastid	0.15	0.37	0.405405	ATR			60.6	3175.6
	XP_021718102.1	uncharacterized protein LOC110685869	77.3	7.46	0	1	1	0	0.09	Golgi	0.1	0.25	0.4	AT3G51050			76.2	1119
	XP_021752342.1	uncharacterized protein LOC110717866	207.7	7.24	1	0	1	0.09	0	Nucl	0.12	0.3	0.4	ORF158			37.1	94
C	XP_021716156.1	actin-66-like	41.7	5.58	2	0	2	0.15	0	Cyto	0.012	0.85	0.0141176	ACT11	Actin-11	chloroplast envelope [GO:0009941]; chloroplast stroma [GO:0009570]; cytoplasm [GO:0005737]; cytoskeleton [GO:0005856]; cytosol [GO:0005829]; mitochondrion [GO:0005739]; plasma membrane [GO:0005886]; plasmodesma [GO:0009506]	96.8	750.4
	XP_021748411.1	tubulin gamma-1 chain-like	53.3	5.92	1	1	2	0.09	0.08	Nucl	0.033	0.32	0.103125	TUBG1	Tubulin gamma-1 chain (Gamma-1-tubulin)	cell cortex [GO:0005938]; cytoplasm [GO:0005737]; gamma-tubulin complex [GO:0000930]; microtubule [GO:0005874]; mitochondrion [GO:0005739]; nucleus [GO:0005634]; plasma membrane [GO:0005886]; spindle [GO:0005819]	96	914.4
	XP_021744297.1	elongation factor 1-alpha	49.3	9.07	12	12	24	4.25	4.48	Cyto	0.048	0.78	0.0615385	At1g07940	Elongation factor 1-alpha 1 (EF-1-alpha 1) (eEF-1A1)	mitochondrion [GO:0005739]; plasma membrane [GO:0005886]; plasmodesma [GO:0009506]	93.9	864
	XP_021716516.1	developmentally-regulated G-protein 2	44.5	8.94	0	1	1	0	0.08	Vacu	0.034	0.34	0.1	AT1G72660	Developmentally-regulated G-protein 2 (AtDRG2) (Developmentally-regulated G-protein 2B) (AtDRG2b)	cytoplasm [GO:0005737]; mitochondrion [GO:0005739]	92.5	753.1
	YP_009380115.1	AtpA (chloroplast)	55.5	5.35	12	12	24	18.21	17.82	Plastid	0.0092	0.89	0.0103371	ATPA	ATP synthase subunit alpha, mitochondrial	mitochondrial inner membrane [GO:0005743]; plasma membrane [GO:0005886]; proton-transporting ATP synthase complex, catalytic core F(1) [GO:0045261]	92.1	880.6
	XP_021736301.1	LOW QUALITY PROTEIN: glyceraldehyde-3-phosphate dehydrogenase-like	39.1	6.95	4	4	8	0.42	0.48	Cyto.Nucl	0.057	0.2	0.285	GAPC2	Glyceraldehyde-3-phosphate dehydrogenase GAPC2, cytosolic (EC 1.2.1.12) (NAD-dependent glyceraldehydephosphate dehydrogenase C subunit 2)	cell wall [GO:0005618]; chloroplast [GO:0009507]; cytosol [GO:0005829]; extracellular region [GO:0005576]; mitochondrion [GO:0005739]; nucleolus [GO:0005730]; nucleus [GO:0005634]; peroxisome [GO:0005777]; plasma membrane [GO:0005886]; plasmodesma [GO:0009506]	91.9	619.4
	YP_009380118.1	AtpI (chloroplast)	27.2	6.05	1	0	1	0.08	0	Plastid	0.019	0.96	0.0197917	ATPI	ATP synthase subunit a, chloroplastic (ATP synthase F0 sector subunit a) (F-ATPase subunit IV)	chloroplast [GO:0009507]; chloroplast thylakoid [GO:0009534]; chloroplast thylakoid membrane [GO:0009535]; integral component of membrane [GO:0016021]; plasma membrane [GO:0005886]; plastid [GO:0009536]; proton-transporting ATP synthase complex, coupling factor F(o) [GO:0045263]	91.2	446.8
	XP_021775339.1	glycerate dehydrogenase HPR, peroxisomal	42	7.01	12	12	24	15.12	20.32	Plastid	0.056	0.29	0.193103	HPR	Glycerate dehydrogenase HPR, peroxisomal (GDH) (EC 1.1.1.29) (NADH-dependent hydroxypyruvate reductase 1) (AtHPR1) (HPR 1)	apoplast [GO:0048046]; chloroplast [GO:0009507]; cytosol [GO:0005829]; mitochondrion [GO:0005739]; peroxisome [GO:0005777]	90.4	701.4
	YP_009380138.1	AtpE (chloroplast)	14.7	6.1	1	2	3	0.08	0.27	Plastid	0.02	0.94	0.0212766	ATPE	ATP synthase epsilon chain, chloroplastic (ATP synthase F1 sector epsilon subunit) (F-ATPase epsilon subunit)	chloroplast [GO:0009507]; chloroplast envelope [GO:0009941]; chloroplast thylakoid [GO:0009534]; chloroplast thylakoid membrane [GO:0009535]; mitochondrial proton-transporting ATP synthase complex, catalytic sector F(1) [GO:0000275]; plastid [GO:0009536]; thylakoid [GO:0009579]	90.2	223.8
	XP_021716079.1	proteasome subunit alpha type-4-like	27.4	7.9	1	0	1	0.08	0	Vacu	0.017	0.36	0.0472222	PAC1	Proteasome subunit alpha type-4-A (20S proteasome alpha subunit C-1) (Proteasome 27 kDa subunit) (Proteasome component 9) (Proteasome subunit alpha type-3)	cytoplasm [GO:0005737]; cytosol [GO:0005829]; cytosolic ribosome [GO:0022626]; mitochondrion [GO:0005739]; nucleus [GO:0005634]; proteasome complex [GO:0000502]; proteasome core complex [GO:0005839]; proteasome core complex, alpha-subunit complex [GO:0019773]; vacuole [GO:0005773]	90	448.4
	XP_021735184.1	chlorophyll a-b binding protein 5, chloroplastic	28.5	5.96	12	12	24	14.6	9.38	Plastid	0.013	0.89	0.0146067	LHCB2.1	Chlorophyll a-b binding protein 2.1, chloroplastic (Photosystem II light harvesting complex gene 2.1) (Protein LIGHT-HARVESTING CHLOROPHYLL B-BINDING 2.1)	chloroplast [GO:0009507]; chloroplast envelope [GO:0009941]; chloroplast thylakoid membrane [GO:0009535]; integral component of membrane [GO:0016021]; mitochondrion [GO:0005739]; photosystem I [GO:0009522]; photosystem II [GO:0009523]; plastoglobule [GO:0010287]; PSII associated light-harvesting complex II [GO:0009517]; thylakoid [GO:0009579]	89.4	493
	XP_021743148.1	enolase	48.2	5.68	0	1	1	0	0.08	Cyto	0.033	0.53	0.0622642	LOS2	Bifunctional enolase 2/transcriptional activator (EC 4.2.1.11) (2-phospho-D-glycerate hydro-lyase 2) (2-phosphoglycerate dehydratase 2) (LOW EXPRESSION OF OSMOTICALLY RESPONSIVE GENES 1)	apoplast [GO:0048046]; chloroplast [GO:0009507]; cytoplasm [GO:0005737]; cytosol [GO:0005829]; endoplasmic reticulum [GO:0005783]; mitochondrial envelope [GO:0005740]; mitochondrial outer membrane [GO:0005741]; mitochondrion [GO:0005739]; nucleus [GO:0005634]; phosphopyruvate hydratase complex [GO:0000015]; plasma membrane [GO:0005886]; plasmodesma [GO:0009506]	88.3	786.9
	XP_021760697.1	pyrophosphate-energized vacuolar membrane proton pump-like	79.9	5.07	0	1	1	0	0.09	Vacu	0.048	0.64	0.075	AVP1	Pyrophosphate-energized vacuolar membrane proton pump 1 (EC 7.1.3.1) (Pyrophosphate-energized inorganic pyrophosphatase 1) (H(+)-PPase 1) (Vacuolar proton pyrophosphatase 1) (Vacuolar proton pyrophosphatase 3)	chloroplast [GO:0009507]; chloroplast envelope [GO:0009941]; endosome membrane [GO:0010008]; extracellular region [GO:0005576]; Golgi apparatus [GO:0005794]; integral component of membrane [GO:0016021]; mitochondrion [GO:0005739]; plant-type vacuole [GO:0000325]; plant-type vacuole membrane [GO:0009705]; plasma membrane [GO:0005886]; vacuolar membrane [GO:0005774]; vacuole [GO:0005773]	87.7	1252.3
	XP_021744274.1	uncharacterized protein LOC110710301	8.3	9.32	12	11	23	3.03	2.62	Celmemb	0.09	0.49	0.183673	AT2G31490	AT2G31490 protein (At2g31490) (Expressed protein) (Neuronal acetylcholine receptor subunit alpha-5) (Uncharacterized protein At2g31490)	integral component of membrane [GO:0016021]; mitochondrial membrane [GO:0031966]; mitochondrial respiratory chain complex I [GO:0005747]; mitochondrion [GO:0005739]; respiratory chain complex I [GO:0045271]	87.3	143.3
	XP_021714851.1	somatic embryogenesis receptor kinase 2	68.4	5.53	1	0	1	0.08	0	Celmemb	0.0072	0.71	0.0101408	SERK1	Somatic embryogenesis receptor kinase 1 (AtSERK1) (EC 2.7.10.1) (EC 2.7.11.1) (Somatic embryogenesis receptor-like kinase 1)	endoplasmic reticulum membrane [GO:0005789]; integral component of membrane [GO:0016021]; mitochondrion [GO:0005739]; plasma membrane [GO:0005886]	87.2	818.1
	XP_021750564.1	succinate--CoA ligase [ADP-forming] subunit alpha-2, mitochondrial-like	35.2	8.82	12	12	24	22.59	21.43	Plastid	0.35	0.48	0.729167	AT5G23250	Succinate--CoA ligase [ADP-forming] subunit alpha, mitochondrial (EC 6.2.1.5) (Succinyl-CoA synthetase subunit alpha) (SCS-alpha)	mitochondrion [GO:0005739]	87	555.1
	XP_021754463.1	catalase-like	56.8	7.36	12	12	24	26.62	26.49	Peroxi	0.013	0.68	0.0191176	CAT	Catalase-2 (EC 1.11.1.6)	cytoplasm [GO:0005737]; cytosol [GO:0005829]; cytosolic ribosome [GO:0022626]; glyoxysome [GO:0009514]; mitochondrion [GO:0005739]; peroxisome [GO:0005777]; plasma membrane [GO:0005886]; stromule [GO:0010319]	87	822
	XP_021771015.1	isocitrate dehydrogenase [NADP]-like	46.1	6.57	0	4	4	0	0.68	Cyto	0.0036	0.9	0.004	cICDH	Cytosolic isocitrate dehydrogenase [NADP] (EC 1.1.1.42)	apoplast [GO:0048046]; chloroplast stroma [GO:0009570]; cytosol [GO:0005829]; mitochondrion [GO:0005739]; nucleus [GO:0005634]; plasma membrane [GO:0005886]; plasmodesma [GO:0009506]	87	746.1
	XP_021734371.1	isopentenyl-diphosphate Delta-isomerase I-like	34.2	5.67	1	0	1	0.08	0	Plastid	0.073	0.5	0.146	IPP2	Isopentenyl-diphosphate Delta-isomerase II, chloroplastic (EC 5.3.3.2) (Isopentenyl pyrophosphate isomerase II) (IPP isomerase II)	chloroplast [GO:0009507]; cytoplasm [GO:0005737]; cytosol [GO:0005829]; mitochondrion [GO:0005739]	86.6	415.6
	XP_021774583.1	putative aconitate hydratase, cytoplasmic	97.9	6.48	12	12	24	64.25	55.75	Cyto	0.069	0.42	0.164286	ACO3	Aconitate hydratase 3, mitochondrial (Aconitase 3) (mACO1) (EC 4.2.1.3) (Citrate hydro-lyase 3)	cell wall [GO:0005618]; chloroplast [GO:0009507]; chloroplast stroma [GO:0009570]; cytoplasm [GO:0005737]; cytosol [GO:0005829]; mitochondrion [GO:0005739]; vacuolar membrane [GO:0005774]	86.2	1612
	XP_021739560.1	NADH-ubiquinone oxidoreductase 20.9 kDa subunit-like	11.3	9.52	12	12	24	5.26	4.13	Plastid	0.094	0.43	0.218605	AT4G16450	At4g16450 (NADH-ubiquinone oxidoreductase) (Uncharacterized protein At4g16450)	cytosol [GO:0005829]; mitochondrial membrane [GO:0031966]; mitochondrial respiratory chain complex I [GO:0005747]; mitochondrion [GO:0005739]; respiratory chain complex I [GO:0045271]	86.1	177.6
	XP_021719771.1	mitochondrial pyruvate carrier 4	12.1	9.52	9	4	13	1.29	0.71	Plastid	0.13	0.82	0.158537	AT4G22310	Mitochondrial pyruvate carrier 4	cytosol [GO:0005829]; integral component of membrane [GO:0016021]; mitochondrial inner membrane [GO:0005743]; mitochondrion [GO:0005739]	86.1	208
	XP_021719764.1	mitochondrial pyruvate carrier 1-like	12.3	9.25	3	3	6	0.26	0.41	Golgi	0.11	0.44	0.25	AT5G20090	Mitochondrial pyruvate carrier	integral component of membrane [GO:0016021]; mitochondrial inner membrane [GO:0005743]	86	204.5
	XP_021742164.1	peptidyl-prolyl cis-trans isomerase CYP19-3-like	18.9	8.32	12	12	24	4.92	4.07	Cyto	0.042	0.66	0.0636364	ROC2	Peptidyl-prolyl cis-trans isomerase CYP19-3 (PPIase CYP19-3) (EC 5.2.1.8) (Cyclophilin of 19 kDa 3) (Cyclophilin-4) (Rotamase cyclophilin-2)	cytoplasm [GO:0005737]; cytosol [GO:0005829]; Golgi apparatus [GO:0005794]; intracellular membrane-bounded organelle [GO:0043231]; mitochondrion [GO:0005739]	85.8	305.8
	YP_009380116.1	AtpF (chloroplast)	20.9	8.37	2	0	2	0.23	0	Plastid	0.0055	0.91	0.00604396	ATPF	ATP synthase subunit b, chloroplastic (ATP synthase F(0) sector subunit b) (ATPase subunit I)	chloroplast [GO:0009507]; chloroplast thylakoid [GO:0009534]; chloroplast thylakoid membrane [GO:0009535]; integral component of membrane [GO:0016021]; plastid [GO:0009536]; proton-transporting ATP synthase complex, coupling factor F(o) [GO:0045263]; thylakoid [GO:0009579]	85.3	306.2
	XP_021749644.1	uncharacterized protein LOC110715378	40.3	4.94	5	4	9	0.44	0.54	Endoplasm	0.25	0.51	0.490196	RPL5	60S ribosomal protein L5, mitochondrial	cytosolic large ribosomal subunit [GO:0022625]; mitochondrion [GO:0005739]	85.2	139.4
	XP_021713863.1	uncharacterized protein At2g17340-like	40.8	4.92	0	1	1	0	0.08	Plastid	0.018	0.4	0.045	AT2G17340	Damage-control phosphatase At2g17340 (EC 3.1.3.-) (Sugar phosphates phosphatase At2g17340)	cytosol [GO:0005829]; mitochondrion [GO:0005739]; nucleus [GO:0005634]	84.9	625.2
	XP_021718990.1	cytochrome c1-2, heme protein, mitochondrial-like	33.8	6.54	12	12	24	12.02	11.58	Plastid	0.28	0.34	0.823529	AT3G27240	Cytochrome c1 1, heme protein, mitochondrial (Complex III subunit 4-1) (Complex III subunit IV-1) (Cytochrome b-c1 complex subunit 4-1) (Ubiquinol-cytochrome c reductase complex cytochrome c1 subunit 1) (Cytochrome c-1 1)	cytosol [GO:0005829]; integral component of membrane [GO:0016021]; mitochondrial respiratory chain complex III [GO:0005750]; mitochondrion [GO:0005739]; plasma membrane [GO:0005886]; vacuolar membrane [GO:0005774]; vacuole [GO:0005773]	84.8	524.2
	XP_021756289.1	arginase 1, mitochondrial-like	37.1	6.34	12	12	24	11.94	7.81	Cyto	0.097	0.32	0.303125	ARGAH1	Arginase 1, mitochondrial (EC 3.5.3.1) (Agmatinase ARGAH1) (EC 3.5.3.11) (Arginine amidohydrolase 1) (AtARGAH1)	cytosol [GO:0005829]; mitochondrion [GO:0005739]	84.6	580.9
	XP_021759261.1	mitochondrial uncoupling protein 1-like	32.4	9.54	11	9	20	3.77	1.5	Plastid	0.3	0.56	0.535714	PUMP1	Mitochondrial uncoupling protein 1 (AtPUMP1)	cytosol [GO:0005829]; integral component of membrane [GO:0016021]; mitochondrial inner membrane [GO:0005743]; mitochondrion [GO:0005739]; plasmodesma [GO:0009506]; vacuolar membrane [GO:0005774]	84.1	520
	XP_021759538.1	isocitrate dehydrogenase [NADP]-like	54	8.18	1	1	2	0.08	0.08	Plastid	0.11	0.56	0.196429	AT5G14590	Isocitrate dehydrogenase [NADP], chloroplastic/mitochondrial (EC 1.1.1.42)	chloroplast [GO:0009507]; chloroplast stroma [GO:0009570]; chloroplast thylakoid [GO:0009534]; cytosol [GO:0005829]; mitochondrion [GO:0005739]; plastid [GO:0009536]	84	736.9
	XP_021759815.1	serine hydroxymethyltransferase 2, mitochondrial-like	57.7	8.13	1	3	4	3.76	13.67	Plastid	0.2	0.57	0.350877	SHM2	Serine hydroxymethyltransferase 2, mitochondrial (AtSHMT2) (EC 2.1.2.1) (Glycine hydroxymethyltransferase 2) (Serine methylase 2)	cytoplasm [GO:0005737]; cytosol [GO:0005829]; mitochondrial respiratory chain complex I [GO:0005747]; mitochondrion [GO:0005739]; plastid [GO:0009536]	84	869
	XP_021746742.1	glutamate--glyoxylate aminotransferase 2	53.2	6.7	11	12	23	9.35	13.88	Cyto	0.024	0.42	0.0571429	AOAT2	Glutamate--glyoxylate aminotransferase 2 (AtGGT2) (EC 2.6.1.4) (Alanine aminotransferase GGT2) (EC 2.6.1.2) (Alanine--glyoxylate aminotransferase GGT2) (EC 2.6.1.44) (Alanine-2-oxoglutarate aminotransferase 2) (EC 2.6.1.-)	chloroplast [GO:0009507]; chloroplast stroma [GO:0009570]; cytosol [GO:0005829]; mitochondrion [GO:0005739]; peroxisome [GO:0005777]	83.9	847
	XP_021718313.1	ketol-acid reductoisomerase, chloroplastic-like	64.2	7.01	0	1	1	0	0.08	Plastid	0.0036	0.96	0.00375	AT3G58610	Ketol-acid reductoisomerase, chloroplastic (EC 1.1.1.86) (Acetohydroxy-acid reductoisomerase) (Alpha-keto-beta-hydroxylacyl reductoisomerase)	apoplast [GO:0048046]; cell wall [GO:0005618]; chloroplast [GO:0009507]; chloroplast envelope [GO:0009941]; chloroplast stroma [GO:0009570]; cytosol [GO:0005829]; mitochondrion [GO:0005739]; plastid [GO:0009536]	83.6	938.7
	XP_021718707.1	translation factor GUF1 homolog, chloroplastic-like	76.2	6.81	0	1	1	0	0.08	Plastid	0.056	0.81	0.0691358	AT5G08650	Translation factor GUF1 homolog, mitochondrial (EC 3.6.5.n1) (Elongation factor 4 homolog) (EF-4) (GTPase GUF1 homolog) (Ribosomal back-translocase)	mitochondrial inner membrane [GO:0005743]; mitochondrial matrix [GO:0005759]	83	1063.1
	XP_021775503.1	L-ascorbate peroxidase 3-like	31.3	7.39	12	10	22	4.8	4.58	Peroxi	0.06	0.31	0.193548	APX3	L-ascorbate peroxidase 3 (AtAPx03) (EC 1.11.1.11)	chloroplast [GO:0009507]; chloroplast envelope [GO:0009941]; glyoxysomal membrane [GO:0046861]; integral component of membrane [GO:0016021]; mitochondrion [GO:0005739]; peroxisomal membrane [GO:0005778]; peroxisome [GO:0005777]; plasma membrane [GO:0005886]; plasmodesma [GO:0009506]; plastid [GO:0009536]; vacuolar membrane [GO:0005774]; vacuole [GO:0005773]	82.6	474.9
	XP_021766874.1	ATP synthase gamma chain, chloroplastic	39.8	5.68	4	1	5	1.58	0.26	Plastid	0.0014	0.98	0.00142857	ATPC1	ATP synthase gamma chain 1, chloroplastic (F-ATPase gamma subunit 1)	chloroplast [GO:0009507]; chloroplast ATP synthase complex [GO:0009544]; chloroplast envelope [GO:0009941]; chloroplast thylakoid [GO:0009534]; chloroplast thylakoid membrane [GO:0009535]; cytosol [GO:0005829]; mitochondrial proton-transporting ATP synthase complex, catalytic sector F(1) [GO:0000275]; thylakoid [GO:0009579]	82.3	493.4
	XP_021713818.1	gamma aminobutyrate transaminase 3, chloroplastic-like	55.5	7.52	12	12	24	7.47	4.97	Plastid	0.1	0.81	0.123457	POP2	Gamma-aminobutyrate transaminase POP2, mitochondrial (AtGABA-T) (EC 2.6.1.96) (Gamma-aminobutyric acid aminotransferase 1) (Protein HEXENAL RESPONSE 1) (Protein POLLEN-PISTIL INCOMPATIBILITY 2) (AtPOP2)	cytosol [GO:0005829]; Golgi apparatus [GO:0005794]; mitochondrion [GO:0005739]; vacuolar membrane [GO:0005774]	82.3	773.9
	XP_021751806.1	pyruvate dehydrogenase (acetyl-transferring) kinase, mitochondrial-like	41.7	6.86	11	11	22	2.06	1.4	Cyto	0.021	0.66	0.0318182	PDK	[Pyruvate dehydrogenase (acetyl-transferring)] kinase, mitochondrial (AtPDHK) (Pyruvate dehydrogenase kinase) (EC 2.7.11.2)	cytosol [GO:0005829]; mitochondrion [GO:0005739]	82.2	614.8
	XP_021723565.1	NADP-dependent malic enzyme-like	64.4	5.91	1	0	1	0.08	0	Cyto	0.011	0.45	0.0244444	NADP-ME1	NADP-dependent malic enzyme 1 (AtNADP-ME1) (NADP-malic enzyme 1) (EC 1.1.1.40)	chloroplast [GO:0009507]; cytosol [GO:0005829]; mitochondrion [GO:0005739]	81.9	958.4
	XP_021757354.1	phosphoglycerate kinase, chloroplastic	50.8	6.9	11	10	21	2.52	4.02	Plastid	0.0043	0.94	0.00457447	PGK1	Phosphoglycerate kinase 1, chloroplastic (EC 2.7.2.3)	apoplast [GO:0048046]; cell wall [GO:0005618]; chloroplast [GO:0009507]; chloroplast envelope [GO:0009941]; chloroplast stroma [GO:0009570]; cytoplasm [GO:0005737]; cytosol [GO:0005829]; mitochondrion [GO:0005739]; nucleus [GO:0005634]; stromule [GO:0010319]; thylakoid [GO:0009579]	81.9	736.1
	XP_021753128.1	peptidyl-prolyl cis-trans isomerase 1-like	18.2	8.24	3	0	3	0.56	0	Cyto	0.011	0.87	0.0126437	ROC3	Peptidyl-prolyl cis-trans isomerase CYP19-1 (PPIase CYP19-1) (EC 5.2.1.8) (Cyclophilin of 19 kDa 1) (Rotamase cyclophilin-3)	chloroplast [GO:0009507]; cytoplasm [GO:0005737]; cytosol [GO:0005829]; Golgi apparatus [GO:0005794]; mitochondrion [GO:0005739]; plasma membrane [GO:0005886]; plasmodesma [GO:0009506]	81.8	306.2
	XP_021775926.1	adenylate kinase 4	26.6	7.02	12	12	24	23.73	23.27	Cyto	0.065	0.28	0.232143	At5g63400	Adenylate kinase 4 (AK 4) (EC 2.7.4.3) (ATP-AMP transphosphorylase 4) (ATP:AMP phosphotransferase) (Adenylate monophosphate kinase 4) (AMK4)	cytoplasm [GO:0005737]; cytosol [GO:0005829]; mitochondrion [GO:0005739]; plastid [GO:0009536]; vacuolar membrane [GO:0005774]	81.7	409.5
	XP_021756640.1	ubiquinone biosynthesis protein COQ4 homolog, mitochondrial-like	26.3	8.6	0	1	1	0	0.08	Plastid	0.1	0.55	0.181818	AT2G03690	Ubiquinone biosynthesis protein COQ4 homolog, mitochondrial (Coenzyme Q biosynthesis protein 4 homolog)	extrinsic component of mitochondrial inner membrane [GO:0031314]	81.4	390.2
	XP_021726122.1	3-deoxy-manno-octulosonate cytidylyltransferase, mitochondrial-like	33	6.7	4	2	6	0.44	0.16	Plastid	0.029	0.8	0.03625	CKS	3-deoxy-manno-octulosonate cytidylyltransferase, mitochondrial (EC 2.7.7.38) (CMP-2-keto-3-deoxyoctulosonic acid synthase) (AtCKS) (CMP-KDO synthase)	cytosol [GO:0005829]; integral component of mitochondrial outer membrane [GO:0031307]; mitochondrion [GO:0005739]; nucleus [GO:0005634]	81.3	437.2
	XP_021775846.1	gamma carbonic anhydrase-like 2, mitochondrial	28.8	8.46	12	12	24	8.88	8.66	Plastid	0.096	0.8	0.12	GAMMACAL2	Gamma carbonic anhydrase-like 2, mitochondrial (AtCAL2) (GAMMA CAL2)	cytosol [GO:0005829]; mitochondrial membrane [GO:0031966]; mitochondrial respiratory chain complex I [GO:0005747]; mitochondrion [GO:0005739]; respiratory chain complex I [GO:0045271]; vacuolar membrane [GO:0005774]	81.2	271.9
	XP_021744590.1	ferredoxin-dependent glutamate synthase, chloroplastic	176.6	6.11	3	8	11	0.36	1.24	Plastid	0.038	0.49	0.077551	GLU1	Ferredoxin-dependent glutamate synthase 1, chloroplastic/mitochondrial (EC 1.4.7.1) (Fd-GOGAT 1)	apoplast [GO:0048046]; chloroplast [GO:0009507]; chloroplast envelope [GO:0009941]; chloroplast stroma [GO:0009570]; mitochondrial matrix [GO:0005759]; mitochondrion [GO:0005739]; plasma membrane [GO:0005886]	81.1	2683.7
	XP_021724837.1	elongation factor G-2, mitochondrial-like	83.5	6.76	5	2	7	0.58	0.16	Plastid	0.059	0.83	0.0710843	AT2G45030	Elongation factor G-2, mitochondrial (EF-Gmt) (mEF-G 1-2) (Elongation factor G1-2)	mitochondrion [GO:0005739]	81	1224.9
	XP_021733854.1	geranylgeranyl diphosphate reductase, chloroplastic-like	50.8	8.82	2	4	6	0.31	0.45	Plastid	0.054	0.8	0.0675	AT1G74470	Geranylgeranyl diphosphate reductase, chloroplastic (EC 1.3.1.83) (Geranylgeranyl reductase)	chloroplast [GO:0009507]; chloroplast envelope [GO:0009941]; chloroplast membrane [GO:0031969]; chloroplast thylakoid [GO:0009534]; chloroplast thylakoid membrane [GO:0009535]; mitochondrion [GO:0005739]	80.9	761.1
	XP_021732877.1	citrate synthase, glyoxysomal-like	57.2	8.81	3	2	5	0.26	0.3	Peroxi	0.021	0.57	0.0368421	CSY3	Citrate synthase 3, peroxisomal (EC 2.3.3.16)	cytosol [GO:0005829]; mitochondrial matrix [GO:0005759]; peroxisome [GO:0005777]	80.9	845.9
	XP_021715549.1	internal alternative NAD(P)H-ubiquinone oxidoreductase A1, mitochondrial-like	54.9	9.09	3	4	7	0.32	0.46	Plastid	0.061	0.75	0.0813333	NDA2	Internal alternative NAD(P)H-ubiquinone oxidoreductase A2, mitochondrial (EC 1.6.5.9) (Internal alternative NADH dehydrogenase NDA2) (NADH:ubiquinone reductase (non-electrogenic) NDA2)	intrinsic component of mitochondrial inner membrane [GO:0031304]; mitochondrial matrix [GO:0005759]; mitochondrion [GO:0005739]; peroxisome [GO:0005777]	80.6	756.1
	XP_021759264.1	mitochondrial import inner membrane translocase subunit Tim9-like	10.9	6.54	9	8	17	1.17	0.89	Nucl	0.0056	0.82	0.00682927	TIM9	Mitochondrial import inner membrane translocase subunit TIM9 (Protein EMBRYO DEFECTIVE 2474)	cytosol [GO:0005829]; mitochondrial intermembrane space [GO:0005758]; mitochondrion [GO:0005739]	80.6	157.1
	XP_021769360.1	ATP synthase subunit b', chloroplastic	23.9	6.27	2	0	2	0.31	0	Plastid	0.02	0.86	0.0232558	PDE334	AT4g32260/F10M6_100 (ATP synthase beta chain (Subunit II)) (EC 3.6.1.34) (ATPase, F0 complex, subunit B/B', bacterial/chloroplast) (H+-transporting ATP synthase chain 9-like protein) (H+-transporting ATP synthase chain9 - like protein)	chloroplast [GO:0009507]; chloroplast envelope [GO:0009941]; chloroplast thylakoid [GO:0009534]; chloroplast thylakoid membrane [GO:0009535]; integral component of membrane [GO:0016021]; plasma membrane [GO:0005886]; proton-transporting ATP synthase complex, coupling factor F(o) [GO:0045263]; thylakoid [GO:0009579]	80.5	130.2
	XP_021768098.1	ATP synthase subunit epsilon, mitochondrial	8	8.88	12	12	24	4.03	3.94	Plastid	0.44	0.45	0.977778	AT1G51650	ATP synthase subunit epsilon, mitochondrial (ATPase subunit epsilon)	mitochondrial inner membrane [GO:0005743]; mitochondrial proton-transporting ATP synthase complex [GO:0005753]; mitochondrial proton-transporting ATP synthase complex, catalytic sector F(1) [GO:0000275]; mitochondrion [GO:0005739]; nucleus [GO:0005634]	80.3	115.9
	XP_021762497.1	isocitrate dehydrogenase [NAD] regulatory subunit 1, mitochondrial-like isoform X1	41.3	8.51	12	12	24	23.52	23.36	Plastid	0.23	0.59	0.389831	IDH1	Isocitrate dehydrogenase [NAD] regulatory subunit 1, mitochondrial (EC 1.1.1.41) (IDH-I) (Isocitric dehydrogenase 1) (NAD(+)-specific ICDH 1)	mitochondrion [GO:0005739]; plasma membrane [GO:0005886]	80.3	592
	XP_021775096.1	probable NADH dehydrogenase [ubiquinone] 1 alpha subcomplex subunit 5, mitochondrial	19.6	4.75	12	12	24	9.48	8.91	Cyto.Nucl	0.25	0.29	0.862069	AT5G52840	NADH-ubiquinone oxidoreductase-like protein	mitochondrial inner membrane [GO:0005743]	80.1	267.7
	XP_021773448.1	biotin synthase-like	41.3	6.77	1	1	2	0.09	0.08	Plastid	0.17	0.43	0.395349	BIO2	Biotin synthase, mitochondrial (EC 2.8.1.6)	mitochondrion [GO:0005739]	79.8	608.2
	XP_021733038.1	uncharacterized protein LOC110699833	46.4	7.78	1	0	1	0.09	0	Cyto.Nucl	0.01	0.29	0.0344828	AT1G73390	At1g73390 (Endosomal targeting BRO1-like domain-containing protein)	mitochondrion [GO:0005739]	79.7	660.2
	XP_021729204.1	NADP-dependent malic enzyme-like	68.1	7.93	1	0	1	0.09	0	Plastid	0.059	0.65	0.0907692	NADP-ME4	NADP-dependent malic enzyme 4, chloroplastic (AtNADP-ME4) (NADP-malic enzyme 4) (EC 1.1.1.40)	chloroplast [GO:0009507]; mitochondrion [GO:0005739]	79.3	929.5
	XP_021753726.1	aspartate aminotransferase, mitochondrial-like	47.9	7.37	12	12	24	13.12	13.31	Plastid	0.15	0.64	0.234375	ASP1	Aspartate aminotransferase, mitochondrial (EC 2.6.1.1) (Transaminase A)	cytosol [GO:0005829]; mitochondrial matrix [GO:0005759]; mitochondrion [GO:0005739]; peroxisome [GO:0005777]	79.2	711.8
	XP_021773785.1	multiple organellar RNA editing factor 8, chloroplastic/mitochondrial-like isoform X1	44.5	9.19	12	12	24	4.96	3.84	Plastid	0.011	0.43	0.0255814	RIP1	Multiple organellar RNA editing factor 8, chloroplastic/mitochondrial (RNA editing-interacting protein 1)	chloroplast [GO:0009507]; cytosol [GO:0005829]; mitochondrion [GO:0005739]	79.1	264.6
	XP_021752041.1	electron transfer flavoprotein subunit beta, mitochondrial-like isoform X1	27.5	8.19	12	10	22	2.6	1.58	Nucl	0.18	0.19	0.947368	ETFBETA	Electron transfer flavoprotein subunit beta (Beta-ETF)	mitochondrial matrix [GO:0005759]	79	391.7
	XP_021717737.1	cytochrome b-c1 complex subunit 6-like	8.2	7.14	2	0	2	0.17	0	Nucl	0.049	0.44	0.111364	AT2G01090	Cytochrome b-c1 complex subunit 6-2, mitochondrial (Complex III subunit 6-2) (Complex III subunit VI) (Mitochondrial hinge protein) (Ubiquinol-cytochrome c oxidoreductase subunit 6-2)	mitochondrial respiratory chain complex III [GO:0005750]; mitochondrion [GO:0005739]	79	112.5
	XP_021772411.1	lon protease homolog 1, mitochondrial-like	107.4	5.49	12	12	24	3.08	2.87	Plastid	0.22	0.51	0.431373	LON1	Lon protease homolog 1, mitochondrial (EC 3.4.21.53)	cytosol [GO:0005829]; mitochondrial matrix [GO:0005759]; mitochondrion [GO:0005739]	78.6	1334.3
	XP_021737427.1	mitochondrial import inner membrane translocase subunit TIM8-like	8.6	7.75	6	4	10	0.5	0.41	Nucl	0.016	0.8	0.02	TIM8	Mitochondrial import inner membrane translocase subunit TIM8	cytosol [GO:0005829]; mitochondrial intermembrane space [GO:0005758]; mitochondrion [GO:0005739]; plastid [GO:0009536]	78.6	114
	XP_021769922.1	uncharacterized protein LOC110734183 isoform X1	43.2	7.01	0	1	1	0	0.08	Plastid	0.088	0.41	0.214634	AT2G47020	Peptide chain release factor 1, mitochondrial (AtmtRF1)	mitochondrion [GO:0005739]	78.5	534.6
	XP_021714409.1	uncharacterized protein LOC110682385	7.7	9.63	8	8	16	1.96	1.94	Plastid	0.082	0.73	0.112329	AT4G21105	Cytochrome-c oxidase/ electron carrier	mitochondrial inner membrane [GO:0005743]	78.5	111.3
	XP_021737067.1	solute carrier family 25 member 44-like	33.9	9.64	3	5	8	0.35	0.49	Plastid	0.19	0.23	0.826087	AT5G15640	Mitochondrial substrate carrier family protein (Putative mitochondrial carrier protein)	integral component of membrane [GO:0016021]; mitochondrion [GO:0005739]; plastid [GO:0009536]	78.5	491.9
	XP_021725814.1	ATPase family AAA domain-containing protein 3-like	71.2	9.29	9	8	17	2.53	1.35	Plastid	0.036	0.84	0.0428571	AT3G03060	P-loop containing nucleoside triphosphate hydrolases superfamily protein (Putative 26S proteosome regulatory subunit)	cell wall [GO:0005618]; mitochondrion [GO:0005739]; plant-type cell wall [GO:0009505]	78.3	714.9
	XP_021731844.1	phospholipase D alpha 1-like	92.2	5.6	0	1	1	0	0.09	Cyto	0.0089	0.71	0.0125352	PLDALPHA1	Phospholipase D alpha 1 (AtPLDalpha1) (PLD alpha 1) (EC 3.1.4.4) (Choline phosphatase 1) (PLDalpha) (Phosphatidylcholine-hydrolyzing phospholipase D 1)	chloroplast [GO:0009507]; clathrin-coated vesicle [GO:0030136]; cytosol [GO:0005829]; endoplasmic reticulum [GO:0005783]; membrane [GO:0016020]; mitochondrial membrane [GO:0031966]; mitochondrion [GO:0005739]; nucleus [GO:0005634]; plasma membrane [GO:0005886]; plasmodesma [GO:0009506]; vacuole [GO:0005773]	78.3	1372.1
	XP_021738909.1	LRR receptor-like serine/threonine-protein kinase ERECTA	108.8	6.14	1	0	1	0.09	0	Celmemb	0.011	0.84	0.0130952	TE1	LRR receptor-like serine/threonine-protein kinase ERECTA (EC 2.7.11.1) (Protein QUANTITATIVE RESISTANCE TO PLECTOSPHAERELLA 1) (Protein QUANTITATIVE RESISTANCE TO RALSTONIA SOLANACEARUM 1) (Protein TRANSPIRATION EFFICIENCY 1)	integral component of membrane [GO:0016021]; mitochondrion [GO:0005739]; plasma membrane [GO:0005886]	78.1	685.3
	XP_021729535.1	putative 12-oxophytodienoate reductase 11 isoform X2	40.9	6.68	0	1	1	0	0.09	Plastid	0.042	0.64	0.065625	OPR2	12-oxophytodienoate reductase 2 (EC 1.3.1.42) (12-oxophytodienoate-10,11-reductase 2) (AtOPR2) (OPDA-reductase 2) (4,5-didehydrojasmonate reductase) (EC 1.3.1.-)	cytoplasm [GO:0005737]; mitochondrion [GO:0005739]	77.9	616.7
	XP_021719124.1	NADH dehydrogenase [ubiquinone] 1 beta subcomplex subunit 3-A-like	7.7	9.83	9	8	17	1.1	1.18	Plastid	0.27	0.52	0.519231	AT2G02510	NADH dehydrogenase [ubiquinone] 1 beta subcomplex subunit 3-A	integral component of membrane [GO:0016021]; mitochondrial respiratory chain complex I [GO:0005747]; mitochondrion [GO:0005739]	77.6	105.9
	XP_021736329.1	NADH dehydrogenase [ubiquinone] 1 beta subcomplex subunit 10-B-like	12.6	7.11	12	10	22	1.78	1.94	Nucl	0.26	0.31	0.83871	AT3G18410	NADH dehydrogenase [ubiquinone] 1 beta subcomplex subunit 10-B	cytosol [GO:0005829]; mitochondrial membrane [GO:0031966]; mitochondrial respiratory chain complex I [GO:0005747]; mitochondrion [GO:0005739]; respiratory chain complex I [GO:0045271]	77.4	183.3
	XP_021728983.1	dicarboxylate transporter 1, chloroplastic-like	59.6	9.54	1	0	1	0.08	0	Plastid	0.041	0.93	0.044086	DiT1	Dicarboxylate transporter 1, chloroplastic (2-oxoglutarate/malate translocator 1) (AtpOMT1)	chloroplast [GO:0009507]; chloroplast envelope [GO:0009941]; chloroplast inner membrane [GO:0009706]; chloroplast thylakoid [GO:0009534]; integral component of membrane [GO:0016021]; mitochondrion [GO:0005739]; plastid [GO:0009536]	77.4	826.6
	XP_021747997.1	pyruvate dehydrogenase E1 component subunit alpha-1, mitochondrial-like	43.9	8.24	12	12	24	35.42	33.81	Plastid	0.12	0.64	0.1875	At1g59900	Pyruvate dehydrogenase E1 component subunit alpha-1, mitochondrial (PDHE1-A) (EC 1.2.4.1)	cytosol [GO:0005829]; mitochondrial pyruvate dehydrogenase complex [GO:0005967]; mitochondrion [GO:0005739]; nucleus [GO:0005634]	77.3	629.4
	XP_021748287.1	photosystem II 10 kDa polypeptide, chloroplastic	14.4	9.36	8	4	12	1.38	1.25	Plastid	0.01	0.92	0.0108696	PSBR	Photosystem II 10 kDa polypeptide, chloroplastic	chloroplast [GO:0009507]; chloroplast thylakoid [GO:0009534]; chloroplast thylakoid membrane [GO:0009535]; mitochondrion [GO:0005739]; photosystem II oxygen evolving complex [GO:0009654]; thylakoid [GO:0009579]	77.3	204.1
	XP_021722218.1	ethanolamine-phosphate cytidylyltransferase-like	46.6	7.09	7	10	17	0.85	1.15	Cyto	0.018	0.3	0.06	PECT1	Ethanolamine-phosphate cytidylyltransferase (EC 2.7.7.14) (CTP:phosphoethanolamine cytidylyltransferase) (Phosphorylethanolamine cytidylyltransferase 1)	Golgi apparatus [GO:0005794]; integral component of mitochondrial outer membrane [GO:0031307]; mitochondrion [GO:0005739]	77	655.2
	XP_021714501.1	phenylalanine--tRNA ligase, chloroplastic/mitochondrial-like	51.3	6.6	0	1	1	0	0.15	Plastid	0.23	0.27	0.851852	AT3G58140	Phenylalanine--tRNA ligase, chloroplastic/mitochondrial (EC 6.1.1.20) (Phenylalanyl-tRNA synthetase) (PheRS)	chloroplast [GO:0009507]; chloroplast stroma [GO:0009570]; cytoplasm [GO:0005737]; cytosol [GO:0005829]; mitochondrial matrix [GO:0005759]; mitochondrion [GO:0005739]	76.7	662.5
	XP_021761666.1	probable aldehyde dehydrogenase	61.5	7.56	12	12	24	7.48	3.57	Golgi	0.13	0.39	0.333333	ALDH12A1	Delta-1-pyrroline-5-carboxylate dehydrogenase 12A1, mitochondrial (AtP5CDH) (P5C dehydrogenase) (EC 1.2.1.88) (Aldehyde dehydrogenase family 12 member A1) (L-glutamate gamma-semialdehyde dehydrogenase)	cytosol [GO:0005829]; mitochondrial matrix [GO:0005759]; mitochondrion [GO:0005739]; plastid [GO:0009536]	76.6	880.6
	XP_021725387.1	S-adenosylmethionine carrier 1, chloroplastic/mitochondrial-like isoform X1	34.6	9.47	3	5	8	0.26	0.72	Plastid	0.049	0.71	0.0690141	SAMC1	S-adenosylmethionine carrier 1, chloroplastic/mitochondrial (S-adenosylmethionine transporter 1) (AtSAMT1)	chloroplast [GO:0009507]; chloroplast envelope [GO:0009941]; chloroplast membrane [GO:0031969]; integral component of membrane [GO:0016021]; mitochondrial inner membrane [GO:0005743]; mitochondrion [GO:0005739]; plasma membrane [GO:0005886]; plastid [GO:0009536]	76.6	483.4
	XP_021740746.1	farnesyl pyrophosphate synthase 1-like	39.7	5.16	1	0	1	0.09	0	Cyto	0.021	0.56	0.0375	FPS1	Farnesyl pyrophosphate synthase 1, mitochondrial (FPP synthase 1) (FPS 1) (EC 2.5.1.10) ((2E,6E)-farnesyl diphosphate synthase 1) (Dimethylallyltranstransferase 1) (EC 2.5.1.1) (Farnesyl diphosphate synthase 1) (Geranyltranstransferase 1)	cytoplasm [GO:0005737]; cytosol [GO:0005829]; mitochondrion [GO:0005739]; plastid [GO:0009536]	76.2	558.1
	XP_021772307.1	uncharacterized protein LOC110736402 isoform X1	37.6	6.15	11	11	22	2.84	2.33	Plastid	0.22	0.36	0.611111	AR192	GrpE protein homolog 2, mitochondrial	cytosol [GO:0005829]; mitochondrion [GO:0005739]; PAM complex, Tim23 associated import motor [GO:0001405]	76.2	230.3
	XP_021716194.1	uncharacterized protein LOC110684096	6.9	10.62	12	12	24	7.49	7.8	Plastid	0.11	0.59	0.186441	AT3G46430	AT3g46430/F18L15_150 (ATP synthase) (Uncharacterized protein At3g46430/F18L15_150) (Uncharacterized protein F18L15.150) (Uncharacterized protein MTH12.17)	cytosol [GO:0005829]; mitochondrial proton-transporting ATP synthase complex [GO:0005753]; mitochondrial respiratory chain complex III [GO:0005750]; mitochondrion [GO:0005739]; plastid [GO:0009536]	75.9	95.5
	XP_021763322.1	NADH dehydrogenase [ubiquinone] 1 alpha subcomplex subunit 9, mitochondrial-like	49.2	9.28	12	12	24	19.49	18.84	Plastid	0.028	0.79	0.035443	AT2G20360	NADH dehydrogenase [ubiquinone] 1 alpha subcomplex subunit 9, mitochondrial	mitochondrial matrix [GO:0005759]; mitochondrial respiratory chain complex I [GO:0005747]; mitochondrion [GO:0005739]	75.7	606.3
	XP_021764292.1	histone H1-like	31.2	10.68	0	1	1	0	0.08	Nucl	0.023	0.76	0.0302632	AT2G30620	Histone H1.2	mitochondrion [GO:0005739]; nucleolus [GO:0005730]; nucleosome [GO:0000786]; nucleus [GO:0005634]	75.7	105.5
	XP_021761920.1	vacuolar protein-sorting-associated protein 11 homolog	107.1	6.04	0	1	1	0	0.08	Plastid	0.023	0.25	0.092	VPS11	Vacuolar protein-sorting-associated protein 11 homolog (AtVPS11)	CORVET complex [GO:0033263]; endosome [GO:0005768]; HOPS complex [GO:0030897]; mitochondrion [GO:0005739]; plant-type vacuole membrane [GO:0009705]; protein-containing complex [GO:0032991]	75.7	1431
	XP_021734356.1	acyl carrier protein 2, mitochondrial-like	14.4	5.87	12	12	24	5.78	6.41	Plastid	0.1	0.37	0.27027	mtACP2	Acyl carrier protein 2, mitochondrial (MtACP-2) (ACP) (NADH-ubiquinone oxidoreductase 9.6 kDa subunit)	cytosol [GO:0005829]; mitochondrial matrix [GO:0005759]; mitochondrion [GO:0005739]; nucleus [GO:0005634]; respirasome [GO:0070469]	75.4	179.5
	XP_021744588.1	10 kDa chaperonin, mitochondrial-like	10.6	7.58	12	12	24	5.65	6.07	Plastid	0.1	0.6	0.166667	CPN10	10 kDa chaperonin, mitochondrial (Chaperonin 10) (CPN10) (Protein groES)	cytosol [GO:0005829]; extracellular region [GO:0005576]; mitochondrial matrix [GO:0005759]; mitochondrion [GO:0005739]	75.3	151.4
	XP_021719014.1	betaine aldehyde dehydrogenase, chloroplastic-like	54.7	5.6	1	0	1	0.09	0	Plastid	0.029	0.88	0.0329545	ALDH10A8	Betaine aldehyde dehydrogenase 1, chloroplastic (BADH) (EC 1.2.1.8) (Aldehyde dehydrogenase family 10 member A8)	cell wall [GO:0005618]; chloroplast [GO:0009507]; cytosol [GO:0005829]; leucoplast [GO:0009516]; mitochondrion [GO:0005739]	75.2	825.5
	XP_021739036.1	uncharacterized protein LOC110705463	23.4	9.5	12	11	23	6.98	5.26	Plastid	0.32	0.44	0.727273	AT5G11770	NADH dehydrogenase [ubiquinone] iron-sulfur protein 7, mitochondrial (EC 7.1.1.2)	mitochondrial respiratory chain complex I [GO:0005747]; mitochondrion [GO:0005739]; plasma membrane [GO:0005886]	75.2	339.7
	XP_021763137.1	CBS domain-containing protein CBSX3, mitochondrial-like	22.4	8.02	12	12	24	23.82	21.67	Plastid	0.18	0.51	0.352941	CBSX3	CBS domain-containing protein CBSX3, mitochondrial	cytosol [GO:0005829]; mitochondrion [GO:0005739]; plasma membrane [GO:0005886]	75.2	310.1
	XP_021763742.1	LOW QUALITY PROTEIN: thioredoxin reductase 2-like	29.3	5.54	1	0	1	0.09	0			0	#DIV/0!	NTRA	Thioredoxin reductase 2 (EC 1.8.1.9) (NADPH-dependent thioredoxin reductase 2) (NTR2) (NADPH-dependent thioredoxin reductase A) (AtNTRA)	mitochondrial matrix [GO:0005759]	75.2	407.5
	XP_021744887.1	AMP deaminase-like	96.9	7.08	4	2	6	0.71	0.18	Endoplasm	0.055	0.17	0.323529	FAC1	AMP deaminase (AtAMPD) (EC 3.5.4.6) (Protein EMBRYONIC FACTOR 1)	cytosol [GO:0005829]; endoplasmic reticulum [GO:0005783]; integral component of mitochondrial outer membrane [GO:0031307]; intracellular membrane-bounded organelle [GO:0043231]; nucleus [GO:0005634]	75.1	1260
	XP_021748424.1	uncharacterized protein LOC110714237	9	10.01	12	12	24	2.29	3.04	Celmemb	0.04	0.51	0.0784314	AT4G00585	Transmembrane protein	integral component of membrane [GO:0016021]; mitochondrial membrane [GO:0031966]; mitochondrial respiratory chain complex I [GO:0005747]; respiratory chain complex I [GO:0045271]	75	136.3
	XP_021747643.1	probable cytosolic oligopeptidase A	92.8	6.92	1	0	1	0.09	0	Nucl	0.0081	0.46	0.0176087	AT5G65620	Organellar oligopeptidase A, chloroplastic/mitochondrial (EC 3.4.24.70) (Thimet metalloendopeptidase 1) (Zincin-like metalloproteases family protein 1)	chloroplast [GO:0009507]; chloroplast stroma [GO:0009570]; cytosol [GO:0005829]; mitochondrial matrix [GO:0005759]; plastid [GO:0009536]	74.8	1179.1
	XP_021743723.1	long chain acyl-CoA synthetase 9, chloroplastic-like	76	7.36	0	3	3	0	0.4	Plastid	0.17	0.41	0.414634	LACS9	Long chain acyl-CoA synthetase 9, chloroplastic (EC 6.2.1.3)	chloroplast [GO:0009507]; chloroplast envelope [GO:0009941]; endoplasmic reticulum [GO:0005783]; membrane [GO:0016020]; mitochondrion [GO:0005739]; plastid [GO:0009536]	74.6	1093.2
	XP_021758931.1	ATP synthase gamma chain 2, chloroplastic-like	41.9	8.35	1	1	2	0.24	0.09	Plastid	0.006	0.96	0.00625	ATPC2	ATP synthase gamma chain 2, chloroplastic (F-ATPase gamma subunit 2)	chloroplast [GO:0009507]; chloroplast ATP synthase complex [GO:0009544]; chloroplast thylakoid membrane [GO:0009535]; mitochondrial proton-transporting ATP synthase complex, catalytic sector F(1) [GO:0000275]	74.3	417.9
	XP_021741405.1	hexokinase-1	53.7	6.09	12	12	24	9.44	7.93	Plastid	0.048	0.88	0.0545455	HXK1	Hexokinase-1 (EC 2.7.1.1) (Protein GLUCOSE INSENSITIVE 2)	cytosol [GO:0005829]; integral component of membrane [GO:0016021]; mitochondrial outer membrane [GO:0005741]; mitochondrion [GO:0005739]; nucleus [GO:0005634]; plastid [GO:0009536]; protein-containing complex [GO:0032991]; vacuolar membrane [GO:0005774]; vacuole [GO:0005773]	74.3	748.4
	XP_021757802.1	formyltetrahydrofolate deformylase 1, mitochondrial-like	37.7	8.53	4	2	6	0.33	0.33	Plastid	0.1	0.29	0.344828	AT4G17360	Formyltetrahydrofolate deformylase 2, mitochondrial (EC 3.5.1.10)	mitochondrion [GO:0005739]	74.1	480.3
	XP_021714810.1	uncharacterized protein LOC110682782	10.7	6.55	12	12	24	4.66	3.22	Golgi	0.039	0.26	0.15	AT1G67350	At1g67350 (F1N21.17) (NADH-ubiquinone oxidoreductase)	mitochondrial membrane [GO:0031966]; mitochondrial respiratory chain complex I [GO:0005747]; mitochondrion [GO:0005739]; respiratory chain complex I [GO:0045271]	73.8	148.3
	XP_021742104.1	uncharacterized protein LOC110708308	46.7	8.05	12	12	24	6.52	6.3	Plastid	0.13	0.67	0.19403	AT5G63620	AT5g63620/MBK5_9 (GroES-like zinc-binding alcohol dehydrogenase family protein)	mitochondrion [GO:0005739]; plastid [GO:0009536]	73.5	598.2
	XP_021759700.1	DNA gyrase subunit A, chloroplastic/mitochondrial-like	104.8	7.15	1	1	2	0.09	0.09	Plastid	0.0064	0.89	0.00719101	GYRA	DNA gyrase subunit A, chloroplastic/mitochondrial (EC 5.6.2.2)	chloroplast [GO:0009507]; chloroplast nucleoid [GO:0042644]; chromosome [GO:0005694]; cytoplasm [GO:0005737]; DNA topoisomerase type II (double strand cut, ATP-hydrolyzing) complex [GO:0009330]; mediator complex [GO:0016592]; mitochondrion [GO:0005739]	73.2	1298.1
	XP_021755915.1	frataxin, mitochondrial-like isoform X1	23.2	5.43	4	0	4	0.35	0	Nucl	0.038	0.32	0.11875	FH	Frataxin, mitochondrial (Fxn) (EC 1.16.3.1)	chloroplast [GO:0009507]; cytosol [GO:0005829]; mitochondrion [GO:0005739]	72.6	198.7
	XP_021750560.1	threonine--tRNA ligase, mitochondrial 1-like	78.8	6.8	1	0	1	0.09	0	Nucl	0.033	0.48	0.06875	AT5G26830	Threonine--tRNA ligase, mitochondrial 1 (EC 6.1.1.3) (AtSYT1) (Threonyl-tRNA synthetase) (ThrRS)	cell wall [GO:0005618]; chloroplast [GO:0009507]; cytosol [GO:0005829]; mitochondrion [GO:0005739]; plasma membrane [GO:0005886]; plastid [GO:0009536]	72.6	1044.3
	XP_021750047.1	20 kDa chaperonin, chloroplastic-like	27.1	8.65	0	1	1	0	0.08	Plastid	0.028	0.83	0.0337349	CPN20	20 kDa chaperonin, chloroplastic (Chaperonin 10) (Ch-CPN10) (Cpn10) (Chaperonin 20) (Protein Cpn21)	apoplast [GO:0048046]; chloroplast [GO:0009507]; chloroplast envelope [GO:0009941]; chloroplast stroma [GO:0009570]; chloroplast thylakoid membrane [GO:0009535]; mitochondrial matrix [GO:0005759]; mitochondrion [GO:0005739]; plastid [GO:0009536]; thylakoid [GO:0009579]	72.5	344.4
	XP_021750114.1	ubiquinone biosynthesis protein COQ9-B, mitochondrial-like	34.9	6.16	10	9	19	1.88	1.36	Plastid	0.085	0.65	0.130769	AT1G19140	Ubiquinone biosynthesis protein	mitochondrion [GO:0005739]	72.4	315.1
	XP_021726584.1	uncharacterized protein LOC110693718	26.3	8.34	0	1	1	0	0.08	Plastid	0.096	0.81	0.118519	AT2G34050	Uncharacterized protein	mitochondrion [GO:0005739]	71.7	324.3
	XP_021753967.1	uncharacterized protein LOC110719360	14.3	8.94	3	1	4	0.35	0.09	Plastid	0.05	0.68	0.0735294	AT4G26210	Copia-like retroelement pol polyprotein (Mitochondrial ATP synthase subunit G protein) (Uncharacterized protein AT4g26210) (Uncharacterized protein T25K17.20)	mitochondrial proton-transporting ATP synthase complex, coupling factor F(o) [GO:0000276]; plastid [GO:0009536]	71.7	184.1
	XP_021746153.1	mitochondrial outer membrane protein porin of 36 kDa	29.6	7.12	12	12	24	33.14	33.12	Celmemb	0.018	0.27	0.0666667	VDAC1	Mitochondrial outer membrane protein porin 1 (Voltage-dependent anion-selective channel protein 1) (AtVDAC1) (VDAC-1)	chloroplast [GO:0009507]; chloroplast envelope [GO:0009941]; cytosol [GO:0005829]; mitochondrial outer membrane [GO:0005741]; mitochondrion [GO:0005739]; plasma membrane [GO:0005886]; plastid [GO:0009536]; pore complex [GO:0046930]; vacuolar membrane [GO:0005774]; vacuole [GO:0005773]	71.7	399.1
	XP_021760413.1	MICOS complex subunit Mic10-like	10	6.6	12	12	24	4.06	3.98	Celmemb	0.04	0.28	0.142857	AT1G72170	MICOS complex subunit, putative (DUF543)	MICOS complex [GO:0061617]; mitochondrion [GO:0005739]	71.6	123.6
	XP_021739953.1	mitochondrial uncoupling protein 3-like	33.5	9.55	0	1	1	0	0.08	Plastid	0.19	0.27	0.703704	UCP3	Mitochondrial uncoupling protein 3 (AtPUMP3)	integral component of membrane [GO:0016021]; mitochondrial inner membrane [GO:0005743]	71.6	428.7
	XP_021729006.1	uncharacterized protein LOC110696048	8.8	8.79	12	12	24	6.09	6.05	Extracel	0.015	0.56	0.0267857	AT1G01170	At1g01170 (Ozone-responsive stress-like protein (DUF1138))	extracellular region [GO:0005576]; integral component of membrane [GO:0016021]; mitochondrion [GO:0005739]	71.2	119.8
	XP_021776309.1	NADH dehydrogenase (ubiquinone) complex I, assembly factor 6-like	33.8	8.91	1	0	1	0.09	0	Plastid	0.042	0.66	0.0636364	AT1G62730	At1g62730 (F23N19.9) (Terpenoid synthases superfamily protein)	mitochondrion [GO:0005739]	71.2	431.8
	XP_021722972.1	uncharacterized protein LOC110690444	31.8	9.22	11	11	22	2.04	1.73	Plastid	0.41	0.45	0.911111	AT4G20760	AT4g20760/F21C20_110 (NAD(P)-binding Rossmann-fold superfamily protein)	chloroplast [GO:0009507]; cytosol [GO:0005829]; mitochondrion [GO:0005739]	71.1	383.3
	XP_021727941.1	NADH dehydrogenase [ubiquinone] 1 beta subcomplex subunit 7-like	11.4	7.78	10	10	20	1.88	2.85	Nucl	0.083	0.53	0.156604	AT2G02050	NADH dehydrogenase [ubiquinone] 1 beta subcomplex subunit 7	mitochondrial intermembrane space [GO:0005758]; mitochondrial membrane [GO:0031966]; mitochondrial respiratory chain complex I [GO:0005747]; mitochondrion [GO:0005739]; respiratory chain complex I [GO:0045271]	70.9	146.7
	XP_021737638.1	S-adenosylmethionine carrier 1, chloroplastic/mitochondrial-like	33	9.25	0	1	1	0	0.09	Plastid	0.14	0.57	0.245614	SAMC2	Probable S-adenosylmethionine carrier 2, chloroplastic	chloroplast envelope [GO:0009941]; chloroplast membrane [GO:0031969]; integral component of membrane [GO:0016021]; mitochondrial inner membrane [GO:0005743]	70.7	415.2
	XP_021769382.1	cysteine--tRNA ligase, chloroplastic/mitochondrial-like isoform X1	65.5	7.68	2	2	4	0.16	0.18	Plastid	0.0088	0.67	0.0131343	SYCO	Cysteine--tRNA ligase, chloroplastic/mitochondrial (EC 6.1.1.16) (Cysteinyl-tRNA synthetase) (CysRS)	chloroplast [GO:0009507]; chloroplast stroma [GO:0009570]; cytoplasm [GO:0005737]; mitochondrion [GO:0005739]	70.7	805.4
	XP_021715644.1	protein BOLA4, chloroplastic/mitochondrial-like	19.8	9.58	8	5	13	0.93	0.55	Plastid	0.11	0.5	0.22	AT5G17560	Protein BOLA4, chloroplastic/mitochondrial	chloroplast [GO:0009507]; mitochondrion [GO:0005739]; plastid [GO:0009536]	70	135.2
	XP_021717241.1	dynamin-related protein 3A-like	91.1	6.9	0	1	1	0	0.08	Nucl	0.0065	0.48	0.0135417	DRP3A	Dynamin-related protein 3A (Dynamin-like protein 2) (Dynamin-like protein 2a)	cytoplasm [GO:0005737]; membrane [GO:0016020]; mitochondrion [GO:0005739]; peroxisome [GO:0005777]	70	1040.8
	XP_021715639.1	succinate dehydrogenase subunit 6, mitochondrial-like	15.6	7.43	12	12	24	3.28	2.45	Plastid	0.039	0.32	0.121875	SDH6	Succinate dehydrogenase subunit 6, mitochondrial	extracellular region [GO:0005576]; mitochondrial respiratory chain complex II, succinate dehydrogenase complex (ubiquinone) [GO:0005749]; mitochondrion [GO:0005739]; plastid [GO:0009536]; respiratory chain complex II [GO:0045273]; vacuolar membrane [GO:0005774]; vacuole [GO:0005773]	69.5	206.1
	XP_021720352.1	mitochondrial import receptor subunit TOM40-1-like	34.1	6.87	11	12	23	3.1	2.81	Plastid	0.045	0.46	0.0978261	TOM40	Translocase of the outer mitochondrial membrane 40	mitochondrial outer membrane [GO:0005741]	69.3	427.2
	XP_021757358.1	thiosulfate/3-mercaptopyruvate sulfurtransferase 2	41.7	6.46	9	11	20	2.42	2.25	Celwall	0.017	0.27	0.062963	MST1	Thiosulfate/3-mercaptopyruvate sulfurtransferase 1, mitochondrial (EC 2.8.1.1) (EC 2.8.1.2) (AtMST1) (Rhodanese homolog protein 1) (AtRDH1) (Sulfurtransferase 1) (AtStr1)	chloroplast [GO:0009507]; cytosol [GO:0005829]; mitochondrion [GO:0005739]	69	533.1
	XP_021731699.1	succinate dehydrogenase assembly factor 2, mitochondrial-like isoform X1	20.8	8.47	1	3	4	0.08	0.34	Nucl	0.17	0.32	0.53125	SDHAF2	Succinate dehydrogenase assembly factor 2, mitochondrial (SDH assembly factor 2)	mitochondrion [GO:0005739]	68.8	204.5
	XP_021755754.1	reactive Intermediate Deaminase A, chloroplastic-like	20	8.54	12	12	24	2.03	2.07	Plastid	0.19	0.28	0.678571	AT3G20390	Reactive Intermediate Deaminase A, chloroplastic (EC 3.5.99.10) (2-iminobutanoate/2-iminopropanoate deaminase)	chloroplast [GO:0009507]; chloroplast envelope [GO:0009941]; chloroplast stroma [GO:0009570]; cytosol [GO:0005829]; mitochondrion [GO:0005739]; plastid [GO:0009536]; thylakoid [GO:0009579]; vacuole [GO:0005773]	68.6	237.7
	XP_021724807.1	NADH dehydrogenase [ubiquinone] 1 alpha subcomplex assembly factor 3-like	19.4	8.84	5	1	6	0.52	0.09	Plastid	0.082	0.74	0.110811	AT3G60150	NADH dehydrogenase [ubiquinone] 1 alpha subcomplex assembly factor 3	cytosol [GO:0005829]; mitochondrial inner membrane [GO:0005743]; nucleus [GO:0005634]	68.4	240.7
	XP_021742480.1	mitochondrial Rho GTPase 1-like	71.6	5.74	10	11	21	1.55	2.01	Cyto	0.072	0.35	0.205714	MIRO1	Mitochondrial Rho GTPase 1 (AtMIRO1) (EC 3.6.5.-) (Miro-related GTPase 1)	integral component of mitochondrial outer membrane [GO:0031307]; mitochondrion [GO:0005739]; plastid [GO:0009536]	68.4	893.3
	XP_021752807.1	uridine-cytidine kinase C-like isoform X1	74.7	7.01	0	1	1	0	0.08	Plastid	0.02	0.28	0.0714286	AT1G73980	Inorganic pyrophosphatase TTM1 (EC 3.6.1.1) (Triphosphate tunnel metalloenzyme 1) (AtTTM1)	cytoplasm [GO:0005737]; cytosol [GO:0005829]; integral component of membrane [GO:0016021]; mitochondrial outer membrane [GO:0005741]	67.6	854.7
	XP_021720337.1	acylpyruvase FAHD1, mitochondrial-like	23.3	5.05	4	11	15	0.5	2.04	Plastid	0.0092	0.62	0.0148387	AT4G15940	Probable acylpyruvase FAHD1, mitochondrial (EC 3.7.1.5) (Fumarylacetoacetate hydrolase domain-containing protein 1) (FAH domain-containing protein 1)	cytosol [GO:0005829]; mitochondrion [GO:0005739]	67.4	292.7
	XP_021720970.1	shewanella-like protein phosphatase 1 isoform X1	45.4	5.81	1	1	2	0.09	0.08	Plastid	0.09	0.51	0.176471	SLP1	SPFH/Band 7/PHB domain-containing membrane-associated protein family (Stomatin-like protein) (Uncharacterized protein At4g27585)	cytosol [GO:0005829]; membrane [GO:0016020]; mitochondrion [GO:0005739]	67.2	500.4
	XP_021756222.1	dihydrolipoyllysine-residue acetyltransferase component 2 of pyruvate dehydrogenase complex, mitochondrial-like isoform X1	79.6	7.9	12	12	24	16.96	16.65	Extracel	0.019	0.28	0.0678571	AT1G54220	Dihydrolipoyllysine-residue acetyltransferase component 3 of pyruvate dehydrogenase complex, mitochondrial (EC 2.3.1.12) (Dihydrolipoamide S-acetyltransferase component 3 of pyruvate dehydrogenase complex) (Pyruvate dehydrogenase complex component E2 3) (PDC-E2 3) (PDCE2 3)	cytoplasm [GO:0005737]; mitochondrial matrix [GO:0005759]; mitochondrion [GO:0005739]; nucleus [GO:0005634]; pyruvate dehydrogenase complex [GO:0045254]	67.1	627.9
	XP_021737015.1	UDP-glucose:glycoprotein glucosyltransferase-like	185	5.94	0	1	1	0	0.08	Celmemb	0.011	0.7	0.0157143	EBS1	UDP-glucose:glycoprotein glucosyltransferase (EC 2.4.1.-) (EMS-mutagenized BRI1 suppressor 1) (Protein PRIORITY IN SWEET LIFE 2)	endoplasmic reticulum [GO:0005783]; endoplasmic reticulum lumen [GO:0005788]; mitochondrion [GO:0005739]	67	2184.1
	XP_021716392.1	50S ribosomal protein L21, mitochondrial-like	31.7	5.97	0	1	1	0	0.08	Nucl	0.14	0.34	0.411765	NFD1	50S ribosomal protein L21, mitochondrial (Protein NUCLEAR FUSION DEFECTIVE 1)	mitochondrion [GO:0005739]; plasma membrane [GO:0005886]; ribosome [GO:0005840]	66.5	223.4
	XP_021766387.1	mitoferrin-like	37.4	7.93	1	0	1	0.08	0	Cyto	0.061	0.19	0.321053	AT2G30160	Mitochondrial substrate carrier family protein (Putative mitochondrial carrier protein)	integral component of membrane [GO:0016021]; mitochondrial membrane [GO:0031966]; mitochondrion [GO:0005739]	66.4	460.7
	XP_021770956.1	uncharacterized protein LOC110735116	14.5	9.39	12	12	24	5.45	5.48	Plastid	0.3	0.6	0.5	AT5G08060	Furry (Uncharacterized protein At5g08060) (Uncharacterized protein At5g08060/F13G24_260) (Uncharacterized protein F13G24.260)	mitochondrion [GO:0005739]; plasma membrane [GO:0005886]	66.4	167.5
	XP_021728032.1	ultraviolet-B receptor UVR8-like	47.5	8.12	9	6	15	1.09	0.72	Plastid	0.072	0.65	0.110769	RUG3	RCC1 domain-containing protein RUG3, mitochondrial (RCC1/UVR8/GEF-like protein 3, mitochondrial)	mitochondrion [GO:0005739]	66.4	567.8
	XP_021763382.1	CLIP-associated protein-like isoform X1	167.3	7.33	0	2	2	0	0.17	Plastid	0.0085	0.84	0.010119	CLASP	CLIP-associated protein (AtCLASP)	cell cortex [GO:0005938]; cytoplasmic microtubule [GO:0005881]; mitochondrion [GO:0005739]; phragmoplast [GO:0009524]; plasma membrane [GO:0005886]; plasmodesma [GO:0009506]; spindle microtubule [GO:0005876]	66.3	1786.5
	XP_021745963.1	traB domain-containing protein-like	46.1	6.64	10	9	19	1.29	0.92	Plastid	0.097	0.3	0.323333	AT1G05270	At1g05270 (TraB family protein) (Uncharacterized protein At1g05270) (Uncharacterized protein At1g05270/YUP8H12_12)	integral component of mitochondrial outer membrane [GO:0031307]	66.3	405.2
	XP_021727077.1	alpha-glucan water dikinase, chloroplastic-like	163.2	6.09	0	1	1	0	0.09	Plastid	0.01	0.88	0.0113636	SEX1	Alpha-glucan water dikinase 1, chloroplastic (EC 2.7.9.4) (Protein starch excess 1) (Protein starch-related R1)	chloroplast [GO:0009507]; chloroplast envelope [GO:0009941]; chloroplast stroma [GO:0009570]; mitochondrion [GO:0005739]	65.8	1862.8
	XP_021762782.1	uncharacterized protein LOC110700278	18.4	8.65	12	12	24	5.28	6.08	Plastid	0.042	0.43	0.0976744	AT3G07480	2Fe-2S ferredoxin-like superfamily protein (F21O3.19 protein) (Uncharacterized protein At3g07480) (Uncharacterized protein F21O3.19)	cytosol [GO:0005829]; mitochondrion [GO:0005739]	65.6	209.1
	XP_021768016.1	probable enoyl-CoA hydratase 2, mitochondrial	32.9	8.51	6	2	8	0.78	0.18	Plastid	0.31	0.59	0.525424	AT4G16800	Probable enoyl-CoA hydratase 2, mitochondrial (EC 4.2.1.17)	cytosol [GO:0005829]; mitochondrion [GO:0005739]	65.5	362.5
	XP_021767949.1	mitochondrial import inner membrane translocase subunit Tim13-like	9.5	5.36	12	12	24	2.81	2.44	Nucl	0.02	0.69	0.0289855	TIM13	Mitochondrial import inner membrane translocase subunit TIM13	cytosol [GO:0005829]; mitochondrial intermembrane space [GO:0005758]; mitochondrial intermembrane space protein transporter complex [GO:0042719]; mitochondrion [GO:0005739]; nucleus [GO:0005634]	65.5
	XP_021718398.1	pentatricopeptide repeat-containing protein At1g26460, mitochondrial-like	68.5	7.64	1	0	1	0.09	0	Plastid	0.1	0.72	0.138889	AT1G26460	Pentatricopeptide repeat-containing protein At1g26460, mitochondrial	mitochondrion [GO:0005739]	65	729.9
	XP_021756030.1	LOW QUALITY PROTEIN: pentatricopeptide repeat-containing protein At3g26782, mitochondrial-like	75.2	7.09	0	1	1	0	0.08	Golgi	0.18	0.6	0.3	AT3G26782	Pentatricopeptide repeat-containing protein At3g26782, mitochondrial	mitochondrion [GO:0005739]	65	874
	XP_021731863.1	peptide deformylase 1A, chloroplastic/mitochondrial isoform X1	31.4	8.84	0	1	1	0	0.08	Plastid	0.25	0.43	0.581395	PDF1A	Peptide deformylase 1A, chloroplastic/mitochondrial (AtDEF1) (AtPDF1A) (PDF 1A) (EC 3.5.1.88) (Polypeptide deformylase)	chloroplast [GO:0009507]; chloroplast stroma [GO:0009570]; mitochondrion [GO:0005739]; plant-type cell wall [GO:0009505]	64.9	341.7
	XP_021733985.1	glycine-rich RNA-binding protein 3, mitochondrial-like	21.1	8.59	12	12	24	9.03	8.34	Extracel	0.049	0.46	0.106522	GR-RBP3	Glycine-rich RNA-binding protein 3, mitochondrial (AtGR-RBP3) (AtRBG3) (Mitochondrial RNA-binding protein 2a) (At-mRBP2a) (Organelle RRM domain-containing protein 3)	mitochondrion [GO:0005739]	64.7	165.6
	XP_021738715.1	protein FMP32, mitochondrial-like	26.1	9.38	1	2	3	0.08	0.24	Plastid	0.069	0.67	0.102985	AT2G16460	Uncharacterized protein	integral component of membrane [GO:0016021]; mitochondrion [GO:0005739]	64.6	268.1
	XP_021723617.1	nuclear cap-binding protein subunit 1-like	98.1	5.33	1	0	1	0.08	0	Plastid	0.043	0.45	0.0955556	ABH1	Nuclear cap-binding protein subunit 1 (80 kDa nuclear cap-binding protein) (AtCBP80) (NCBP 80 kDa subunit) (Abscisic acid-hypersensitive protein 1) (ABA-hypersensitive protein 1) (Protein ENSALADA)	mitochondrion [GO:0005739]; mRNA cap binding complex [GO:0005845]; nuclear cap binding complex [GO:0005846]; nucleus [GO:0005634]	64.5	1124.8
	XP_021718021.1	ATPase family AAA domain-containing protein 3-like	71.9	8.5	7	5	12	1.9	1.64	Plastid	0.011	0.87	0.0126437	AT2G18330	AAA-type ATPase family protein (Putative AAA-type ATPase)	mitochondrion [GO:0005739]	64.5	629.8
	XP_021722503.1	OPA3-like protein	19	9.82	2	0	2	0.16	0	Plastid	0.1	0.76	0.131579	AT1G28510	At1g28510/F3M18_5 (F3M18.5) (Optic atrophy 3 protein (OPA3))	mitochondrion [GO:0005739]	64.2	171
	XP_021743744.1	BEACH domain-containing protein B-like isoform X1	364.7	6.2	0	1	1	0	0.08	Celmemb	0.027	0.43	0.0627907	AT1G58230	BEACH domain-containing protein B (BEACH-domain homolog B)	mitochondrion [GO:0005739]	63.7	3311.2
	XP_021751891.1	NADH dehydrogenase [ubiquinone] iron-sulfur protein 6, mitochondrial-like	17	8.69	9	3	12	1.11	0.39	Plastid	0.23	0.51	0.45098	AT3G03070	NADH dehydrogenase [ubiquinone] iron-sulfur protein 6, mitochondrial	mitochondrial respiratory chain complex I [GO:0005747]; mitochondrion [GO:0005739]	63.6	141.4
	XP_021720281.1	mitochondrial import receptor subunit TOM7-1	7.6	9.61	2	0	2	0.24	0	Celmemb	0.095	0.4	0.2375	AT5G41685	Mitochondrial import receptor subunit TOM7-1 (Translocase of outer membrane 7 kDa subunit 1)	integral component of membrane [GO:0016021]; mitochondrial outer membrane translocase complex [GO:0005742]	62.9	86.3
	XP_021740930.1	uncharacterized protein LOC110707225	12.5	9.31	11	11	22	1.34	1.24	Plastid	0.21	0.5	0.42	AT3G57785	ESSS subunit of NADH:ubiquinone oxidoreductase (Complex I) protein (Expressed protein)	mitochondrial respiratory chain complex I [GO:0005747]; mitochondrion [GO:0005739]	62.6	149.4
	XP_021761965.1	ubiquinone biosynthesis monooxygenase COQ6, mitochondrial-like	54.4	8.28	0	1	1	0	0.08	Plastid	0.21	0.22	0.954545	AT3G24200	Ubiquinone biosynthesis monooxygenase COQ6, mitochondrial (EC 1.14.13.-)	extrinsic component of mitochondrial inner membrane [GO:0031314]; mitochondrion [GO:0005739]	62.3	607.8
	XP_021736286.1	solanesyl diphosphate synthase 3, chloroplastic/mitochondrial-like	47.1	6.6	11	12	23	2.64	1.97	Celmemb	0.12	0.44	0.272727	GPS1	Solanesyl diphosphate synthase 3, chloroplastic/mitochondrial (EC 2.5.1.85) (All-trans-nonaprenyl-diphosphate synthase 3 (geranylgeranyl-diphosphate specific)) (Geranyl diphosphate synthase 1) (Trans-type polyprenyl pyrophosphate synthase) (AtPPPS)	chloroplast [GO:0009507]; mitochondrion [GO:0005739]; plastid [GO:0009536]; transferase complex [GO:1990234]	62.3	490.7
	XP_021727993.1	mitochondrial import receptor subunit TOM20-like	22.8	5.82	12	12	24	4.63	5.12	Cyto	0.023	0.3	0.0766667	TOM20-2	Mitochondrial import receptor subunit TOM20-2 (Translocase of outer membrane 20 kDa subunit 2)	cytosolic ribosome [GO:0022626]; integral component of membrane [GO:0016021]; mitochondrial inner membrane [GO:0005743]; mitochondrial outer membrane [GO:0005741]; mitochondrial outer membrane translocase complex [GO:0005742]; mitochondrion [GO:0005739]; nucleus [GO:0005634]; TIM23 mitochondrial import inner membrane translocase complex [GO:0005744]	62.1	206.5
	XP_021756423.1	dolichyl-diphosphooligosaccharide--protein glycosyltransferase subunit 2-like	75.4	6.81	1	0	1	0.08	0	Celmemb	0.11	0.3	0.366667	HAP6	Dolichyl-diphosphooligosaccharide--protein glycosyltransferase subunit 2 (Protein HAPLESS 6) (Ribophorin II) (RPN-II) (Ribophorin-2)	cytosol [GO:0005829]; endoplasmic reticulum [GO:0005783]; Golgi apparatus [GO:0005794]; integral component of membrane [GO:0016021]; mitochondrion [GO:0005739]; oligosaccharyltransferase complex [GO:0008250]; plant-type cell wall [GO:0009505]; plasma membrane [GO:0005886]; plasmodesma [GO:0009506]; vacuolar membrane [GO:0005774]	62	800.4
	XP_021755387.1	bifunctional dethiobiotin synthetase/7,8-diamino-pelargonic acid aminotransferase, mitochondrial-like	91.7	5.99	2	2	4	0.18	0.18	Plastid	0.095	0.41	0.231707	BIO1	Bifunctional dethiobiotin synthetase/7,8-diamino-pelargonic acid aminotransferase, mitochondrial (Bifunctional BIO3-BIO1 protein) [Includes: Dethiobiotin synthetase (EC 6.3.3.3) (DTB synthetase) (DTBS) (Protein BIOTIN AUXOTROPH 3); 7,8-diamino-pelargonic acid aminotransferase (DAPA AT) (DAPA aminotransferase) (7,8-diaminononanoate synthase) (DANS) (Adenosylmethionine-8-amino-7-oxononanoate aminot…	mitochondrial matrix [GO:0005759]; mitochondrion [GO:0005739]	61.8	1023.1
	XP_021757250.1	folylpolyglutamate synthase-like	59.7	6.33	12	12	24	1.69	2.62	Cyto	0.022	0.48	0.0458333	DFB	Folylpolyglutamate synthase (EC 6.3.2.17) (DHFS-FPGS homolog B) (Folylpoly-gamma-glutamate synthetase) (FPGS) (Tetrahydrofolylpolyglutamate synthase) (Tetrahydrofolate synthase)	chloroplast [GO:0009507]; cytoplasm [GO:0005737]; cytosol [GO:0005829]; mitochondrion [GO:0005739]	61.8	650.6
	XP_021723045.1	ATP synthase delta chain, chloroplastic-like	27.7	6.09	4	2	6	0.65	0.18	Plastid	0.021	0.92	0.0228261	ATPD	ATP synthase subunit delta, chloroplastic (ATP synthase F(1) sector subunit delta) (F-type ATPase subunit delta)	chloroplast [GO:0009507]; chloroplast envelope [GO:0009941]; chloroplast thylakoid [GO:0009534]; chloroplast thylakoid membrane [GO:0009535]; cytosol [GO:0005829]; plastoglobule [GO:0010287]; proton-transporting ATP synthase complex, catalytic core F(1) [GO:0045261]; stromule [GO:0010319]; thylakoid [GO:0009579]	61.3	229.9
	XP_021736753.1	cytochrome c oxidase subunit 5b-1, mitochondrial-like isoform X1	19.5	5.82	12	12	24	4.86	4.92	Plastid	0.054	0.68	0.0794118	AT3G15640	Cytochrome c oxidase subunit 5b-1, mitochondrial (AtCOX5b-1)	chloroplast thylakoid membrane [GO:0009535]; cytosol [GO:0005829]; mitochondrial inner membrane [GO:0005743]; mitochondrion [GO:0005739]	61.1	203.4
	XP_021725252.1	probable beta-D-xylosidase 7	88.5	6.83	2	0	2	0.27	0	Plastid	0.066	0.74	0.0891892	AT1G78060	Probable beta-D-xylosidase 7 (AtBXL7) (EC 3.2.1.-)	apoplast [GO:0048046]; cell wall [GO:0005618]; chloroplast [GO:0009507]; mitochondrion [GO:0005739]; plant-type cell wall [GO:0009505]; plasmodesma [GO:0009506]	60.9	961.1
	XP_021716755.1	uncharacterized protein At2g27730, mitochondrial-like	12.3	9.42	12	12	24	7.9	6.9	Plastid	0.12	0.3	0.4	AT2G27730	Uncharacterized protein At2g27730, mitochondrial	mitochondrial membrane [GO:0031966]; mitochondrial respiratory chain complex I [GO:0005747]; mitochondrion [GO:0005739]; nucleolus [GO:0005730]; peroxisome [GO:0005777]; respiratory chain complex I [GO:0045271]; vacuole [GO:0005773]	60.7	115.5
	XP_021751396.1	mitochondrial outer membrane protein porin 2-like	29.4	9.04	12	12	24	16.89	16.06	Celmemb	0.015	0.28	0.0535714	VDAC2	Mitochondrial outer membrane protein porin 2 (Voltage-dependent anion-selective channel protein 2) (AtVDAC2) (VDAC-2)	mitochondrial outer membrane [GO:0005741]; pore complex [GO:0046930]	60.6	373.2
	XP_021714037.1	methylmalonate-semialdehyde dehydrogenase [acylating], mitochondrial-like isoform X1	103	6.54	1	0	1	0.09	0	Nucl	0.0037	0.55	0.00672727	ALDH6B2	Methylmalonate-semialdehyde dehydrogenase [acylating], mitochondrial (MM-ALDH) (MMSDH) (Malonate-semialdehyde dehydrogenase [acylating]) (EC 1.2.1.27) (Aldehyde dehydrogenase family 6 member B2)	cytosol [GO:0005829]; mitochondrion [GO:0005739]	60.2	601.7
	XP_021757019.1	probable mitochondrial-processing peptidase subunit beta, mitochondrial	56.9	7.69	12	12	24	10.6	11.53	Plastid	0.091	0.78	0.116667	MPPBETA	Probable mitochondrial-processing peptidase subunit beta, mitochondrial (EC 3.4.24.64) (Beta-MPP) (Complex III subunit I) (Core protein I) (Cytochrome b-c1 complex subunit 1, mitochondrial) (Ubiquinol-cytochrome c oxidoreductase core protein 1)	cell wall [GO:0005618]; chloroplast [GO:0009507]; cytosol [GO:0005829]; mitochondrial inner membrane [GO:0005743]; mitochondrial intermembrane space [GO:0005758]; mitochondrial matrix [GO:0005759]; mitochondrial outer membrane [GO:0005741]; mitochondrial respiratory chain complex III [GO:0005750]; mitochondrion [GO:0005739]; nucleolus [GO:0005730]; vacuolar membrane [GO:0005774]	60.2	542
	XP_021724927.1	mitochondrial outer membrane protein porin 4-like	29.4	8.09	11	12	23	3.03	4.52	Cyto	0.02	0.47	0.0425532	VDAC4	Mitochondrial outer membrane protein porin 4 (Voltage-dependent anion-selective channel protein 4) (AtVDAC4) (VDAC-4)	mitochondrial outer membrane [GO:0005741]; mitochondrion [GO:0005739]; plasma membrane [GO:0005886]; plastid [GO:0009536]; pore complex [GO:0046930]	60	336.3
	XP_021715802.1	mitochondrial substrate carrier family protein C-like	91.3	9.04	0	1	1	0	0.08	Nucl	0.013	0.28	0.0464286	SAMTL	Mitochondrial substrate carrier family protein (Putative mitochondrial carrier protein)	chloroplast [GO:0009507]; chloroplast envelope [GO:0009941]; endoplasmic reticulum [GO:0005783]; integral component of membrane [GO:0016021]; mitochondrial inner membrane [GO:0005743]; plastid [GO:0009536]	59.5	916.4
	XP_021767669.1	uncharacterized protein LOC110732062 isoform X1	43.6	6	0	1	1	0	0.08	Plastid	0.064	0.48	0.133333	MDAR5	Monodehydroascorbate reductase, chloroplastic/mitochondrial (EC 1.6.5.4) (Monodehydroascorbate reductase 5, mitochondrial) (AtMDAR5) (Monodehydroascorbate reductase 6, chloroplastic) (AtMDAR6)	chloroplast [GO:0009507]; chloroplast stroma [GO:0009570]; mitochondrion [GO:0005739]; nucleus [GO:0005634]; stromule [GO:0010319]	59.1
	XP_021732518.1	sorting and assembly machinery component 50 homolog	60.1	5.4	12	12	24	2.92	3.08	Nucl	0.018	0.25	0.072	AT5G05520	Outer membrane OMP85 family protein (Uncharacterized protein MOP10.6)	integral component of membrane [GO:0016021]; mitochondrion [GO:0005739]; plasma membrane [GO:0005886]; plastid [GO:0009536]; plastid outer membrane [GO:0009527]; SAM complex [GO:0001401]	59.1	589.3
	XP_021717172.1	uncharacterized protein LOC110685019	26.3	8.37	1	0	1	0.08	0	Plastid	0.28	0.55	0.509091	AT3G21400	Dynein beta chain, ciliary protein (Uncharacterized protein At3g21400) (Uncharacterized protein At3g21400/MHC9_8)	cytosol [GO:0005829]; mitochondrion [GO:0005739]	59	166.4
	XP_021758722.1	myosin-2-like	140.1	8.37	0	1	1	0	0.08	Nucl	0.12	0.52	0.230769	ATM2	ABC transporter B family member 24, mitochondrial (ABC transporter ABCB.24) (AtABCB24) (ABC transporter of the mitochondrion 2) (AtATM2) (Iron-sulfur clusters transporter ATM2) (Protein STARIK 3)	integral component of membrane [GO:0016021]; mitochondrial inner membrane [GO:0005743]; mitochondrion [GO:0005739]	58.9	1362.8
	XP_021728218.1	uncharacterized protein C6C3.02c-like	14.5	9.33	2	5	7	0.24	0.69	Plastid	0.027	0.56	0.0482143	AT5G09570	At5g09570 (Cox19-like CHCH family protein) (Uncharacterized protein At5g09570/F17I14_240) (Uncharacterized protein F17I14_240)	mitochondrion [GO:0005739]; nucleus [GO:0005634]	58.6	127.5
	XP_021759062.1	probable mitochondrial adenine nucleotide transporter BTL3	44.5	9.44	1	0	1	0.08	0	Plastid	0.2	0.73	0.273973	AT5G64970	Probable mitochondrial adenine nucleotide transporter BTL3 (Adenine nucleotide transporter BT1-like protein 3)	integral component of membrane [GO:0016021]; mitochondrial inner membrane [GO:0005743]; mitochondrion [GO:0005739]; plastid [GO:0009536]	58.5	450.3
	XP_021750521.1	probable serine/threonine-protein kinase SIS8 isoform X1	116.2	5.69	0	1	1	0	0.08	Nucl	0.0038	0.59	0.00644068	AT1G73660	Probable serine/threonine-protein kinase SIS8 (EC 2.7.11.1) (MAPKK kinase SIS8) (Protein SUGAR INSENSITIVE 8)	mitochondrion [GO:0005739]; nucleus [GO:0005634]	58.5	1001.5
	XP_021760703.1	mitochondrial acidic protein mam33-like	27	6.74	1	0	1	0.08	0	Cyto.Nucl	0.18	0.25	0.72	AT4G32605	Uncharacterized protein AT4g32610 (Uncharacterized protein F4D11.190)	mitochondrial matrix [GO:0005759]	58.4	261.2
	XP_021737494.1	uncharacterized protein LOC110704010	59.9	8.82	0	1	1	0	0.08	Plastid	0.032	0.72	0.0444444	AT5G14460	Pseudouridine synthase family protein (tRNA synthase-like protein)	mitochondrion [GO:0005739]	57.9	570.9
	XP_021724432.1	pentatricopeptide repeat-containing protein At1g03560, mitochondrial-like	73.6	8.06	0	1	1	0	0.09	Plastid	0.36	0.46	0.782609	AT1G03560	Pentatricopeptide repeat-containing protein At1g03560, mitochondrial	mitochondrion [GO:0005739]	56.8	174.9
	XP_021752172.1	activating signal cointegrator 1-like	29.8	6.89	1	0	1	0.08	0	Plastid	0.11	0.47	0.234043	AT2G20410	Expressed protein (RNA-binding ASCH domain protein)	mitochondrion [GO:0005739]; nucleus [GO:0005634]	56.8	320.1
	XP_021736026.1	uncharacterized protein LOC110702600	43.9	8.12	0	1	1	0	0.08	Nucl	0.04	0.41	0.097561	AT4G12240	Zinc finger (C2H2 type) family protein	mitochondrion [GO:0005739]	56.8	396.4
	XP_021719848.1	sister chromatid cohesion protein PDS5 homolog A-A-like	184.3	6.35	0	1	1	0	0.08	Nucl	0.018	0.52	0.0346154	AT5G47690	Binding protein	chromatin [GO:0000785]; cytosol [GO:0005829]; mitochondrion [GO:0005739]; nucleus [GO:0005634]; plastid [GO:0009536]	56	1532.3
