# Supplementary material for: Presence of a Mitovirus Is Associated with Alteration of the Mitochondrial Proteome, as Revealed by Protein–Protein Interaction (PPI) and Co-Expression Network Models in Chenopodium quinoa Plants
Source: Biology (Basel). 2022 Jan 8;11(1):95. doi: 10.3390/biology11010095 (PMC8773257; doi:10.3390/biology11010095)
Supplement: Supplementary file 1 [file biology-11-00095-s001.zip › Table S4.xlsx]

## Sheet: Table S4
Table S4. Differentially expressed proteins, selected by LDA (p<0.05), by comparing mitochondrial proteomes from leaves of Chenopodium quinoa, -CqMV1 and +CqMV1 (n=12 per condition). For each identified protein, Chenopodium quinoa Protein RefSeq NCBI code, Chenopodium quinoa Protein Name, Identification frequency (IF) and normalized average SpCs are reported. Homologuos proteins in Arabidopsis th…
		Av. SpC
Annotations		-CqMV1		+CqMV1		Frequency		Av. SpC		-CqMV1 vs +CqMV1		Dave	BO25 vs BO78		REG vs IPSP		Arabidopsis thaliana homology
Accession	Protein Name	BO25	BO78	REG	IPSP	-CqMV1	+CpMV1	-CqMV1	+CpMV1	LDA F Ratio	LDA Prob	-CqMV1 vs +CqMV1	LDA F Ratio	LDA Prob	LDA F Ratio	LDA Prob	Gene Name	Protein Name	Identity (%)	Bitscore (String)
XP_021771015.1	isocitrate dehydrogenase [NADP]-like	0.816667	0.55	0	0	0	4	0.683533	0	4.74657	0.0403515	2					cICDH	Cytosolic NADP+-dependent isocitrate dehydrogenase	87	746.1
XP_021720337.1	acylpyruvase FAHD1, mitochondrial-like	2.51667	1.56667	0.466667	0.533333	4	11	2.0442	0.500892	11.9963	0.00220877	1.21277					AT4G15940	Fumarylacetoacetate (FAA) hydrolase family	67.4	292.7
XP_021744590.1	ferredoxin-dependent glutamate synthase, chloroplastic	1.11667	1.36667	0	0.716667	3	8	1.24026	0.356475	4.36003	0.0485818	1.10699					GLU1	Ferredoxin-dependent glutamate synthase 1, chloroplastic/mitochondrial	81.1	2683.7
XP_021746969.1	L-galactono-1,4-lactone dehydrogenase, mitochondrial-like	2.18333	2.25	0.616667	0.733333	6	11	2.21825	0.670803	17.1961	0.000421554	1.07125					GLDH	L-galactono-1,4-lactone dehydrogenase, mitochondrial	79.1	896
XP_021722280.1	fumarate hydratase 1, mitochondrial-like	8.88333	4.68333	1.86667	3.88333	11	12	6.78829	2.86978	7.29629	0.0130444	0.811447					FUM1	Fumarate hydratase 1, mitochondrial	86.7	850.1
XP_021750864.1	electron transfer flavoprotein subunit alpha, mitochondrial-like	3.1	1.73333	1.08333	1.26667	8	11	2.4168	1.17874	4.52961	0.0447576	0.688664					ETFALPHA	Electron transfer flavoprotein subunit alpha, mitochondrial	70.9	477.2
XP_021728964.1	glutamine synthetase, chloroplastic	7.26667	4.83333	3.23333	3.33333	11	12	6.0481	3.27576	5.88237	0.0239509	0.594675					GS2	Glutamine synthetase, chloroplastic/mitochondrial	83.1	746.9
XP_021757250.1	folylpolyglutamate synthase-like	2.95	2.28333	1.45	1.96667	12	12	2.61758	1.69495	7.08854	0.0142262	0.427886					DFB	Folylpolyglutamate synthase	61.8	650.6
XP_021724927.1	mitochondrial outer membrane protein porin 4-like	4.33333	4.7	2.53333	3.53333	11	12	4.52253	3.03285	4.83349	0.0387255	0.394336					VDAC4	Mitochondrial outer membrane protein porin 4	60	336.3
XP_021764874.1	cytochrome b-c1 complex subunit 9-like	7.01667	7.5	5.93333	5.85	12	12	7.25729	5.89297	9.40281	0.00565145	0.207497					AT3G52730	Ubiquinol-cytochrome C reductase UQCRX/QCR9-like family protein	76.1	112.5
XP_021767103.1	bifunctional L-3-cyanoalanine synthase/cysteine synthase, mitochondrial	113.05	106.05	86.6833	99.85	12	12	109.55	93.259	7.20961	0.0135237	0.16065					CYSC1	Bifunctional L-3-cyanoalanine synthase/cysteine synthase C1, mitochondrial	76	533.5
XP_021768096.1	ATP synthase subunit delta', mitochondrial-like	16.2167	17.15	14.0167	15.05	12	12	16.6997	14.5481	6.64033	0.0172029	0.137718					AT5G47030	ATP synthase subunit delta', mitochondrial	68.6	263.1
XP_021725179.1	chaperonin CPN60, mitochondrial-like	49.4	50.9667	42.7667	46.5333	12	12	50.1952	44.6369	8.70161	0.00740538	0.117223					HSP60	Chaperonin CPN60, mitochondrial	83.3	906.4
XP_021751150.1	ATP synthase subunit O, mitochondrial-like	31.3667	33.8	29.1333	28.8667	12	12	32.5794	28.9931	7.13153	0.0139722	0.116489					ATP5	ATP synthase subunit O, mitochondrial	52.1	242.7
XP_021715217.1	ATP synthase subunit d, mitochondrial	24.3167	19	19.2667	19.5	12	12	21.666	19.3783	4.63019	0.0426507	0.111475	19.019	0.0014189			ATPQ	ATP synthase subunit d, mitochondrial	83.9	286.2
XP_021747689.1	serine hydroxymethyltransferase, mitochondrial	142.583	115.133	117.233	116.167	12	12	128.865	116.705	6.334	0.019635	0.0990305	59.055	1.67e-05			SHM1	Encodes a protein with mitochondrial serine hydroxymethyltransferase activity	87.3	905.2
XP_021749986.1	glycine dehydrogenase (decarboxylating), mitochondrial	113.217	111.217	98.75	106.5	12	12	112.232	102.633	12.1805	0.00207293	0.0893492			7.929	0.0182912	GLDP1	Glycine dehydrogenase (decarboxylating) 1, mitochondrial	87.6	1773.4
XP_021744645.1	NADH dehydrogenase [ubiquinone] flavoprotein 1, mitochondrial	14.5167	16.6667	16.4333	18.4333	12	12	15.5831	17.4288	5.41569	0.0295572	-0.111816					CI51	NADH dehydrogenase [ubiquinone] flavoprotein 1, mitochondrial	91.1	890.6
XP_021736061.1	cytochrome b-c1 complex subunit Rieske-4, mitochondrial-like	11.1	11.1833	12.25	13.25	12	12	11.1395	12.7538	5.10703	0.0340705	-0.135127					AT5G13430	Cytochrome b-c1 complex subunit Rieske-1, mitochondrial	74.5	397.9
XP_021774583.1	putative aconitate hydratase, cytoplasmic	55.4167	56.1167	63.7	64.8167	12	12	55.7514	64.2504	21.2476	0.000136151	-0.141647					ACO3	Aconitate hydratase 3, mitochondrial	86.2	1612
XP_021770313.1	methylcrotonoyl-CoA carboxylase subunit alpha, mitochondrial-like isoform X1	25.6667	25.1833	28.5	30.3	12	12	25.4234	29.3906	10.5251	0.00372254	-0.144753					MCCA	Methylcrotonoyl-CoA carboxylase subunit alpha, mitochondrial	70.3	1017.7
XP_021752891.1	NADH dehydrogenase [ubiquinone] 1 alpha subcomplex subunit 6-like	4.51667	4.9	5.45	5.48333	12	12	4.71363	5.48113	4.63997	0.042452	-0.150568					AT3G12260	NADH dehydrogenase [ubiquinone] 1 alpha subcomplex subunit 6	69	185.3
XP_021761078.1	peroxiredoxin-2F, mitochondrial-like isoform X1	7.83333	7.85	8.98333	9.4	12	12	7.84337	9.19035	5.08024	0.0344973	-0.158154					PRXIIF	Peroxiredoxin-2F, mitochondrial	75	275.8
XP_021770553.1	formate dehydrogenase, mitochondrial-like	15.25	15.1833	17.3667	18.6167	12	12	15.2416	17.9839	14.6468	0.000918589	-0.165071					FDH	Formate dehydrogenase, chloroplastic/mitochondrial	78.2	617.1
XP_021771271.1	alanine--glyoxylate aminotransferase 2 homolog 1, mitochondrial-like	13.1	11.65	15.1667	14.15	12	12	12.376	14.6703	5.60003	0.0271837	-0.169661					AGT2	Alanine:glyoxylate aminotransferase 2 homolog (AGT2) mRNA	80.9	797.7
XP_021742164.1	peptidyl-prolyl cis-trans isomerase CYP19-3-like	3.75	4.38333	4.51667	5.31667	12	12	4.06872	4.91868	5.90249	0.0237375	-0.189144					ROC2	Peptidyl-prolyl cis-trans isomerase CYP19-3	85.8	305.8
XP_021714547.1	gamma carbonic anhydrase 1, mitochondrial-like	15.2833	16.35	18.2	20.2167	12	12	15.8187	19.196	14.3769	0.00100106	-0.192907			5.72	0.0378451	GAMMACA1	Gamma carbonic anhydrase 1, mitochondrial	82.4	461.5
XP_021751527.1	citrate synthase, mitochondrial-like	9.11667	8.91667	10.0833	11.9	12	12	9.01425	10.989	4.49373	0.0455374	-0.197441					ATCS	Encodes a mitochrondrion targeted citrate synthase	83.5	818.1
XP_021715639.1	succinate dehydrogenase subunit 6, mitochondrial-like	2.8	2.1	3.56667	3.01667	12	12	2.45013	3.28228	8.1776	0.00910953	-0.290332					SDH6	Succinate dehydrogenase subunit 6, mitochondrial	69.5	206.1
XP_021714810.1	uncharacterized protein LOC110682782	3.11667	3.33333	4.71667	4.6	12	12	3.21836	4.65896	10.9665	0.00317368	-0.365759					AT1G67350	NADH-ubiquinone oxidoreductase	73.8	148.3
XP_021751911.1	MICOS complex subunit MIC60-like	3.6	2.08333	4.33333	4.06667	12	11	2.82789	4.19895	10.5544	0.003683	-0.390236	6.212	0.0318563			AT4G39690	Uncharacterized protein At4g39690	41.9	362.5
XP_021713818.1	gamma aminobutyrate transaminase 3, chloroplastic-like	5.58333	4.35	8.36667	6.56667	12	12	4.96998	7.47073	10.948	0.00319482	-0.402028					POP2	Pyridoxal phosphate (PLP)-dependent transferases superfamily protein	82.3	773.9
XP_021756289.1	arginase 1, mitochondrial-like	10.7	4.93333	14.1167	9.75	12	12	7.81412	11.9363	9.54216	0.00536067	-0.417428	20.615	0.0010741	19.336	0.0013407	ARGAH1	Arginase 1, mitochondrial	84.6	580.9
XP_021722511.1	methylcrotonoyl-CoA carboxylase beta chain, mitochondrial-like	6.68333	4.68333	9.03333	9.2	12	12	5.6741	9.11916	18.8549	0.000261522	-0.46576					MCCB	Methylcrotonoyl-CoA carboxylase beta chain, mitochondrial	77.8	894
XP_021752041.1	electron transfer flavoprotein subunit beta, mitochondrial-like isoform X1	1.23333	1.9	2.73333	2.48333	12	10	1.576	2.60201	11.0393	0.00309211	-0.491149					ETFBETA	Encodes the electron transfer flavoprotein ETF beta	79	391.7
XP_021739501.1	chaperone protein ClpB4, mitochondrial-like	0.65	2.43333	2.08333	3.18333	12	9	1.54489	2.63383	6.85869	0.0156742	-0.521185	21.448	0.0009344	7.413	0.0214599	CLPB4	Encodes ClpB4, which belongs to the Casein lytic proteinase/heat shock protein 100 (Clp/Hsp100) family.	71.7	1275
XP_021723329.1	NADH dehydrogenase [ubiquinone] 1 alpha subcomplex subunit 1	1.68333	1.55	2.75	2.85	12	10	1.62674	2.79379	11.6182	0.00251937	-0.528012					AT3G08610	NADH dehydrogenase [ubiquinone] 1 alpha subcomplex subunit 1	82.8	109.8
XP_021719453.1	pentatricopeptide repeat-containing protein At1g55890, mitochondrial-like	0.15	1.58333	1.13333	1.96667	11	7	0.865017	1.54786	4.34731	0.0488831	-0.566002	26.758	0.0004174	5.744	0.0375224	AT1G55890	Pentatricopeptide repeat-containing protein At1g55890, mitochondrial	43.5	144.8
XP_021749042.1	glycine-rich RNA-binding protein 4, mitochondrial-like	1.38333	3.86667	3.4	6.9	12	10	2.61437	5.12951	7.68036	0.0111359	-0.649583	6.887	0.0254054	14.059	0.0037868	GR-RBP2	Glycine-rich RNA-binding protein 2, mitochondrial	58.4	136.3
XP_021761666.1	probable aldehyde dehydrogenase	4.36667	2.76667	5.91667	9.03333	12	12	3.56523	7.47546	17.213	0.000419451	-0.708329	6.709	0.0269386			ALDH12A1	Encodes mitochondrial Delta-pyrroline-5- carboxylate dehydrogenase	76.6	880.6
XP_021776189.1	cytochrome c-like	0	1.73333	1.46667	2.31667	12	5	0.865412	1.88418	7.14462	0.0138959	-0.741031	16.589	0.0022395	8.083	0.0174583	CYTC-1	CYTOCHROME C-1	86.6	202.6
XP_021730776.1	thioredoxin O2, mitochondrial-like isoform X1	0	1.03333	0.8	1.58333	10	4	0.518964	1.20431	4.46839	0.0460973	-0.795403	7.258	0.0225395			TO1	Thioredoxin O1, mitochondrial	39.2	130.6
XP_021759261.1	mitochondrial uncoupling protein 1-like	1.43333	1.56667	4.53333	3	11	9	1.50476	3.76514	13.8879	0.00117201	-0.857844					PUMP1	Member of Uncoupling protein PUMP2 family.	84.1	520
XP_021741204.1	lipoamide acyltransferase component of branched-chain alpha-keto acid dehydrogenase complex, mitochondrial-like	0.766667	0.5	1.11667	2.5	10	7	0.642176	1.8078	11.4621	0.00266132	-0.951541			9.816	0.0106346	BCE2	2-oxoacid dehydrogenases acyltransferase family protein	61.8	525.4
XP_021751891.1	NADH dehydrogenase [ubiquinone] iron-sulfur protein 6, mitochondrial-like	0.6	0.183333	0.633333	1.61667	9	3	0.394062	1.11357	5.07444	0.0345906	-0.954487			6.277	0.0311618	AT3G03070	NADH dehydrogenase [ubiquinone] iron-sulfur protein 6, mitochondrial	63.6	141.4
XP_021768016.1	probable enoyl-CoA hydratase 2, mitochondrial	0	0.35	0.3	1.26667	6	2	0.175777	0.777391	4.51513	0.0450704	-1.26235					AT4G16800	ATP-dependent caseinolytic (Clp) protease/crotonase family protein	65.5	362.5
XP_021732850.1	ornithine aminotransferase, mitochondrial-like	1.1	0.166667	2.41667	3.88333	12	6	0.6386	3.15847	52.9298	2.75093e-07	-1.32727	7.612	0.0201671	19.225	0.0013674	DELTA-OAT	Ornithine aminotransferase, mitochondrial	69.5	699.9
XP_021755915.1	frataxin, mitochondrial-like isoform X1	0	0	0.166667	0.55	4	0	0	0.352343	5.49683	0.028485	-2					FH	Frataxin, mitochondrial	72.6	198.7
XP_021774031.1	chaperone protein dnaJ GFA2, mitochondrial-like	0	0	0	1.6	6	0	0	0.798866	8.94356	0.00674012	-2			44.651	5.48e-05	GFA2	Chaperone protein dnaJ GFA2, mitochondrial	57.1	473.8
