# Supplementary material for: Presence of a Mitovirus Is Associated with Alteration of the Mitochondrial Proteome, as Revealed by Protein–Protein Interaction (PPI) and Co-Expression Network Models in Chenopodium quinoa Plants
Source: Biology (Basel). 2022 Jan 8;11(1):95. doi: 10.3390/biology11010095 (PMC8773257; doi:10.3390/biology11010095)
Supplement: Supplementary file 1 [file biology-11-00095-s001.zip › Table S5.xlsx]

## Sheet: Table S5
Table S5. -CqMV1 (in red) and +CqMV1 (in blue) PPI hubs. For each identified protein, Chenopodium quinoa Protein RefSeq NCBI code, Chenopodium quinoa Protein Name, -CqMV1 and +CqMV1 Betweenness, -CqMV1 and +CqMV1 Bridging, and homologuos proteins in Arabidopsis thaliana are shown (by STRING).
Chenopodium quinoa		-CqMV1		+CqMV1		Arabidopsis thaliana homology
Accession	Protein Name	Betweenness	Bridging	Betweenness	Bridging	Gene Name	Identity (%)	Bitscore (String)
XP_021759700.1	DNA gyrase subunit A, chloroplastic/mitochondrial-like	1630.81	501.786			GYRA	73.2	1298.1
XP_021714035.1	glutamate--tRNA ligase, chloroplastic/mitochondrial-like	1335.01	64.857			ERS	74.7	882.1
XP_021727428.1	replication protein A 70 kDa DNA-binding subunit B-like	1116.83	240.644			RPA70B	20.7	74.3
XP_021743148.1	enolase	986.016	110.298			LOS2	88.3	786.9
XP_021737494.1	uncharacterized protein LOC110704010	858	122.571			AT5G14460	57.9	570.9
XP_021750864.1	electron transfer flavoprotein subunit alpha, mitochondrial-like	708.62	59.9678	361.079	47.9595	ETFALPHA	70.9	477.2
XP_021774991.1	serine/threonine-protein kinase ATR-like	559.025	98.6514			ATR	60.6	3175.6
XP_021756423.1	dolichyl-diphosphooligosaccharide--protein glycosyltransferase subunit 2-like			860	716.667	HAP6	62	800.4
XP_021754467.1	elongation factor Ts, mitochondrial-like isoform X1	0	0	4920	2021.92	AT4G11120	60.3	436
XP_021724837.1	elongation factor G-2, mitochondrial-like	468.191	32.254	3997.41	313.901	AT2G45030	81	1224.9
XP_021753677.1	protein ABC transporter 1, mitochondrial-like			1284	414.194	ABC1	59.6	701.4
XP_021751513.1	uncharacterized protein LOC110717173			4532	4248.75	cPT4	35.8	163.3
XP_021728256.1	3-hydroxy-3-methylglutaryl-coenzyme A reductase 1-like			1284	234.878	HMG1	60	579.7
XP_021740746.1	farnesyl pyrophosphate synthase 1-like			4192	437.426	FPS1	76.2	558.1
XP_021765732.1	lon protease homolog 2, peroxisomal-like			641.063	192.319	LON2	81.4	1417.1
XP_021744471.1	elongation factor Tu, mitochondrial-like	115.01	22.9369	1421.34	394.067	AT4G02930	84.5	766.5
XP_021775503.1	L-ascorbate peroxidase 3-like	108.836	27.6702	862	139.032	APX3	82.6	474.9
