# Supplementary material for: Presence of a Mitovirus Is Associated with Alteration of the Mitochondrial Proteome, as Revealed by Protein–Protein Interaction (PPI) and Co-Expression Network Models in Chenopodium quinoa Plants
Source: Biology (Basel). 2022 Jan 8;11(1):95. doi: 10.3390/biology11010095 (PMC8773257; doi:10.3390/biology11010095)
Supplement: Supplementary file 1 [file biology-11-00095-s001.zip › Table S6.xlsx]

## Sheet: Table S6
Table S6. -CqMV1 (in red) and +CqMV1 (in blue) Co-Expression hubs. For each identified protein, Chenopodium quinoa Protein RefSeq NCBI code, Chenopodium quinoa Protein Name, -CqMV1 Degree, +CqMV1 Degree and homologuos proteins in Arabidopsis thaliana are shown (by STRING). In yellow, best hubs are highlighted.
Chenopodium quinoa annotations		Degree		Arabidopsis thaliana homology
Accession	Protein Name	-CqMV1	+CqMV1	Gene Name	Identity (%)	Bitscore (String)
XP_021767949.1	mitochondrial import inner membrane translocase subunit Tim13-like	35		TIM13	65.5
XP_021756461.1	NAD-dependent malic enzyme 65 kDa isoform, mitochondrial	33	5	NAD-ME1	82.1	1030.8
XP_021727941.1	NADH dehydrogenase [ubiquinone] 1 beta subcomplex subunit 7-like	26	3	AT2G02050	70.9	146.7
XP_021759832.1	2-oxoglutarate dehydrogenase, mitochondrial-like	25		AT3G55410	84.2	1793.9
XP_021739501.1	chaperone protein ClpB4, mitochondrial-like	24	8	CLPB4	71.7	1275
XP_021750564.1	succinate--CoA ligase [ADP-forming] subunit alpha-2, mitochondrial-like	24	9	AT5G23250	87	555.1
XP_021758206.1	superoxide dismutase [Mn], mitochondrial-like	23	5	MSD1	77.3	381.3
XP_021768154.1	glycine cleavage system H protein, mitochondrial	22	8	AT1G32470	75.6	250
XP_021713842.1	succinate--CoA ligase [ADP-forming] subunit beta, mitochondrial	22	2	AT2G20420	82.1	675.6
XP_021773798.1	malate dehydrogenase, mitochondrial-like	22	9	mMDH1	75.9	513.1
XP_021747689.1	serine hydroxymethyltransferase, mitochondrial	21		SHM1	87.3	905.2
XP_021715217.1	ATP synthase subunit d, mitochondrial	20	4	ATPQ	83.9	286.2
XP_021719124.1	NADH dehydrogenase [ubiquinone] 1 beta subcomplex subunit 3-A-like	20	2	AT2G02510	77.6	105.9
XP_021753484.1	NADH dehydrogenase [ubiquinone] 1 beta subcomplex subunit 9-like	19	1	CIB22	75	194.5
XP_021763322.1	NADH dehydrogenase [ubiquinone] 1 alpha subcomplex subunit 9, mitochondrial-like	17	4	AT2G20360	75.7	606.3
XP_021744297.1	elongation factor 1-alpha	16	12	At1g07940	93.9	864
XP_021757006.1	dihydrolipoyl dehydrogenase, mitochondrial	16	2	mtLPD1	82.9	820.8
XP_021745512.1	uncharacterized protein LOC110711444	15	8	AT4G20150	82.3	136
XP_021725019.1	mitochondrial-processing peptidase subunit alpha-like	15		AT1G51980	63.9	616.3
XP_021775846.1	gamma carbonic anhydrase-like 2, mitochondrial	15	12	GAMMACAL2	81.2	271.9
XP_021722511.1	methylcrotonoyl-CoA carboxylase beta chain, mitochondrial-like	14		MCCB	77.8	894
XP_021720822.1	ATP-dependent zinc metalloprotease FTSH 10, mitochondrial-like	14		ftsh10	78.4	1165.2
XP_021753726.1	aspartate aminotransferase, mitochondrial-like	14		ASP1	79.2	711.8
XP_021725382.1	probable ATP synthase 24 kDa subunit, mitochondrial	12	3	MGP1	66.9	302.8
XP_021736100.1	prohibitin-3, mitochondrial-like	10	11	PHB3	73.6	381.3
XP_021763137.1	CBS domain-containing protein CBSX3, mitochondrial-like	10		CBSX3	75.2	310.1
XP_021739036.1	uncharacterized protein LOC110705463	10	5	AT5G11770	75.2	339.7
XP_021720352.1	mitochondrial import receptor subunit TOM40-1-like	9	2	TOM40	69.3	427.2
XP_021732850.1	ornithine aminotransferase, mitochondrial-like	5	42	DELTA-OAT	69.5	699.9
XP_021775339.1	glycerate dehydrogenase HPR, peroxisomal	8	41	HPR	90.4	701.4
XP_021741204.1	lipoamide acyltransferase component of branched-chain alpha-keto acid dehydrogenase complex, mitochondrial-like		40	BCE2	61.8	525.4
XP_021742104.1	uncharacterized protein LOC110708308		37	AT5G63620	73.5	598.2
XP_021716755.1	uncharacterized protein At2g27730, mitochondrial-like	6	36	AT2G27730	60.7	115.5
XP_021760136.1	isocitrate dehydrogenase [NAD] catalytic subunit 5, mitochondrial-like	5	35	IDH-V	81.5	612.8
XP_021767752.1	ADP,ATP carrier protein-like	3	34	AAC3	76.8	590.5
XP_021762591.1	stomatin-like protein 2, mitochondrial	3	33	AT4G27585	44.9	264.2
XP_021757358.1	thiosulfate/3-mercaptopyruvate sulfurtransferase 2	2	32	MST1	69	533.1
XP_021775926.1	adenylate kinase 4	4	30	At5g63400	81.7	409.5
XP_021755318.1	prostaglandin E synthase 2-like	2	28	AT5G42150	64.1	395.6
XP_021769275.1	aminomethyltransferase, mitochondrial	3	27	AT1G11860	84.6	721.1
XP_021775524.1	proline--tRNA ligase, chloroplastic/mitochondrial-like	3	27	OVA6	77.1	862.8
XP_021741405.1	hexokinase-1	4	27	HXK1	74.3	748.4
XP_021753465.1	uncharacterized protein LOC110718853	6	26	AT5G15320	65.5	62.4
XP_021755754.1	reactive Intermediate Deaminase A, chloroplastic-like	5	26	AT3G20390	68.6	237.7
XP_021733645.1	aldehyde dehydrogenase family 2 member B4, mitochondrial-like isoform X1	7	25	ALDH2B4	79.3	874
XP_021734356.1	acyl carrier protein 2, mitochondrial-like	3	21	mtACP2	75.4	179.5
XP_021715801.1	28S ribosomal protein S9, mitochondrial-like	5	19	AT3G49080	80.6	351.7
XP_021776485.1	succinate dehydrogenase [ubiquinone] iron-sulfur subunit 2, mitochondrial-like	8	19	SDH2-2	85.7	436
XP_021745963.1	traB domain-containing protein-like	4	18	AT1G05270	66.3	405.2
XP_021754463.1	catalase-like	2	18	CAT	87	822
XP_021754959.1	dihydrolipoyllysine-residue acetyltransferase component 1 of pyruvate dehydrogenase complex, mitochondrial-like		18	LTA3	65.3	671.4
XP_021770260.1	NADH dehydrogenase [ubiquinone] flavoprotein 2, mitochondrial-like	2	15	AT4G02580	82.7	437.2
XP_021736286.1	solanesyl diphosphate synthase 3, chloroplastic/mitochondrial-like	3	14	GPS1	62.3	490.7
XP_021749042.1	glycine-rich RNA-binding protein 4, mitochondrial-like	8	13	GR-RBP2	58.4	136.3
XP_021748424.1	uncharacterized protein LOC110714237	1	13	AT4G00585	75	136.3
XP_021726994.1	aldehyde dehydrogenase family 2 member B7, mitochondrial-like isoform X1		13	ALDH2B7	78.5	874
